# Supplementary material for: Trans-Anethole Alleviates Subclinical Necro-Haemorrhagic Enteritis-Induced Intestinal Barrier Dysfunction and Intestinal Inflammation in Broilers
Source: Front Microbiol. 2022 Mar 21;13:831882. doi: 10.3389/fmicb.2022.831882 (PMC8977854; doi:10.3389/fmicb.2022.831882)
Supplement: Supplementary file 6 [file Data_Sheet_1.ZIP]

Archive with 127 entries (96 files):
- Data sheet/
- Data sheet/Hematoxylin-eosin Staining/
- Data sheet/Hematoxylin-eosin Staining/Ileum/
- Data sheet/Hematoxylin-eosin Staining/Ileum/CON group/
- Data sheet/Hematoxylin-eosin Staining/Ileum/CON group/1.jpg
- Data sheet/Hematoxylin-eosin Staining/Ileum/CON group/2.jpg
- Data sheet/Hematoxylin-eosin Staining/Ileum/CON group/3.jpg
- Data sheet/Hematoxylin-eosin Staining/Ileum/CON group/4.jpg
- Data sheet/Hematoxylin-eosin Staining/Ileum/CON group/5.jpg
- Data sheet/Hematoxylin-eosin Staining/Ileum/CON group/6.jpg
- Data sheet/Hematoxylin-eosin Staining/Ileum/CON group/7.jpg
- Data sheet/Hematoxylin-eosin Staining/Ileum/CON group/8.jpg
- Data sheet/Hematoxylin-eosin Staining/Ileum/NE group/
- Data sheet/Hematoxylin-eosin Staining/Ileum/NE group/1.jpg
- Data sheet/Hematoxylin-eosin Staining/Ileum/NE group/2.jpg
- Data sheet/Hematoxylin-eosin Staining/Ileum/NE group/3.jpg
- Data sheet/Hematoxylin-eosin Staining/Ileum/NE group/4.jpg
- Data sheet/Hematoxylin-eosin Staining/Ileum/NE group/5.jpg
- Data sheet/Hematoxylin-eosin Staining/Ileum/NE group/6.jpg
- Data sheet/Hematoxylin-eosin Staining/Ileum/NE group/7.jpg
- Data sheet/Hematoxylin-eosin Staining/Ileum/NE group/8.jpg
- Data sheet/Hematoxylin-eosin Staining/Ileum/NE+TA400 group/
- Data sheet/Hematoxylin-eosin Staining/Ileum/NE+TA400 group/1.jpg
- Data sheet/Hematoxylin-eosin Staining/Ileum/NE+TA400 group/2.jpg
- Data sheet/Hematoxylin-eosin Staining/Ileum/NE+TA400 group/3.jpg
- Data sheet/Hematoxylin-eosin Staining/Ileum/NE+TA400 group/4.jpg
- Data sheet/Hematoxylin-eosin Staining/Ileum/NE+TA400 group/5.jpg
- Data sheet/Hematoxylin-eosin Staining/Ileum/NE+TA400 group/6.jpg
- Data sheet/Hematoxylin-eosin Staining/Ileum/NE+TA400 group/7.jpg
- Data sheet/Hematoxylin-eosin Staining/Ileum/NE+TA400 group/8.jpg
- Data sheet/Hematoxylin-eosin Staining/Ileum/NE+TA600 group/
- Data sheet/Hematoxylin-eosin Staining/Ileum/NE+TA600 group/1.jpg
- Data sheet/Hematoxylin-eosin Staining/Ileum/NE+TA600 group/2.jpg
- Data sheet/Hematoxylin-eosin Staining/Ileum/NE+TA600 group/3.jpg
- Data sheet/Hematoxylin-eosin Staining/Ileum/NE+TA600 group/4.jpg
- Data sheet/Hematoxylin-eosin Staining/Ileum/NE+TA600 group/5.jpg
- Data sheet/Hematoxylin-eosin Staining/Ileum/NE+TA600 group/6.jpg
- Data sheet/Hematoxylin-eosin Staining/Ileum/NE+TA600 group/7.jpg
- Data sheet/Hematoxylin-eosin Staining/Ileum/NE+TA600 group/8.jpg
- Data sheet/Hematoxylin-eosin Staining/Jejunum/
- Data sheet/Hematoxylin-eosin Staining/Jejunum/CON group/
- Data sheet/Hematoxylin-eosin Staining/Jejunum/CON group/1.jpg
- Data sheet/Hematoxylin-eosin Staining/Jejunum/CON group/2.jpg
- Data sheet/Hematoxylin-eosin Staining/Jejunum/CON group/3.jpg
- Data sheet/Hematoxylin-eosin Staining/Jejunum/CON group/4.jpg
- Data sheet/Hematoxylin-eosin Staining/Jejunum/CON group/5.jpg
- Data sheet/Hematoxylin-eosin Staining/Jejunum/CON group/6.jpg
- Data sheet/Hematoxylin-eosin Staining/Jejunum/CON group/7.jpg
- Data sheet/Hematoxylin-eosin Staining/Jejunum/CON group/8.jpg
- Data sheet/Hematoxylin-eosin Staining/Jejunum/NE group/
- Data sheet/Hematoxylin-eosin Staining/Jejunum/NE group/1.jpg
- Data sheet/Hematoxylin-eosin Staining/Jejunum/NE group/2.jpg
- Data sheet/Hematoxylin-eosin Staining/Jejunum/NE group/3.jpg
- Data sheet/Hematoxylin-eosin Staining/Jejunum/NE group/4.jpg
- Data sheet/Hematoxylin-eosin Staining/Jejunum/NE group/5.jpg
- Data sheet/Hematoxylin-eosin Staining/Jejunum/NE group/6.jpg
- Data sheet/Hematoxylin-eosin Staining/Jejunum/NE group/7.jpg
- Data sheet/Hematoxylin-eosin Staining/Jejunum/NE group/8.jpg
- Data sheet/Hematoxylin-eosin Staining/Jejunum/NE+TA400 group/
- Data sheet/Hematoxylin-eosin Staining/Jejunum/NE+TA400 group/1.jpg
- Data sheet/Hematoxylin-eosin Staining/Jejunum/NE+TA400 group/2.jpg
- Data sheet/Hematoxylin-eosin Staining/Jejunum/NE+TA400 group/3.jpg
- Data sheet/Hematoxylin-eosin Staining/Jejunum/NE+TA400 group/4.jpg
- Data sheet/Hematoxylin-eosin Staining/Jejunum/NE+TA400 group/5.jpg
- Data sheet/Hematoxylin-eosin Staining/Jejunum/NE+TA400 group/6.jpg
- Data sheet/Hematoxylin-eosin Staining/Jejunum/NE+TA400 group/7.jpg
- Data sheet/Hematoxylin-eosin Staining/Jejunum/NE+TA400 group/8.jpg
- Data sheet/Hematoxylin-eosin Staining/Jejunum/NE+TA600 group/
- Data sheet/Hematoxylin-eosin Staining/Jejunum/NE+TA600 group/1.jpg
- Data sheet/Hematoxylin-eosin Staining/Jejunum/NE+TA600 group/2.jpg
- Data sheet/Hematoxylin-eosin Staining/Jejunum/NE+TA600 group/3.jpg
- Data sheet/Hematoxylin-eosin Staining/Jejunum/NE+TA600 group/4.jpg
- Data sheet/Hematoxylin-eosin Staining/Jejunum/NE+TA600 group/5.jpg
- Data sheet/Hematoxylin-eosin Staining/Jejunum/NE+TA600 group/6.jpg
- Data sheet/Hematoxylin-eosin Staining/Jejunum/NE+TA600 group/7.jpg
- Data sheet/Hematoxylin-eosin Staining/Jejunum/NE+TA600 group/8.jpg
- Data sheet/Source data.xlsx
- Data sheet/Western Blot/
- Data sheet/Western Blot/CLDN-1/
- Data sheet/Western Blot/CLDN-1/Ileum/
- Data sheet/Western Blot/CLDN-1/Ileum/CLDN1-1.jpg
- Data sheet/Western Blot/CLDN-1/Ileum/CLDN1-2.jpg
- Data sheet/Western Blot/CLDN-1/Ileum/CLDN1-3.jpg
- Data sheet/Western Blot/CLDN-1/Jejunum/
- Data sheet/Western Blot/CLDN-1/Jejunum/CLDN1-1.jpg
- Data sheet/Western Blot/CLDN-1/Jejunum/CLDN1-2.jpg
- Data sheet/Western Blot/CLDN-1/Jejunum/CLDN1-3.jpg
- Data sheet/Western Blot/Ia╩Ba┴/
- Data sheet/Western Blot/Ia╩Ba┴/Ileum/
- Data sheet/Western Blot/Ia╩Ba┴/Ileum/IKBa┴-2,3.jpg
- Data sheet/Western Blot/Ia╩Ba┴/Ileum/Ia╩Ba┴-1.jpg
- Data sheet/Western Blot/Ia╩Ba┴/Jejunum/
- Data sheet/Western Blot/Ia╩Ba┴/Jejunum/Ia╩Ba┴-1.jpg
- Data sheet/Western Blot/Ia╩Ba┴/Jejunum/Ia╩Ba┴-2.jpg
- Data sheet/Western Blot/Ia╩Ba┴/Jejunum/Ia╩Ba┴-3.jpg
- Data sheet/Western Blot/NF-a╩B/
- Data sheet/Western Blot/NF-a╩B/Ileum/
- Data sheet/Western Blot/NF-a╩B/Ileum/NF-a╩B 1.jpg
- Data sheet/Western Blot/NF-a╩B/Ileum/NF-a╩B 2.jpg
- Data sheet/Western Blot/NF-a╩B/Ileum/NF-a╩B 3.jpg
- Data sheet/Western Blot/NF-a╩B/Jejunum/
- Data sheet/Western Blot/NF-a╩B/Jejunum/NF-a╩B 1.jpg
- Data sheet/Western Blot/NF-a╩B/Jejunum/NF-a╩B 2.jpg
- Data sheet/Western Blot/NF-a╩B/Jejunum/NF-a╩B 3.jpg
- Data sheet/Western Blot/Occludin/
- Data sheet/Western Blot/Occludin/Ileum/
- Data sheet/Western Blot/Occludin/Ileum/Occludin 1.jpg
- Data sheet/Western Blot/Occludin/Ileum/Occludin 3.jpg
- Data sheet/Western Blot/Occludin/Ileum/occludin 2.jpg
- Data sheet/Western Blot/Occludin/Jejunum/
- Data sheet/Western Blot/Occludin/Jejunum/Occludin 1.jpg
- Data sheet/Western Blot/Occludin/Jejunum/Occludin2.jpg
- Data sheet/Western Blot/Occludin/Jejunum/Occludin3.jpg
- Data sheet/Western Blot/ZO-1/
- Data sheet/Western Blot/ZO-1/Ileum/
- Data sheet/Western Blot/ZO-1/Ileum/ZO-1 1,2.jpg
- Data sheet/Western Blot/ZO-1/Ileum/ZO-1 3,4.jpg
- Data sheet/Western Blot/ZO-1/Jejunum/
- Data sheet/Western Blot/ZO-1/Jejunum/ZO-1 1.jpg
- Data sheet/Western Blot/ZO-1/Jejunum/ZO-1 2,3.jpg
- Data sheet/Western Blot/a┬-actin/
- Data sheet/Western Blot/a┬-actin/Ileum/
- Data sheet/Western Blot/a┬-actin/Ileum/a┬-actin 1.jpg
- Data sheet/Western Blot/a┬-actin/Ileum/a┬-actin 2.jpg
- Data sheet/Western Blot/a┬-actin/Jejunum/
- Data sheet/Western Blot/a┬-actin/Jejunum/a┬-actin 1.jpg
- Data sheet/Western Blot/a┬-actin/Jejunum/a┬-actin 2.jpg
