# Supplementary material for: Trans-Anethole Alleviates Subclinical Necro-Haemorrhagic Enteritis-Induced Intestinal Barrier Dysfunction and Intestinal Inflammation in Broilers
Source: Front Microbiol. 2022 Mar 21;13:831882. doi: 10.3389/fmicb.2022.831882 (PMC8977854; doi:10.3389/fmicb.2022.831882)
Supplement: Supplementary file 6 [file Data_Sheet_1.ZIP › Data sheet/Source data.xlsx]

## Sheet: Growth performance
		BW			0-9 d			10-21 d			1-21 d
Group	replicate	1d	9d	21d	ADFI	ADG	FCR	ADFI	ADG	FCR	ADFI	ADG	FCR
CON	1	42	230.686	890.8	29.1327	23.5857	1.23519	68.6932	57.4012	1.19672	50.3514	41.4049	1.21607
	2	44.4	224.629	872.8	25.8458	22.5286	1.14725	66.9911	56.3627	1.18857	48.1267	40.4098	1.19097
	3	42	222.4	820.4	27.2827	22.55	1.20988	64.7232	52	1.24468	47.3781	37.9707	1.24775
	4	42	230.514	890.4	29.2792	23.5643	1.24252	70.5044	57.3814	1.2287	51.4422	41.3854	1.24301
	5	41.8	234.121	884	28.2452	24.0402	1.17492	67.75	56.5112	1.19888	56.8955	41.0829	1.38489
	6	41.8	218.429	872	26.4993	22.0786	1.20023	66.6456	56.8323	1.17267	50.36	40.4976	1.24353
	7	42.3333	227.643	881.5	28.2582	23.1637	1.21993	68.9744	56.8571	1.21312	50.1825	40.935	1.22591
	8	42.31	226.9	873.17	27.7819	23.0738	1.20405	67.7708	56.1974	1.20594	48.1827	40.5298	1.18882
NE	1	41	223.914	821.8	28.2655	22.8643	1.23623	66.2775	51.9901	1.27481	48.6406	38.0878	1.27707
	2	42.6	226.514	767.333	28.7262	22.9893	1.24955	67.3759	47.0277	1.43268	49.4438	35.3528	1.39858
	3	41.8	229.314	773.833	28.4268	23.4393	1.21278	65.54	47.3495	1.38418	54.619	35.7089	1.52956
	4	42	221.771	818.6	26.6018	22.4714	1.1838	60.3371	51.8981	1.16261	44.6124	37.8829	1.17764
	5	42	233.8	786.5	26.9429	23.975	1.12379	67.3514	48.0609	1.40138	48.7505	36.3171	1.34236
	6	42.6	227.971	772.8	29.4637	23.1714	1.27155	66.6548	47.3764	1.40692	49.54	35.6195	1.39081
	7	42	235.845	817.5	28.23	24.2307	1.16505	65.0312	50.5787	1.28574	51.4294	37.8293	1.35951
	8	42	228.43	794.02	28.0932	23.3038	1.20552	65.5233	49.1817	1.33227	49.3148	36.6839	1.34432
NE+400	1	41.4	224.8	776	27.8976	22.925	1.21691	65.8005	47.9304	1.37283	48.2279	35.8341	1.34587
	2	42.8	252.286	791.6	29.1	26.1857	1.11129	67.65	46.8969	1.44253	46.2444	36.5268	1.26604
	3	44.6667	224.333	868	27.71	22.4583	1.23384	63.1159	55.971	1.12765	48.14	40.1626	1.19863
	4	43.6	221.143	808.4	27.1696	22.1929	1.22425	62.6719	51.0658	1.22728	46.1629	37.3073	1.23737
	5	41.2	229.257	833.6	27.0515	23.5071	1.15078	76.381	52.5516	1.45345	53.9492	38.6537	1.39571
	6	42.4	226.446	795	27.3839	23.0058	1.19031	66.28	49.4395	1.34063	46.1908	36.7122	1.25819
	7	42.6778	223.429	924.333	27.6585	22.5938	1.22416	65.8603	60.9482	1.08059	48.171	43.0076	1.12006
	8	42.65	228.79	828	27.7	23.2675	1.1905	62.5843	52.1052	1.20111	48.0733	38.3098	1.25486
NE+600	1	44	227.429	814	26.8512	22.9286	1.17108	63.407	51.0062	1.24312	49.4616	37.561	1.31683
	2	42.2	221.829	836.1	27.7012	22.4536	1.23371	67.8259	53.4149	1.26979	49.3105	38.7268	1.27329
	3	42.2	236.057	841	29.881	24.2321	1.23311	71.6727	52.6037	1.3625	52.339	38.9659	1.3432
	4	43.6	227.4	784.6	28.8095	22.975	1.25395	66.2081	48.4522	1.36646	48.8083	36.1463	1.3503
	5	41.6	221.971	884.8	25.8065	22.5464	1.1446	67.6684	57.6373	1.17404	48.4987	41.1317	1.17911
	6	42.6	212.743	824.6	27.78	21.2679	1.3062	65.3356	53.205	1.228	50.17	38.1463	1.3152
	7	42.7	252.095	896	27.81	26.1744	1.06249	70.1767	55.9917	1.25334	54.7132	41.6244	1.31445
	8	42.68	228.52	840	27.823	23.23	1.19772	67.4812	53.1722	1.26911	48.0614	38.8937	1.23571

## Sheet: Figure 1
Group	replicate	Jejunum				Ileum
		Intestinal lesion score	Villus height(VH)	Crypt depth (CD)	VH/CD	Intestinal lesion score	Villus height(VH)	Crypt depth (CD)	VH/CD
CON	1	0	659.651	221.301	2.98079	0	394.265	196.475	2.00669
	2	0.4	610.971	201.788	3.02779	0.9	515.344	180.285	2.8585
	3	0.6	652.354	185.257	3.52134	0.6	435.54	183.876	2.36866
	4	0.7	550.976	237.387	2.321	0.7	443.848	165.948	2.67462
	5	0.5	428.296	207.594	2.06314	0.9	397.643	205.372	1.9362
	6	0.9	668.682	162.68	4.11042	0.5	446.003	168.565	2.64588
	7	0.4	521.943	177.838	2.93494	0.8	436.829	180.961	2.41393
	8	0.8	631.574	209.518	3.01442	0.7	505.29	183.069	2.76011
NE	1	3.1	486.377	185.915	2.61612	2.9	384.401	230.455	1.66801
	2	3.3	491.04	223.082	2.20117	2.8	327.957	191.846	1.70948
	3	3.6	471.991	191.063	2.47034	2.5	413.48	193.569	2.13608
	4	3.5	504.608	190.308	2.65154	3.2	326.453	165.247	1.97555
	5	2.9	493.157	223.931	2.20227	2.9	398.557	183.952	2.16664
	6	2.8	476.366	235.016	2.02695	2.7	404.675	208.36	1.94219
	7	3.2	470.537	243.254	1.93434	3.3	440.185	231.962	1.89766
	8	3.6	504.045	215.422	2.3398	3.4	385.101	177.251	2.17264
NE+400	1	2.9	570.921	218.797	2.60937	2.1	442.587	165.858	2.66848
	2	3	560.442	208.849	2.68348	2.4	485.13	229.969	2.10955
	3	2.7	560.565	196.212	2.85693	2.3	498.711	164.792	3.0263
	4	2.6	580.708	207.231	2.80223	1.8	352.81	176.64	1.99734
	5	2.4	572.901	198.03	2.89301	2.5	422.901	171.869	2.4606
	6	2.8	570.727	190.866	2.99019	2.2	699.624	177.587	3.93961
	7	2.5	550.907	206.989	2.66152	2.3	421.387	194.927	2.16177
	8	2.9	601.239	187.045	3.2144	1.9	358.363	257.018	1.39431
NE+600	1	1.2	688.956	179.541	3.83731	1.5	470.897	229.664	2.05038
	2	1.3	699.508	176.708	3.95855	1.4	489.945	193.954	2.52609
	3	1.6	626.892	287.339	2.18172	1.3	413.576	210.217	1.96738
	4	1	453.366	200.747	2.2584	1.2	423.883	179.324	2.36379
	5	1.7	731.012	177.447	4.11962	1.7	422.871	136.673	3.09403
	6	1.5	784.383	166.572	4.70896	1.9	466.48	231.837	2.01211
	7	1.8	784.618	143.316	5.47476	1.6	556.59	145.437	3.82701
	8	1.3	717.407	177.249	4.04746	1.8	439.836	168.172	2.6154

## Sheet: Figure 2
Group	replicate	Serum		Tight junction relative mRNA abundance						Tight junction relative protein abundance
				Jejunum			Ileum			Jejunum			Ileum
		DAO activity,,U/L	D-lactate concentration,mmol/L	Occludin	ZO-1	CLDN-1	Occludin	ZO-1	CLDN-1	Occludin	ZO-1	CLDN-1	Occludin	ZO-1	CLDN-1
CON	1	5.93651	0.658781	1.06475	1.14281	1.42591	0.829641	0.858764	1.33481	0.909877	1.0434	0.99406	0.983955	1.03072	0.988312
	2	6.98413	0.805278	1.21257	1.25986	0.836586	0.797895	0.851269	0.784335	1.04421	0.983175	0.969925	0.885354	1.00921	0.972734
	3	7.33333	0.827116	1.20558	0.904108	1.18173	0.998996	0.968283	1.19584	1.05957	0.978859	1.02152	1.13069	0.972494	1.03476
	4	8.03175	0.77525	0.565905	1.00087	0.709455	1.06797	1.17017	0.690222
	5	6.63492	0.751592	0.685112	0.883315	0.627324	1.4061	1.14235	1.13191
	6	7.33333	0.715196	0.751186	1.11653	0.569586	0.786809	0.900372	0.768881
	7	8.73016	0.794359	1.20651	0.857718	1.0096	1.17088	0.883708	1.17982
	8		0.872611	1.30839	0.834794	1.63981	0.941706	1.22509	0.914189
NE	1	9.42857	1.02275	0.388053	0.704638	0.362073	0.993863	0.858831	0.744719	0.554945	0.468136	0.777513	0.800288	0.888421	1.0309
	2	9.07937	0.802548	0.569118	0.754112	0.618576	0.406744	0.939858	0.435107	0.580051	0.704888	0.979802	0.60782	0.93018	1.02835
	3	10.4762	0.864422	0.273441	1.022	0.395163	0.399952	0.496464	0.687506	0.540283	0.669256	0.941802	0.484241	0.82261	0.952573
	4	9.07937	0.77889	0.964424	0.822302	0.46713	0.562544	0.890168	0.588285
	5	8.38095	1.04368	0.228575	0.652703	0.601339	0.460556	0.548313	0.622911
	6	10.4762	0.897179	0.418599	0.71195	0.35329	0.564803	0.86522	0.642392
	7	7.68254	0.810737	0.525094	0.914382	0.548703	0.418678	0.907489	0.629598
	8		0.789809	0.852087	0.620451	0.540235	0.493869	0.862878	0.718548
NE+400	1	8.73016	0.910828	0.942479	1.24192	0.474815	0.828369	1.25828	0.939518	0.870674	1.46317	1.05244	0.957921	0.94405	1.03641
	2	8.03175	0.918107	0.950497	1.34182	0.602915	0.676792	0.890761	0.654566	1.05318	1.19949	1.0638	0.892724	1.02716	0.954922
	3	8.38095	0.822566	0.716741	1.0495	0.851188	0.345539	0.761879	0.578357	0.901048	1.11759	1.07413	0.798072	1.29408	1.04301
	4	7.68254	0.717925	0.506902	1.51804	1.03174	0.55808	0.894696	0.812281
	5	6.98413	0.787079	0.780604	1.19085	0.495109	0.467311	0.418435	0.340226
	6	8.03175	0.898089	0.634075	0.753059	0.912898	0.703328	1.1669	0.672901
	7	8.38095	0.89081	0.519393	1.03678	0.601673	0.780531	0.972338	1.23974
	8	7.68254	0.808007	0.833	0.511427	0.387184	0.521368	0.708163	0.593151
NE+600	1	6.98413	0.89172	0.858948	1.11879	1.04974	0.744682	0.710637	1.09176	1.05544	1.63272	1.08372	1.02484	1.11127	1.03468
	2	6.63492	0.826206	0.94714	1.5662	0.562136	0.836503	1.34032	0.896092	1.05385	1.42167	1.00956	1.09163	1.04686	1.0192
	3	8.03175	0.853503	0.609186	1.37128	0.47759	0.873108	1.35863	1.07261	1.28127	1.48414	1.07332	0.814465	1.11668	0.928669
	4	7.33333	0.797088	0.606413	0.989602	0.558293	1.56463	1.1981	0.686733
	5	8.73016	0.758872	0.754894	0.634093	0.517802	0.556771	1.11179	0.987348
	6	7.68254	0.77252	0.793031	1.21544	0.545622	0.414652	0.815666	0.632101
	7	8.38095	0.851683	0.786283	0.784137	0.797824	1.09625	1.17018	0.625766
	8		0.867152	0.734727	1.32691	0.674278	0.925301	0.835523	0.892242

## Sheet: Figure 3
Group	replicate	Tunel apoptosis index,%		Relative mRNA abundance of apoptosis related genes						Average optical density of PCNA		Relative mRNA abundance of PCNA
				Jejunum			Ileum
		Jejunum	Ileum	Bcl-2	Bax	Caspase-3	Bcl-2	Bax	Caspase-3	Jejunum	Ileum	Jejunum	Ileum
CON	1	3.43535	3.52361	1.59451	1.11898	0.872092	1.15565	1.13369	0.714187	10.87	14.96	1.12827	1.21381
	2	2.95714	3.05106	1.27834	1.2056	0.952147	0.911543	1.30675	0.735197	14.46	13.93	1.06563	1.03875
	3	2.0106	4.56303	1.06095	0.856946	1.25535	1.11227	1.03815	1.41759	10.1	12.48	1.19678	1.31557
	4	2.02085	2.5669	0.73992	1.15609	1.15064	0.865983	0.995131	1.08905	14.97	13.88	0.767164	0.756093
	5	1.91077	2.31287	0.686611	0.466504	0.785924	0.851579	0.857877	1.48524	12.97	11.32	1.02633	0.982444
	6	2.53861	1.9297	0.897529	0.705155	0.879309	0.82748	1.22399	0.731536	14.54	12.59	1.23928	0.932257
	7			0.804923	1.17663	1.01232	1.29808	0.687633	1.14502	13.2	12.61	0.635888	1.05249
	8			0.937217	1.3141	1.09222	0.97741	0.756776	0.682181	13.98	13.16	0.940651	0.708579
NE	1	6.36183	4.90119	0.239391	1.13739	1.01278	1.29867	0.9595	1.03915	10.99	8.82	0.479983	0.541009
	2	6.73016	4.24328	0.868028	1.24379	1.84257	1.08607	1.08003	0.862167	9.74	9.36	0.983954	0.57773
	3	7.18065	3.14319	0.511562	0.654219	1.51921	0.9777	1.39745	0.755538	7.08	10.5	0.408118	0.680334
	4	6.20945	3.89249	1.42502	0.789871	1.78498	0.970104	1.28214	1.0428	13.63	10.54	0.493232	0.583053
	5	8.80779	5.17052	0.474779	1.29813	1.49974	1.5549	1.16536	1.37836	11.23	9.28	0.379362	0.975545
	6	7.75789	5.69589	1.08388	0.849146	2.07204	1.03717	0.932033	1.14405	11.49	7.93	0.433706	0.679904
	7			1.21246	0.79195	0.92493	0.960578	1.37935	0.848475	7.66	7.82	0.575991	0.868905
	8			0.79322	1.18049	1.05838	1.13907	0.755492	0.970147	16.58	8.51	0.288275	0.525783
NE+400	1	5.8627	3.02283	1.08551	0.755612	1.02923	1.66698	1.04212	0.999292	8.99	11.36	1.15621	1.01284
	2	8.23133	3.41048	1.45529	0.628181	1.45626	0.690703	0.957414	0.608459	9.18	9.29	1.15396	0.744747
	3	5.25856	2.74295	1.09376	1.17157	0.74807	0.988489	0.504366	1.35718	8.28	12.37	1.36122	0.74121
	4	4.27069	4.5925	1.3451	0.733574	1.39869	1.29623	1.05468	1.55192	12.11	8.23	1.28164	0.916506
	5	3.48924	2.95324	0.750281	0.916273	0.779334	0.562025	0.76774	0.542912	12.71	9.02	0.785563	0.684509
	6	5.34648	5.13644	1.53517	1.19523	1.26706	0.814648	0.691729	1.09965	11.24	9.93	1.18945	1.13466
	7			0.836621	0.932469	1.33458	1.22495	0.905698	1.03422	15.85	16.97	0.666143	0.740986
	8			0.620002	0.875456	1.23573	0.786746	0.544329	0.988916	9.98	14.61	0.627371	0.667084
NE+600	1	5.01587	2.44078	1.53826	1.41974	1.14162	1.73091	0.711392	0.947488	19.54	10.23	1.88992	0.926689
	2	4.59906	1.39535	2.18528	1.39555	1.04576	0.950515	1.0052	1.26018	12.75	11.65	1.59051	0.718105
	3	1.56511	1.75351	1.41516	0.956227	1.03405	1.09861	0.740568	1.27726	10.56	11.97	1.51658	0.731364
	4	1.94234	4.17973	1.50105	0.904942	1.38519	1.10398	1.05828	1.09815	19.25	10.41	1.84252	1.09262
	5	3.7222	3.13112	0.822595	1.0883	1.14948	0.723342	0.357427	0.759493	17.53	13.09	2.1262	0.724728
	6	4.81221	3.64238	0.715976	0.396235	1.07433	0.686926	0.792671	0.987767	17.18	13.91	1.39578	1.19683
	7			0.730382	1.37805	1.21222	0.952517	0.60628	1.05281	15.44	11.75	1.96754	0.822901
	8			1.67935	0.647911	0.997162	1.58356	0.704155	0.592458	20.98	12.54	1.43068	0.956351

## Sheet: Figure 4
Group	replicate	Serum inflammatory cytokines concentration				Intestinal inflammatory cytokines concentration
						Jejunum						Ileum
		IL-1β	IL-10	TNF-α	IFN-γ	IL-1β	IL-8	IL-10	TNF-α	IFN-γ	sIgA	IL-1β	IL-8	IL-10	TNF-α	IFN-γ	sIgA
CON	1	122.25	13.6034	17.3913	13.0039	15.4139	3.53578	1.92887	2.15204	1.38016	74.7284	17.0154	3.65682	2.37737	2.7533	1.43086	80.9251
	2	97.3929	13.384	14.6478	13.5352	15.8523	3.30136	2.01717	2.11268	1.39902	78.5111	17.2435	3.42158	2.39596	2.44302	1.44462	71.8722
	3	113.893	13.7595	16.4739	12.5547	15.5433	3.49671	2.09612	2.20278	1.333	78.7525	16.567	3.4002	2.369	2.58954	1.53325	85.6167
	4	97.9286	13.7595	15.4435	12.6289	16.7505	3.75066	2.16828	2.39262	1.23868	80.2414	17.157	3.59266	2.198	2.65945	1.68468	90.0881
	5	85.4286	13.7384	16.2348	12.6133	15.8666	3.63345	2.24299	1.94384	1.23161	75.5533	17.4559	3.78512	2.23052	2.69393	1.83439	72.7313
	6	97.3929	15.1899	15.4783	14.1289	15.9241		2.05197	2.23078	1.25283		17.865		2.34484	2.49665	1.62445
	7	105.071	13.6203	16.0087	13.0859
	8	98.7143	13.519	15.2783	14.8086
NE	1	145.179	14.308	18.9522	17.707	17.2682	3.71518	1.90007	2.38809	1.50634	64.9013	18.3237	4.04531	2.28836	2.94947	1.77365	80.2703
	2	109.357	14.1266	16.5391	12.793	16.264	3.50992	1.8965	2.29341	1.51295	64.3447	17.5595	3.80478	2.31972	3.02487	1.70415	80.4505
	3	113.821	14.2954	16.5696	12.4375	17.9553	3.61255	1.84298	2.34764	1.39238	64.237	17.7445	3.82664	2.30832	2.89268	1.77453	78.6261
	4	119.607	13.308	18.213	15.6367	17.3437	3.59203	1.91702	2.19965	1.48983	59.9102	17.5273	3.93597	2.27506	2.27575	1.8106	78.7387
	5	101.643	12.1266	16.8609	13.668	16.9209	3.38677	1.8412	2.18862	1.60214	61.4722	17.278	4.37331	2.30357	2.89365	1.71382	83.1306
	6	116.607	13.1097	16.2696	13.9883	17.759		1.83228	2.58204	1.42376	65.4219	18.9833		2.45942	2.76635	1.88802
	7	114.643	13.6371	16.2609	13.3359
	8	103	13.5907	18.487	13.1289
NE+400	1	114.464	12.9451	15.7	13.6992	12.5289	3.05032	1.90063	1.99204	1.26375	70	19.3798	3.9225	2.45536	2.69798	1.48751	84.933
	2	110.679	12.6498	14.5826	17.1328	13.2278	3.05032	1.79988	2.00141	1.24271	69.5481	19.4276	4.03086	2.54483	2.62714	1.49711	83.8393
	3	115.821	13.6371	14.9304	14.1758	13.6317	3.10261	1.71276	1.99828	1.16556	70.275	19.3718	3.94417	2.26699	2.51747	1.4195	78.5714
	4	116.143	14.4557	16.0087	15.0586	15.3373	3.13747	1.76882	2.0459	1.18099	69.6267	19.045	4.05253	2.15115	2.53397	1.52762	78.5268
	5	103.429	13.0928	17.1913	12.8984	13.8433	3.10261	1.93017	1.80314	1.17749	69.8821	18.8058	4.05253	2.24815	2.6446	1.8049	81.1384
	6	99.25	14.3629	18.1565	15.918	13.6317		1.78624	1.89056	1.20975		18.4232		2.29713	2.52426	1.55901
	7	120.143	13.4304	15.7304	14.0312
	8	117.929	13.7046	16.7261	13.1211
NE+600	1	113.786	14.6245	17.3174	13.5781	12.42	2.98615	2.02266	2.13718	1.02376	76.2791	17.4958	3.51328	2.44049	2.60095	1.5973	81.314
	2	112.214	13.7722	16.1	12.832	13.0106	2.3409	2.05002	2.3234	1.16574	74.9471	16.669	3.70216	2.43485	2.70747	1.39111	81.2472
	3	119.429	13	16.4609	12.2617	11.4595	2.55098	1.92485	2.14829	1.13274	79.5137	17.4541	3.72105	2.39444	2.03931	1.45723	87.1938
	4	115.929	14.5401	16.7174	11.5547	11.3436	2.40092	1.93728	2.14743	1.15346	82.241	15.8143	3.8155	2.39538	2.62128	1.42504	76.0802
	5	118.464	14.135	16.0304	12.2383	11.9011	2.88111	1.98702	2.20808	1.09129	84.4397	16.2451	3.60772	2.37283	2.7249	1.53553	83.5189
	6	113.643	14.8861	16.7783	12.2656	11.3049		1.95054	2.0287	1.15039		16.127	3.98549	2.44331	2.65227	1.40155	75.7906
	7	93.6786	14.2321	17.1217	10.8945
	8	100.964	13.2532	15.487	8.93359

## Sheet: Figure 5
Group	replicate	Relative mRNA abundance of intestinal inflammatory cytokines
		Jejunum								Ileum
		IL-1b	IL-2	IL-4	IL-8	IL-10	IFN-r	TNF-α	iNOS	IL-1b	IL-2	IL-4	IL-8	IL-10	IFN-r	TNF-α	iNOS
CON	1	1.56113	1.22782	1.19131	1.12313	0.885837	0.883926	0.83995	1.15586	0.623499	0.868909	1.11119	1.19385	0.945996	0.730925	0.927477	1.11025
	2	1.06729	1.43254	1.25558	1.01279	0.767778	1.46653	1.52688	1.15265	0.872343	1.332	1.07973	1.44103	1.15688	1.29855	0.767098	0.84959
	3	0.941727	0.87977	0.707342	0.850871	1.46118	0.995869	1.49651	1.9158	1.00814	1.05844	1.27412	1.08438	1.16281	0.951472	1.14531	1.11391
	4	0.763873	1.08828	1.23951	0.940587	0.853495	1.23219	1.2414	0.976714	0.944856	0.684831	1.08362	1.07572	1.31117	0.902636	1.1232	0.494761
	5	0.772361	0.826989	1.11179	1.03271	0.806849	0.569837	0.710332	0.667419	0.959812	1.04097	0.764895	0.897102	0.785816	1.29895	0.867901	1.31804
	6	0.81977	1.11763	1.02489	0.737732	1.2126	1.31959	0.737465	0.565234	1.14934	0.814347	0.965984	0.905495	0.650344	1.05493	1.20537	1.12225
	7	0.890171	0.664872	0.913742	1.24173	0.973039	0.946463	0.725232	0.672418	1.26768	0.998541	0.754598	0.901209	1.29257	0.878488	1.07284	1.22313
	8	1.18367	0.762102	0.55583	1.06045	1.03922	0.585586	0.722232	0.893901	1.17433	1.20196	0.965861	0.501217	0.694409	0.884056	0.890812	0.768061
NE	1	0.963429	1.35562	1.1353	1.38666	1.19492	0.829606	1.35413	1.34982	1.28976	1.55393	0.919148	1.51321	0.446747	1.36777	1.06084	1.11123
	2	1.19525	1.7132	1.05176	1.18176	0.556031	0.973116	1.54931	1.56852	1.21869	1.04701	0.702732	1.31867	1.12531	1.37851	1.12089	1.16321
	3	2.45952	0.729136	1.07121	0.969856	0.673922	1.39841	1.68455	2.07521	0.913716	0.844583	0.799934	0.973255	1.24691	1.09105	0.913176	1.55405
	4	1.58406	1.15889	1.12855	1.5748	0.991294	1.25898	1.32768	1.30922	1.21878	0.98156	0.809974	0.823663	0.758662	1.31711	1.24507	1.35119
	5	1.48259	1.21216	1.01163	1.21626	0.473957	1.06292	0.935561	1.29107	1.34789	1.01824	0.969056	0.899387	0.71095	2.05554	0.913651	0.861222
	6	1.43239	1.99907	0.451539	1.24227	0.619472	1.83776	1.55654	1.47918	1.04864	0.891038	0.665716	0.870114	0.513012	1.61702	1.39416	0.921083
	7	1.74332	1.2096	0.894705	1.02614	0.721856	1.38473	0.655462	1.07498	1.32606	0.820386	0.965101	1.34622	1.0473	1.18751	1.24171	1.1933
	8	0.975307	0.668494	0.888862	1.86797	0.303859	1.13424	1.09816	0.765859	1.18862	1.3192	0.717591	1.25517	0.715399	0.944905	1.12548	0.927301
NE+400	1	1.32479	1.11444	1.24489	0.761473	1.13659	1.29772	0.896419	0.688105	1.4156	0.871755	0.665715	0.477606	1.01348	1.64825	1.33835	0.662563
	2	1.21452	0.789774	0.882602	0.915457	0.893594	1.35055	1.54417	1.0747	0.969719	1.17678	1.46269	0.855862	1.08372	0.905434	1.30423	1.18724
	3	1.19997	1.40369	1.03143	0.983794	1.31105	1.18227	0.985128	0.674326	1.68225	1.31002	1.34006	0.861838	1.19852	0.729733	0.806127	1.0807
	4	0.826902	1.13695	0.778939	1.70065	0.866756	1.05581	0.79678	1.28498	0.637913	1.29852	0.909618	0.660235	0.903415	0.837376	0.973032	1.09945
	5	1.5536	0.829591	0.84534	0.871188	1.01931	0.548559	0.64834	0.674086	1.15605	0.574742	0.907216	0.388717	0.71666	0.921219	1.19363	0.794296
	6	1.32254	1.1478	1.29911	1.31099	1.18788	1.27542	0.597794	1.14613	1.54806	1.56436	1.63838	0.642258	0.718377	1.05417	0.755387	1.22591
	7	1.35158	1.01157	1.24287	1.83922	1.21117	0.658348	0.566861	0.920891	0.652324	1.26158	1.3747	0.742043	0.914165	1.44539	0.82908	0.713739
	8	0.840101	0.978853	0.900399	1.03731	0.853494	0.891377	0.47025	0.785117	1.22263	0.200795	1.29569	0.401811	0.582699	0.755591	0.598661	0.516282
NE+600	1	1.13331	1.1789	0.828787	1.15362	1.86984	0.941183	1.24925	1.26242	0.918403	0.718858	1.08825	0.985392	1.37423	1.11758	1.12448	0.989508
	2	0.7981	0.795648	0.685196	1.29771	1.25698	0.9484	0.830233	1.50111	0.73241	1.27588	1.39485	0.981622	1.18379	1.03206	1.05301	0.76997
	3	1.19702	1.07673	0.812139	1.12509	1.33217	0.835526	0.821779	1.32665	1.14238	0.749691	0.935787	0.653656	0.711172	1.23664	0.914585	0.952393
	4	0.729229	0.909552	1.27712	1.09552	0.854977	0.741929	0.54062	1.27827	0.980644	1.33567	1.0494	0.684262	1.18877	1.37496	0.763158	1.05791
	5	0.699891	0.899742	1.30781	1.41757	1.47458	1.05867	1.17907	0.73336	0.700618	0.876978	1.24551	0.388767	1.0767	1.0318	0.48377	0.728619
	6	0.779437	0.76789	1.03297	1.22145	1.39565	1.00803	0.913627	0.724625	1.03997	0.776007	1.87747	0.483205	0.962413	0.729568	1.19707	0.853322
	7	1.29666	0.779712	0.959454	1.17458	1.77863	1.10797	0.872074	0.654489	1.15609	1.39959	2.00451	0.392626	0.738704	1.23225	0.727931	0.797207
	8	0.965141	1.05647	1.55904	1.06611	1.50221	1.28695	1.07519	0.873305	1.32892	0.899642	2.01639	0.597825	0.793673	0.980186	0.494839	0.687099

## Sheet: Figure 6
Group	replicate	Relative mRNA abundance				Relative protein abundance
		Jejunum		Ileum		Jejunum		Ileum
		NF-κB	IκBα	NF-κB	IκBα	NF-κB	IκBα	NF-κB	IκBα
CON	1	0.824152	0.909354	1.06933	0.941816	0.96	0.955316	0.92162	1.00924
	2	1.00633	0.975235	0.801432	1.04417	0.940643	1.04321	1.0486	1.02351
	3	1.28469	0.951721	1.01071	1.15717	1.11075	1.00147	1.03071	0.960421
	4	1.0692	1.02628	0.872388	0.688282
	5	0.861778	0.901583	1.15908	1.2961
	6	0.889848	1.09925	0.884897	0.838155
	7	0.872203	0.897296	1.09093	1.08164
	8	1.1918	1.23928	1.11123	0.952675
NE	1	1.27014	0.630788	1.51479	0.793531	1.4058	0.51649	0.951578	0.861299
	2	1.8819	0.591651	0.990879	0.996771	1.35054	0.458171	1.07374	0.723892
	3	1.85943	0.859106	1.26601	0.838861	1.36689	0.410888	1.08131	0.818212
	4	1.5242	1.12146	1.06955	0.643329
	5	1.53676	0.616096	1.72062	1.06017
	6	1.71025	1.09384	0.889336	0.946531
	7	0.907166	1.09764	1.25632	0.683253
	8	1.25904	0.945034	0.997808	0.911122
NE+400	1	0.854103	0.438247	1.22378	1.04503	1.31122	0.908302	0.858739	0.939573
	2	0.666411	1.46234	0.843184	0.778003	1.29361	1.03363	1.0771	1.10863
	3	0.645781	1.01256	0.865386	1.22105	1.37831	1.10177	1.05618	1.10622
	4	1.1503	1.57795	0.849832	1.16818
	5	0.617268	0.663477	1.0964	1.45507
	6	1.24326	1.69485	1.39812	1.51393
	7	1.33309	1.72581	1.26545	1.18687
	8	1.06938	1.26471	0.887127	0.734653
NE+600	1	0.878191	1.32329	0.79189	1.26694	1.10623	0.967831	0.915961	1.0137
	2	0.994566	1.34546	1.16518	1.38433	1.09139	1.08264	0.89	1.10703
	3	1.01843	1.10222	0.862236	1.35045	1.04908	0.974615	0.909986	1.07852
	4	1.01996	0.960767	0.852652	1.07553
	5	0.541474	1.31405	0.57447	0.717902
	6	0.531196	1.21274	0.855466	1.44207
	7	0.50752	1.68237	0.905213	0.870661
	8	1.08695	1.06691	1.10521	0.765113

## Sheet: Figure 7
Group	replicate	α diversity			β diversity—Stacking diagram of species distribution
					PCoA			NMDS			Phylum levels												Genus levels
		sobs (observed-species)	Chao1 index	Shannon index	PCO1	PCO2	PCO3	NMDS1	NMDS2	NMDS3	Firmicutes	Bacteroidetes	Proteobacteria	Cyanobacteria	Tenericutes	Actinobacteria	Verrucomicrobia	Chloroflexi	Patescibacteria	Planctomycetes	Other	Unclassified	Bacteroides	Faecalibacterium	Ruminococcaceae_UCG-014	Ruminococcus_torques_group	Escherichia-Shigella	Negativibacillus	Lactobacillus	Erysipelatoclostridium	Blautia	Eubacterium_coprostanoligenes_group	Butyricicoccus	Oscillibacter	Tyzzerella	Bacillus	Ruminiclostridium_5	Lachnoclostridium	Anaerotruncus	Ruminococcaceae_UCG-005	Christensenellaceae_R-7_group	GCA-900066575
CON	1	486	517.364	5.52611	-0.0862766	-0.0204286	-0.0125685	-0.0897949	0.0103325	0.085064	69.0428	25.4578	3.8464	0.0675	0.8068	0.2042	0.2503	0	0.0049	0	0.0032	0.3161	25.3787	9.7428	8.9887	2.7169	3.3854	3.4084	9.8926	0.9435	3.3063	0.6603	0.8118	1.5478	0.466	0.0724	0.5961	0.3655	0.2816	0.1284	0.3458	0.4956
	2	483	506.27	5.84139	0.0718069	-0.0299828	-0.054469	0.0795635	0.049775	0.130086	83.6015	13.5078	1.5707	0.1108	0.3995	0.2197	0.2651	0	0.0054	0	0.0072	0.3123	13.4079	15.6232	7.0853	2.9216	1.2093	3.9966	12.0969	1.627	1.0332	0.2052	0.3686	0.7027	1.2674	0.5756	0.6555	0.6428	1.0223	0.1961	0.2397	0.4685
	3	481	505	5.37358	-0.0807106	-0.0143955	-0.0183042	-0.0724885	0.0137545	0.00605139	67.6072	28.9305	2.0323	0.3748	0.3553	0.1297	0.2807	0	0.0018	0	0	0.2878	28.8684	15.2016	6.7064	2.5546	1.288	2.8247	2.6559	0.9131	1.9346	0.7586	0.8794	0.7692	0.4743	0.3677	0.3624	1.1814	0.3802	0.215	0.5134	0.7959
	4	470	498.333	5.37253	-0.0773367	-0.00842676	-0.0211384	-0.0733768	0.00939171	0.00426018	66.0577	29.3217	3.4433	0.153	0.4778	0.0921	0.1077	0	0	0	0.0062	0.3404	29.2295	15.9077	7.0286	3.9648	3.0076	2.0831	2.2518	1.4913	1.2914	0.8526	0.8432	0.4497	1.0088	1.4179	0.3763	0.9338	0.5403	0.8854	0.2951	0.6356
	5	485	508.763	5.59865	0.170343	-0.135199	0.0287222	0.152762	0.133112	-0.0418293	85.0322	10.4043	2.8107	1.0599	0.2879	0.0972	0.0756	0	0.0054	0	0.0036	0.2231	9.5802	28.1234	13.341	2.2835	2.4058	2.3609	1.5385	0.5344	0.9519	0.9627	0.4733	1.7041	0.2231	0.3275	1.9218	0.3041	0.1422	0.2303	0.5992	0.9249
	6	479	499.396	5.76571	0.140787	0.0257472	0.0634276	0.133961	-0.042761	-0.0483689	77.482	10.1788		0.619	0.0661	0.1085	0.0254	0	0	0	0	0.3036	10.1194	16.44	6.4647	4.5501	10.3483	3.48	1.4212	2.1097	1.0922	1.5924	0.6326	1.0124	0.4732	0.4664	1.0752	0.597	0.2154	0.926	0.2459	0.8412
	7	489	500.812		0.17322	-0.005976	-0.0481799	0.171661	-0.00490999	0.0692948	87.248	5.7724	4.7616	0.8591	0.9359	0.1348	0.0168	0.0075	0	0	0.0019	0.262	5.6994	15.9938	10.4442	3.91	4.0654	3.1127	3.2942	1.3308	1.2335	2.6503	2.9143	1.3364	0.5746	1.0014	1.254	0.6794	0.2845	2.0177	0.7693	0.2489
	8	481	502.522	5.75904	-0.0299846	-0.0692185	-0.159905	-0.0474456	0.105352	0.183144	70.3825	27.5163	1.0905	0.2612	0.2103	0.0814	0.022	0.0017	0.0017	0.0051	0.0085	0.4189	27.4722	13.118	11.2847	2.8644	0.5868	1.7892	1.5586	0.8734	1.7909	0.9328	0.3104	0.4002	1.5162	0.8666	0.3205	0.3307	0.7394	0.6699	2.822	0.2137
NE	1	475	495.067	5.79444	0.277354	-0.064388	0.0402102	0.303718	0.071057	-0.010211	92.9906	0.5333	4.8275	0.2675	0.9224	0.2206	0.0191	0	0	0	0	0.2189	0.4412	26.0553	13.8085	3.0122	4.1118	5.7534	2.3225	4.0996	0.7696	1.2525	0.8199	1.0423	0.2953	0.2363	0.1998	0.5194	0.3891	0.271	0.2397	0.3196
	2	445	478.176	5.66957	0.237947	0.168028	-0.0871584	0.266313	-0.168186	0.00111029	96.1062	0.4978	2.9207	0.0647	0.2091	0.0541	0.0075	0.0015	0.006	0	0	0.1324	0.4166	16.8582	4.5857	15.091	2.3116	3.4486	2.1958	2.1883	3.2516	0.8874	2.1522	0.2963	0.3925	4.9	0.2166	0.3685	0.4918	0.3219	0.1053	0.3549
	3	474	497.917	5.47794	0.264631	-0.12662	0.0177835	0.272422	0.124794	-0.0531324	92.4583	2.3592	4.5709	0.0622	0.2809	0.0907	0.0267	0	0	0	0	0.1511	2.2935	30.5563	10.7295	3.682	4.0731	2.2561	0.9138	1.0721	0.5689	1.3903	0.7289	2.0766	0.3093	0.3591	0.48	0.4054	0.2276	0.1725	0.6098	0.72
	4	471	492.026	5.79834	-0.0883038	0.0230239	-0.0134188	-0.0866124	-0.0849132	0.119699	70.5225	23.4123	2.7274	1.4734	1.1452	0.1807	0.024	0	0.0074	0	0.0018	0.5053	23.3201	6.0762	4.7374	7.6012	2.1428	3.1073	1.6283	0.5385	1.3093	2.6112	1.0345	2.0266	0.5717	0.2895	0.5698	0.3909	0.201	0.6841	2.1981	0.5643
	5	474		5.70583	0.209334	-0.134619	-0.00953013	0.210277	0.138025	-0.0251277	89.8816	7.0142	1.6837	0.667	0.4777	0.0775	0.0162	0	0.0018	0	0.0018	0.1785	6.9746	27.4494	7.4955	2.1344	1.4313	2.4498	1.2006	1.2673	0.7481	2.3291	1.9992	2.3164	0.8851	0.4038	0.8923	0.3858	0.2019	0.3371	1.2853	0.7806
	6	471	506.814	4.61319	-0.211235	-0.0689628	-0.0300705	-0.217127	0.0393025	-0.0153495	54.0941	42.0704	2.1036	0.8873	0.2894	0.0382	0.0191	0	0.0073	0	0.0088	0.4818	41.9573	10.1463	7.9017	3.2171	1.4073	1.6629	1.8509	1.3882	0.6992	0.9548	0.9137	1.8539	0.213	0.1175	0.307	0.1587	0.3996	0.1161	0.2688	0.235
	7	459		5.15659	-0.125363	-0.0109119	-0.049393	-0.123965	0.00979973	-0.00908483	62.892	33.1295	2.7522	0.1078	0.5845	0.0691	0.0152	0	0.0118	0	0.0034	0.4346	33.0756	12.7792	7.5796	6.3146	2.38	1.2431	0.6148	1.3273	0.6754	0.7916	0.5356	0.3958	0.6434	1.3155	0.4767	0.3554	0.2981	1.7433	0.2105	0.3402
	8	421	493.333	5.33314	0.0211907	-0.134877	-0.0102434	0.00468452	0.159758	-0.0128033	73.4555	20.5471	1.3435		1.2612	0.0632	0.0132	0	0.0059	0	0	0.2205	20.4633	22.3758	10.3882	0.7997	0.9584	2.4049	1.908	0.3998	0.4233	2.5489	0.6247	0.316	1.2039	1.8536	0.5351	0.1411	0.3572	0.4733	0.1543	0.6732
NE+400	1	456	483.025	4.96418	-0.128003	-0.065612	0.0640632	0.178506	0.00275576	-0.00494375	57.9204	30.376		0.9103	0.254	0.061	0.0264	0.0016	0.0099	0	0	0.2869	30.2638	10.5079	9.6125	2.3235	9.469	2.7309	0.3265	1.875	0.6547	2.0267	0.442	0.5722	0.6497	0.0544	0.4403	0.3842	0.7982	0.2919	0.7503	0.1962
	2	467	486.024	4.78316	-0.113967	0.0628479	0.0592604	0.0351001	0.097836	-0.025478	58.8487	30.7906		0.0538	0.6994	0.0595	0.0354	0	0.0014	0	0.0127	0.2917	30.7467	12.7166	6.1912	8.0134	8.5712	1.3776	1.488	1.3323	1.1609	1.8122	0.3299	0.2676	0.3256	0.0524	0.6173	0.5054	1.5928	0.2209	0.2308	0.2803
	3	450	471.562	4.89177	-0.0850011	-0.00468172	-0.0188594	-0.118163	0.0143226	-0.0817833	68.0922	30.3378	0.9735	0.0949	0.1297	0.119	0.0334	0	0	0	0.0187	0.2006	30.2067	16.8967	6.3361	5.7517	0.5376	2.8939	1.1153	1.5793	1.788	0.3825	0.107	0.4025	0.4747	3.4462	0.7984	0.3664	0.6259	0.4092	0.1123	0.4868
	4	493	518.161	6.17228	0.184664	0.00577822	-0.0175975	-0.103102	-0.0661049	-0.0139346	89.307	7.4618	2.1867	0.2873	0.3716	0.1118	0.0292	0	0	0	0.0017	0.2426	7.245	20.5856	12.1793	4.6161	1.6259	3.2706	1.6276	2.5222	1.6912	1.5777	0.6245	0.8224	0.2495	0.0757	0.6452	0.745	0.2305	0.4749	0.3097	0.4576
	5	465	496.318	4.68779	-0.242895	0.0493629	0.0334257	-0.289817	0.0305797	-0.0546995	52.8742	41.7231	4.5049	0.046	0.4252	0.1136	0.0153	0.0015	0.0015	0.0031	0.0122	0.2794	41.6724	4.0905	5.4044	5.518	3.9784	1.2479	5.0529	2.135	1.5978	1.472	0.7352	0.3454	1.2295	0.1351	0.2533	0.6308	0.218	0.7337	0.2134	0.4175
	6	469	491	5.46567	0.0400363	-0.117819	0.0168373	-0.246573	-0.0552875	-0.003325	76.7282	20.5916	1.5883	0.563	0.1055	0.1737	0.0078	0	0	0	0.014	0.228	20.4954	26.0435	10.0895	3.6558	1.2362	2.9315	1.1695	0.6235	1.731	0.9337	0.7073	0.7647	0.1753	0.5491	0.4405	0.4048	0.1536	0.3862	0.9709	0.4265
	7	442	474.571	3.81462	-0.27301	-0.0307293	-0.000929818	-0.0790826	0.00483725	-0.00790469	44.0559	52.9295	2.3015	0.2225	0.101	0.0644	0.041	0	0.0176	0	0.0015	0.265	52.8256	9.752	1.9135	1.7495	1.7759	1.7656	0.4377	0.8374	0.5139	0.4407	0.3279	0.5768	1.6222	0.6208	0.3279	0.4875	0.4729	0.9165	0.0791	1.3982
	8	463	499.365	4.39599	-0.118286	-0.0336591	0.0802665	-0.138035	0.0742543	0.0378555	57.6948	37.1115	4.0317	0.345	0.2007	0.0486	0.0172	0	0.0361	0	0.0094	0.5049	37.0205	22.0229	2.3663	2.462	3.4264	2.4526	1.3674	0.5316	0.5724	1.278	0.3277	0.6868	0.6367	0.149	0.3168	0.4218	0.185	0.2603	0.1145	0.276
NE+600	1	433	473.923	4.93797	-0.199051	0.138467	0.0355461	-0.200096	-0.131936	0.022318	60.8671	35.6906	2.9372	0.044	0.0344	0.1734	0.022	0	0.0206	0	0.0166	0.1941	35.5846	4.9549	1.3943	8.3669	2.3797	3.8951	3.306	1.536	2.0288	0.5753	0.3991	0.4996	1.9462	0.1101	0.6634	1.6104	0.4005	0.223	0.2973	0.6139
	2	458	480.658	5.93151	0.240089	0.165475	-0.0443751	0.223721	-0.224232	-0.0161517	66.8149	0.7073	1.5557	0.0384	0.494	0.1181	0.0506	0.0184	0.0153	0.0123	0.0492	0.1258	0.629	17.3443	5.1304	5.896	1.1169	5.3928	5.3176	4.4998	1.255	0.9712	0.9558	0.4986	0.8208	1.1583	0.5968	0.537	2.1141	0.4649	0.2439	0.471
	3	424	460.429	5.8654	0.214276	0.207652	-0.0594218	0.101147	-0.0144005	-0.0334832	71.4462	0.6242		0.0626	0.1758	0.0715	0.0194	0.0924	0.0626	0.0432	0.0402	0.1788	0.572	13.4013	4.4884	10.9239	6.6291	3.179	1.4554	4.1801	0.6346	2.1154	2.1183	0.7389	2.172	2.0811	0.2532	0.9564	2.5712	0.3501	0.0343	0.2115
	4	470	496.02	5.65863	0.115791	0.0214782	0.0677295	-0.302044	-0.0946079	-0.0467773	79.4174	13.2862	5.5882	0.0206	1.1478	0.0476	0.0222	0.1191	0.0016	0.0127	0.0111	0.3255	13.118	20.9509	8.0791	6.6264	5.2405	3.2291	0.381	1.9876	2.3543	0.562	0.5112	0.7509	0.481	0.4874	0.6795	0.7573	0.1334	0.1222	0.2604	0.4001
	5	416	462.243	4.18884	-0.290967	0.10793	0.0344001	-0.268181	0.0175838	-0.0757559	50.7999	46.8442	1.1223	0.5647	0.0927	0.0713	0.2966	0.0086	0.0128	0.0086	0.0157	0.1626	46.663	2.4043	0.7672	8.3909	0.6146	3.0204	1.4802	0.2852	1.4546	0.2752	0.6417	1.4588	0.5747	0.0627	1.2478	1.4004	0.512	0.1212	0.2082	0.2011
	6	443	483.667	4.28123	-0.251462	-0.00680381	-0.0785635	-0.163336	-0.0117542	-0.0138808	52.08	45.6862	1.2418	0.0909	0.4392	0.0409	0.0197	0.0182	0	0.0621	0.009	0.312	45.6317	11.7638	3.6997	1.6355	0.7845	0.5149	0.2923	1.0782	0.4134	0.3589	1.9157	0.3165	1.1888	0.2423	0.2559	0.1681	0.7103	1.2009	0.212	0.1711
	7	457	475.549	4.53596	-0.171295	0.0133634	0.0307395	0.220179	-0.0670606	-0.150838	55.7834	38.0454	5.1221	0.187	0.1308	0.0426	0.149	0.0046	0	0.0502	0.0106	0.4743	38.0272	11.2552	7.6307	9.1647	4.6219	1.753	0.9061	1.2436	0.897	0.7556	0.2797	0.3406	0.8651	0.0927	0.336	0.1794	0.1885	0.3178	0.3269	0.1414
	8	421	465.634	4.99044	0.21168	0.0941559	0.161714	0.265226	-0.14047	0.0859806	78.5533	6.6011		0.0487	0.0369	0.2746	0.1403	0.0162	0	0.0295	0	0.3307	6.5465	23.3748	1.8588	10.087	13.5123	5.0051	3.3589	0.8342	2.0522	0.124	1.5916	0.4754	0.4828	0.1713	1.0837	0.2864	0.3455	0.1846	0.1491	0.3263

## Sheet: Figure 7—Rarefaction curve
	CON-1	CON-2	CON-3	CON-4	CON-5	CON-6	CON-7	CON-8	NE-1	NE-2	NE-3	NE-4	NE-5	NE-6	NE-7	NE-8	NE+TA400-1	NE+TA400-2	NE+TA400-3	NE+TA400-4	NE+TA400-5	NE+TA400-6	NE+TA400-7	NE+TA400-8	NE+TA600-1	NE+TA600-2	NE+TA600-3	NE+TA600-4	NE+TA600-5	NE+TA600-6	NE+TA600-7	NE+TA600-8
400	93.4866	101.12	95.9637	96.6636	98.2932	95.4476	111.571	102.253	102.474	89.485	96.0694	103.28	100.301	84.361	90.1075	85.0704	81.1759	81.3567	81.5576	106.098	82.838	96.0924	67.9959	72.4943	75.3847	100.996	86.3123	89.8813	67.5586	72.947	75.5072	71.4208
800	158.922	169.268	159.825	161.104	165.369	159.897	185.634	169.247	171.751	148.844	162.783	174.013	167.195	143.243	150.09	140.562	136.656	137.539	136.923	177.115	139.123	161.739	116.448	124.629	127.173	167.842	144.126	151.135	114.852	124.472	128.974	120.637
1200	199.792	207.498	195.191	196.538	203.976	197.031	226.044	205.144	210.803	181.111	202.95	215.68	203.854	178.918	183.22	169.745	169.052	170.959	168.686	216.785	171.977	200.055	147.594	158.26	157.714	204.448	177.152	186.614	143.783	156.617	162.777	150.039
1600	236.757	237.257	223.995	222.671	234.117	227.165	257.686	234.614	238.062	207.747	233.497	247.87	230.882	204.606	209.512	193.332	196.202	197.061	195.326	246.603	198.468	228.333	175.625	184.303	180.716	233.35	204.051	215.075	167.19	180.518	192.798	173.846
2000	261.998	262.257	251.272	246.519	263.323	253.267	283.85	263.578	262.833	231.991	260.338	276.304	255.336	228.562	234.319	218.208	221.593	219.29	218.183	270.78	222.139	255.474	195.027	204.909	204.587	257.044	223.821	237.031	189.776	200.355	214.925	193.956
2400	283.141	287.536	278.146	270.714	289.766	276.855	310.026	288	284.892	254.152	283.593	304.904	279.938	255.061	256.267	238.874	240.37	239.321	238.326	295.731	241.425	281.415	212.362	223.135	222.995	277.286	242.178	257.06	213.271	219.718	233.753	210.102
2800	306.063	310.039	296.036	291.549	311.461	297.59	332.31	306.484	306.377	271.976	302.277	330.117	299.307	277.083	275.042	256.988	257.095	258.75	253.951	320.215	261.83	304.129	230.718	240.277	237.723	299.56	260.193	278.029	229.586	240.075	250.617	225.648
3200	328.415	330.944	313.039	308.15	331.478	316.319	351.615	322.502	323.799	289.183	319.769	349.215	316.724	295.123	290.003	270.456	276.873	277.017	270.425	340.542	277.769	319.488	248.809	257.332	253.741	320.538	276.374	299.547	242.175	256.268	267.696	241.147
3600	346.518	347.792	332.946	324.41	347.576	332.92	366.418	340.499	338.457	302.255	339.751	365.525	339.011	310.913	305.205	284.986	294.523	291.133	284.858	358.183	292.212	335.869	259.853	274.225	272.562	340.23	290.83	317.009	255.365	269.083	284.085	254.377
4000	362.184	365.801	351.507	339.076	365.919	351.123	387.683	355.071	355.077	315.384	354.996	382.314	358.336	323.983	319.213	297.036	305.934	306.043	298.533	375.266	306.012	353.619	270.51	290.055	286.323	354.671	303.862	329.233	268.153	281.833	301.367	264.712
4400	377.664	382.73	364.404	352.009	381.859	369.083	406.767	372.781	375.008	329.975	367.695	398.928	373.489	335.544	334.701	308.196	316.372	321.205	311.423	392.573	320.541	370.445	284.226	303.38	297.47	367.016	316.335	340.513	280.008	295.425	312.767	273.205
4800	393.295	396.998	376.935	364.229	398.748	384.218	422.078	390.853	390.125	345.993	381.787	414.359	384.703	350.907	346.951	319.801	331.514	333.556	323.739	405.791	334.671	383.964	298.237	314.571	310.848	377.291	327.868	353.543	291.976	307.643	323.284	286.315
5200	413.177	410.405	389.929	380.745	409.084	394.451	433.733	403.387	402.998	358.181	395.896	430.288	398.898	365.55	358.431	331.958	346.511	341.25	336.187	418.566	348.844	394.725	312.636	324.428	326.181	387.101	335.823	366.67	306.201	320.317	336.54	299.258
5600	426.022	422.235	405.334	396.23	421.827	407.992	446.481	412.921	418.507	366.03	407.749	443.286	414.342	379.928	370.639	342.251	358.657	355.764	348.697	433.402	363.526	406.688	325.566	336.781	339.974	399.563	343.493	378.776	320.507	331.947	347.756	309.918
6000	434.54	438.329	417.819	408.831	436.961	422.251	459.464	427.095	432.074	374.961	422.138	457.867	434.165	392.257	381.813	352.985	371.196	373.211	357.777	449.037	373.146	419.089	334.346	349.691	347.598	414.131	354.026	388.866	328.924	341.322	357.7	316.521
6400	447.245	455.542	428.105	418.274	452.362	435.025	475.008	442.212	442.941	387.526	436.138	471.722	444.535	406.5	390.594	364.048	385.96	387.288	368.088	462.898	381.098	432.155	341.186	358.549	356.804	424.638	366.189	399.319	336.255	350.459	367.894	326.668
6800	462.616	468.922	439.196	432.038	460.235	447.492	489.12	452.925	452.91	400.248	444.707	483.021	451.704	416.086	401.499	371.343	396.388	393.365	380.324	473.858	390.76	445.09	352.05	367.638	367.987	432.956	376.684	406.689	344.505	360.439	377.789	336.358
7200	472.592	475.266	453.115	446.34	474.297	459.907	503.006	462.06	463.767	407.539	452.698	494.524	461.898	425.821	414.019	381.257	405.973	403.939	391.296	484.275	401.281	457.758	362.373	377.773	377.374	448.793	385.309	416.593	354.404	368.998	390.592	345.738
7600	485.676	485.581	468.23	455.825	490.764	471.025	514.101	472.612	475.086	412.53	466.538	508.267	475.551	436.706	422.421	392.682	419.217	410.695	399.856	495.408	412.743	467.804	370.94	387.085	386.205	462.862	394.562	429.044	361.62	378.82	404.97	352.846
8000	498.596	495.329	477.715	463.351	497.774	477.876	523.522	482.646	485.628	419.962	480.287	520.176	488.305	447.357	431.61	401.918	428.811	419.555	409.348	506.507	424.512	477.816	376.367	398.443	396.84	470.452	403.49	440.287	371.563	390.577	414.288	360.032
8400	509.169	504.815	485.284	474.618	500.418	483.061	531.176	495.656	492.054	431.161	488.99	528.407	497.466	454.866	442.9	409.46	435.106	428.041	414.348	515.573	433.993	485.529	386.631	407.187	403.128	475.739	411.009	446.599	379.833	398.18	419.958	367.528
8800	521.893	514.924	494.761	484.708	512.895	494.331	542.304	504.388	504.724	440.165	494.134	536.851	504.895	461.392	452.294	416.057	441.466	435.351	425.794	525.682	440.525	493.32	395.548	414.527	406.72	482.748	417.227	453.894	384.475	403.679	428.356	376.868
9200	532.869	525.216	505.999	491.855	527.123	506.838	553.035	511.655	519.053	446.411	499.675	546.024	511.689	468.647	456.193	423.422	452.756	440.21	437.434	535.814	448.018	506.882	404.891	421.823	415.301	493.135	428.457	462.44	389.911	410.377	436.146	384.9
9600	539.893	538.509	511.63	501.46	538.713	518.221	564.355	519.618	528.648	451.624	507.669	558.02	522.391	477.476	461.041	431.264	464.438	452.143	446.538	544.007	455.442	516.518	414.64	429.354	428.245	505.375	437.095	470.943	401.857	419.512	442.605	391.281
10000	547.001	549.897	520.375	511.483	548.529	527.727	573.926	532.353	534.233	459.186	519.629	570.703	532.479	488.344	470.445	438.359	475.588	463.709	452.439	552.005	467.778	526.491	424.457	434.256	438.622	513.101	442.306	479.88	409.174	426.61	450.457	396.78
10500	554.633	562.22	530.977	522.848	561.51	536.534	585.37	542.56	545.718	469.691	535.905	586.235	543.746	501.568	482.814	445.513	486.408	473.624	462.683	561.763	481.132	538.22	432.55	444.123	445.389	520.384	446.868	488.295	414.48	436.642	461.816	402.764
11000	561.983	571.941	541.857	531.224	572.845	542.008	596.848	551.618	561.134	482.013	545.462	596.492	555.745	511.726	491.736	455.136	492.982	484.26	472.688	575.129	489.522	549.359	438.764	456.078	451.177	533.36	456.84	496.152	422.819	446.661	471.599	407.397
11500	578.173	583.967	551.075	537.3	579.623	553.606	607.247	562.254	571.111	494.124	554.884	604.498	569.954	520.249	499.619	463.348	501.65	494.986	479.196	586.682	496.118	557.316	448.018	465.651	461.375	544.321	465.192	507.591	435.697	453.853	479.576	416.386
12000	593.458	594.305	561.074	545.23	584.783	566.948	616.946	574.491	575.796	502.681	564.353	617.037	579.372	532.278	507.733	472.829	510.253	502.115	482.987	594.248	505.441	567.231	454.997	471.992	472.073	551.414	474.954	519.556	441.018	458.574	487.113	429.146
12500	601.892	603.307	570.145	560.626	596.25	576.223	627.916	587.732	582.923	506.257	572.976	632.724	589.139	541.206	517.03	483.197	517.942	507.26	490.912	603.13	511.654	578.757	463.835	478.897	482.195	562.633	485.423	525.409	445.467	468.21	492.483	437.064
13000	609.125	613.088	581.433	574.593	612.063	584.23	641.283	597.177	593.644	512.76	580.312	641.856	604.208	548.99	526.444	492.956	522.901	514.343	498.947	614.811	520.851	588.845	471.586	488.334	487.318	573.071	495.118	529.883	452.505	480.635	501.112	441.218
13500	622.178	622.12	590.275	582.078	619.469	597.037	649.396	603.625	604.241	520.133	592.572	648.289	615.019	559.178	534.521	496.413	534.332	525.142	505.733	621.44	530.424	597.74	476.626	496.931	491.808	579.25	499.643	538.096	461.536	489.258	508.478	448.018
14000	631.569	629.893	601.729	591.1	624.908	605.666	655.145	611.869	616.855	528.934	601.862	656.841	620.216	568.216	538.843	501.356	546.356	536.718	515.106	627.66	536.136	603.156	480.076	503.055	498.341	586.41	506.275	548.576	471.649	495.045	515.074	456.176
14500	637.657	642.674	610.362	600.287	634.264	613.06	664.732	625.533	624.96	536.311	606.053	666.886	628.826	573.926	545.378	511.426	553.95	542.622	522.065	642.83	541.178	612.649	489.255	510.05	506.301	594.565	514.678	558.326	482.496	501.289	523.484	463.31
15000	647.076	653.71	618.288	608.462	645.329	623.691	674.719	632.47	631.395	544.818	611.357	674.371	639.288	582.747	554.81	524.255	558.12	546.472	528.167	654.427	548.321	620.562	500.941	517.101	509.443	601.356	520.516	562.543	486.633	507.955	535.039	472.24
15500	657.927	658.14	625.752	615.636	656.022	636.377	683.205	638.912	637.241	550.841	620.598	679.705	646.188	592.507	562.739	527.025	565.728	556.243	533.322	661.051	558.619	626.695	509.837	522.261	520.489	611.185	524.137	567.029	486.945	512.242	542.02	480.264
16000	667.49	664.85	641.598	622.759	665.356	640.661	694.972	647.151	644.868	556.451	628.407	689.726	654.775	598.741	567.423	530.015	577.497	566.272	539.951	667.222	568.69	633.467	514.121	529.658	533.751	617.843	531.671	574.498	494.318	517.492	550.025	485.735
16500	678.036	674.908	650.337	630.168	670.535	645.718	704.72	656.158	651.012	559.983	633.919	701.44	662.403	606.282	574.588	538.853	585.074	571.765	546.682	675.936	578.414	644.924	518.51	537.893	541.798	625.328	538.7	583.414	502.113	524.402	557.813	489.843
17000	688.856	680.784	656.723	644.685	676.435	653.785	708.891	665.282	660.536	568.893	643.573	712.179	667.726	613.458	585.547	548.03	590.924	575.906	556.851	681.97	585.381	657.047	526.221	542.188	544.05	632.738	544.97	587.231	507.725	533.475	561.63	495.049
17500	689.687	686.117	662.222	655.51	685.319	663.107	715.954	674.56	669.893	578.281	653.098	719.854	672.167	618.164	590.173	553.951	596.947	582.557	563.929	690.564	592.928	666.627	532.465	550.348	548.068	643.826	551.838	593.739	513.671	541.595	565.589	501.995
18000	693.436	694.166	668.885	659.277	691.994	671.631	726.399	684.945	677.742	583.943	657.702	730.297	683.379	624.19	595.004	563.504	605.694	592.68	566.154	695.358	598.586	669.416	540.36	559.452	554.177	652.91	557.353	602.669	520.359	548.991	571.985	507.552
18500	699.585	703.515	674.004	665.9	698.026	682.771	737.387	691.786	684.631	586.498	663.033	737.628	693.917	633.064	603.458	568.414	611.189	600.264	566.171	697.773	603.76	675.579	546.633	565.49	562.552	659.006	561.286	609.378	525.905	549.96	579.119	512.182
19000	707.992	712.731	681.132	675.509	706.536	687.641	746.179	696.979	691.673	593.011	669.568	744.982	701.448	642.396	609.568	571.76	615.948	604.039	572.846	703.095	607.878	683.277	552.597	569.811	572.617	661.621	567.712	612.681	534.133	555.096	585.342	514.821
19500	717.727	721.522	688.058	685.653	716.26	692.842	751.773	703.371	698.754	601.879	677.901	751.298	709.417	650.881	615.81	577.352	620.187	610.012	581.2	712.324	613.9	690.593	557.417	574.775	580.907	664.431	572.858	617.315	541.432	562.028	591.118	519.03
20000	726.891	729.031	694.71	693.131	724.96	697.748	757.003	709.608	706.194	609.33	685.5	759.289	718.16	657.069	621.129	583.593	625.896	616.101	589.589	722.173	621.528	696.492	563.185	580.713	586.454	670.715	578.081	623.558	547.377	570.351	597.862	524.684
21000	742.179	742.923	708.606	702.839	739.856	707.974	770.72	722.903	720.628	618.478	700.63	776.993	734.392	665.749	632.807	592.075	641.739	623.814	601.882	736.9	638.629	708.96	575.868	592.146	590.119	687.371	590.898	636.367	557.348	584.616	612.299	539.139
22000	753.032	753.616	723.167	713.212	752.769	720.855	786.924	737.951	733.453	629.025	714.213	790.265	743.545	679.171	641.691	604.73	655.924	634.18	610.225	750.091	649.282	725.109	584.796	603.61	597.483	700.389	601.347	645.986	564.106	595.043	621.364	546.073
23000	763.518	763.518	736.249	725.965	763.089	739.538	798.646	751.569	745.836	639.988	726.227	804.625	753.56	694.014	653.956	618.517	666.941	648.313	619.76	763.97	656.707	739.396	596.644	614.092	609.691	711.051	610.204	655.865	570.194	603.018	627.297	552.32
24000	777.147	774.283	747.086	738.204	774.644	753.101	807.618	761.501	757.405	648.956	731.197	820.172	767.66	705.061	665.574	629.524	676.538	661.815	631.338	774.655	667.904	749.849	608.871	624.054	623.33	719.912	619.208	666.497	580.513	607.619	638.695	560.756
25000	790.453	785.965	758.73	747.422	788.654	762.02	818.573	773.092	767.308	658.03	741.289	831.63	783.096	714.499	671.62	635.887	686.501	672.012	642.109	785.645	680.775	762.061	617.77	633.905	634.552	727.421	628.678	679.509	589.637	616.853	651.998	569.224
26000	799.607	799.862	772.864	760.67	799.609	773.238	831.006	786.511	782.531	665.657	757.651	840.354	798.393	726.692	679.076	645.919	696.67	680.363	654.347	798.612	693.743	775.11	623.736	642.589	644.257	737.97	637.223	691.132	596.828	628.247	659.578	575.777
27000	806.9	811.372	781.803	773.133	808.712	782.101	841.794	796.498	794.94	674.852	770.933	848.507	804.566	740.23	689.843	656.824	704.585	687.954	661.021	809.637	704.886	788.283	633.886	648.812	652.625	749.038	643.783	700.848	606.232	640.905	667.277	586.418
28000	817.711	821.636	792.006	782.341	818	791.023	854.122	806.282	803.999	685.621	778.475	857.407	811.192	751.49	701.213	668.619	713.438	696.818	667.052	817.53	713.792	796.677	644.593	655.998	661.98	760.22	653.056	708.063	617.212	649.226	676.67	597.769
29000	830.239	830.9	803.67	791.748	828.733	801.327	864.224	816.341	810.707	695.111	782.779	870.44	819.774	759.811	712.613	677.685	724.131	704.881	675.34	825.202	723.459	804.638	654.56	665.736	669.526	770.788	663.303	716.022	629.53	655.992	685.842	605.705
30000	840.981	840.111	815.199	801.923	839.165	812.802	873.997	826.117	819.266	703.094	789.242	882.181	829.042	768.723	722.071	685.619	734.699	712.644	684.165	833.16	731.671	813.49	662.991	675.084	677.279	780.953	673.09	724.49	638.13	663.865	694.624	612.617
32500	863.072	861.666	840.313	827.824	863.496	841.248	897.684	847.856	844.531	719.534	807.426	906.147	851.4	792.687	739.869	703.713	757.974	733.343	703.617	852.577	747.328	837.84	680.136	695.514	697.461	803.824	694.023	746.771	648.933	684.874	717.182	628.29
35000	884.505	883.865	861.882	850.521	883.277	861.691	920.214	875.094	865.526	740.241	828.264	929.727	877	811.03	758.071	723.744	772.265	754.09	724.63	875.624	766.843	859.168	701.513	711.521	717.468	821.524	708.108	769.711	665.463	705.813	733.724	644.534
37500	905.263	903.436	882.32	872.945	902.875	879.099	939.035	897.509	884.645	760.302	846.493	952.001	897.86	829.147	775.282	742.655	787.512	770.033	744.798	895.2	789.101	881.062	719.114	730.695	733.964	836.243	721.436	788.029	684.313	724.143	748.788	661.876
40000	924.597	921.947	901.256	893.843	921.137	895.667	956.552	915.652	902.887	777.759	863.411	971.187	915.26	848.257	791.262	758.969	803.726	784.941	762.136	912.638	809.333	901.338	733.85	749.226	749.331	851.875	735.093	802.47	700.65	740.274	763.848	678.695
45000	957.896	957.068	934.633	929.809	953.289	927.978	989.746	948.667	935.045	806.414	894.739	1004.33	946.649	883.08	820.655	785.035	835.163	814.049	790.589	944.384	841.402	934.844	761.274	779.93	779.061	885.674	762.689	826.465	728.884	768.886	791.539	706.051
50000	981.909	983.757	960.228	956.531	980.406	959.557	1021.17	978.452	962.278	829.273	919.988	1031.94	973.505	910.577	846.919	806.574	861.516	840.733	810.617	969.358	860.952	968.284	788.642	802.641	807.006	914.627	793.503	855.322	753.078	795.884	817.749	728.551

## Sheet: Figure 7—all OTUs profiling
OTU	Total_tags	CON-1_tags	CON-2_tags	CON-3_tags	CON-4_tags	CON-5_tags	CON-6_tags	CON-7_tags	CON-8_tags	NE-1_tags	NE-2_tags	NE-3_tags	NE-4_tags	NE-5_tags	NE-6_tags	NE-7_tags	NE-8_tags	TA400-1_tags	TA400-2_tags	TA400-3_tags	TA400-4_tags	TA400-5_tags	TA400-6_tags	TA400-7_tags	TA400-8_tags	TA600-1_tags	TA600-2_tags	TA600-3_tags	TA600-4_tags	TA600-5_tags	TA600-6_tags	TA600-7_tags	TA600-8_tags	CON-1_relative_abundance	CON-2_relative_abundance	CON-3_relative_abundance	CON-4_relative_abundance	CON-5_relative_abundance	CON-6_relative_abundance	CON-7_relative_abundance	CON-8_relative_abundance	NE-1_relative_abundance	NE-2_relative_abundance	NE-3_relative_abundance	NE-4_relative_abundance	NE-5_relative_abundance	NE-6_relative_abundance	NE-7_relative_abundance	NE-8_relative_abundance
OTU000001	441783	15217	7252	16044	18196	5185	5807	2957	3084	212	241	1208	12437	3748	28297	19456	13792	17880	21570	22461	4170	26888	13111	35873	23471	22687	401	374	8106	32509	29947	24802	4400	25.056	13.1682	28.5024	28.4144	9.33007	9.84805	5.53465	5.23022	0.368273	0.362461	2.14767	22.9346	6.75644	41.568	32.7708	20.2737
OTU000002	265924	5606	8264	6517	6929	14471	9282	7444	7232	14682	8072	16447	3177	14444	6569	4345	13601	5478	8715	12289	8503	2128	10657	6301	5018	3347	10964	8382	8947	1510	4573	6947	15083	9.23072	15.0058	11.5775	10.8201	26.0396	15.7413	13.933	12.2649	25.5046	12.1402	29.2407	5.8586	26.0379	9.64979	7.31851	19.9929
OTU000003	102824	1608	1577	1413	2483	1239	2633	2054	1642	1695	9892	2023	4067	1167	2107	3690	541	1396	5587	4250	2629	3548	2321	1168	1526	5973	3783	7196	4107	5811	1064	5937	6697	2.6477	2.86352	2.51022	3.87738	2.2295	4.46528	3.8445	2.7847	2.94445	14.8774	3.59664	7.49982	2.10373	3.09516	6.21526	0.795249
OTU000004	69616	2054	662	722	1920	1327	6085	2159	346	2361	1531	2287	1162	787	956	1410	649	5731	6044	399	945	2588	796	1213	2181	1724	720	4446	3296	430	513	3037	9135	3.38207	1.20206	1.28264	2.99822	2.38785	10.3195	4.04103	0.586789	4.10138	2.3026	4.066	2.1428	1.41871	1.40435	2.37494	0.954005
OTU000005	56346	2068	2197	1590	1334	1311	2051	1663	1055	3312	2291	1269	1685	1359	1132	738	1633	1652	973	2164	1901	813	1887	1202	1564	2830	3514	2133	2033	2118	337	1150	3387	3.40512	3.98932	2.82466	2.08314	2.35906	3.47828	3.11266	1.7892	5.7534	3.44563	2.25612	3.10725	2.44984	1.6629	1.24305	2.40045
OTU000006	31229	728	336	564	453	261	319	1149	460	967	1580	517	511	354	310	393	185	440	2565	707	1309	818	633	406	1407	2199	6447	590	1820	546	454	766	1035	1.19871	0.61011	1.00195	0.707392	0.469653	0.54099	2.1506	0.780124	1.67981	2.3763	0.91916	0.942318	0.638148	0.455387	0.66195	0.271943
OTU000007	27764	158	95	1598	1732	239	87	985	242	131	2961	563	58	168	156	796	1133	771	113	131	480	302	563	103	8850	128	157	393	3985	78	245	109	254	0.260159	0.172501	2.83887	2.70464	0.430065	0.147543	1.84364	0.410413	0.227565	4.4533	1.00094	0.106956	0.30285	0.229162	1.34074	1.66547
OTU000008	26663	526	778	557	484	760	788	837	705	622	1003	1027	831	1131	1322	572	885	927	338	384	1129	683	679	838	259	766	1056	1742	923	821	902	682	1706	0.8661	1.4127	0.989519	0.755801	1.36757	1.33636	1.56662	1.19562	1.0805	1.5085	1.82587	1.53242	2.03883	1.942	0.96345	1.30092
OTU000009	26263	432	1225	2099	1551	644	1853	733	472	618	467	429	452	458	292	463	359	194	549	608	2911	596	437	885	990	678	1023	1175	862	1082	420	302	1004	0.711322	2.22436	3.7289	2.422	1.15884	3.14249	1.37197	0.800475	1.07355	0.702361	0.762707	0.833518	0.825627	0.428945	0.779855	0.527716
OTU000010	21713	395	769	904	700	979	1123	992	510	751	158	933	690	1711	1337	174	1269	369	567	1082	690	960	460	806	221	379	285	71	519	342	736	429	402	0.650398	1.39635	1.60597	1.0931	1.76165	1.90449	1.85674	0.86492	1.30459	0.23763	1.65875	1.27241	3.08438	1.96404	0.293077	1.86538
OTU000011	20250	573	445	675	527	930	657	471	412	1082	351	551	902	556	480	360	623	524	503	711	733	578	533	344	809	1050	1001	526	556	1641	214	309	623	0.943489	0.808033	1.19915	0.822949	1.67348	1.1142	0.881577	0.69872	1.87958	0.527899	0.979608	1.66335	1.00229	0.705115	0.606367	0.915786
OTU000012	19766	1332	323	894	604	297	199	452	910	375	2014	235	596	255	242	280	151	330	646	820	792	841	754	252	175	1269	637	315	1334	844	128	439	1031	2.19324	0.586505	1.5882	0.94319	0.534432	0.337483	0.846014	1.54329	0.651426	3.02903	0.4178	1.09906	0.459683	0.355495	0.471619	0.221964
OTU000013	18319	60	94	340	1371	732	39	25	125	42	38	46	19	341	108	2292	255	19	73	75	2799	181	5315	87	119	73	93	94	165	69	2712	260	258	0.098795	0.170686	0.604015	2.14092	1.31719	0.06614	0.046793	0.21199	0.07296	0.057151	0.081782	0.035037	0.614713	0.158651	3.86054	0.37484
OTU000014	17530	61	41	45	316	48	77	40	13025	30	25	39	77	57	71	70	42	323	11	6	1	59	2	5	5	2965	4	5	34	20	9	12	5	0.100441	0.074448	0.079943	0.493457	0.086373	0.130584	0.074869	22.0894	0.052114	0.0376	0.069337	0.141993	0.102753	0.104298	0.117905	0.061738
OTU000015	17290	493	203	492	537	261	372	1548	181	472	1424	401	559	1103	616	313	423	268	233	78	358	479	452	224	204	287	623	1413	321	449	1243	183	1077	0.811763	0.368608	0.874045	0.838565	0.469653	0.630872	2.89741	0.306962	0.819928	2.14168	0.712927	1.03083	1.98836	0.904898	0.527202	0.621794
OTU000016	16950	319	62	92	68	120	116	341	380	278	877	4242	986	1217	346	124	92	3446	151	15	138	58	270	294	56	45	39	80	1540	94	199	836	29	0.525259	0.11258	0.163439	0.106187	0.215932	0.196724	0.638254	0.64445	0.482924	1.31899	7.54174	1.81825	2.19386	0.50827	0.20886	0.135236
OTU000017	16080	322	588	203	321	191	148	419	554	163	3489	140	96	310	227	676	525	71	226	86	835	212	513	492	87	98	404	1512	102	71	2637	266	96	0.530198	1.06769	0.360632	0.501265	0.343692	0.250992	0.784248	0.93954	0.283153	5.24741	0.248902	0.17703	0.55883	0.333461	1.13862	0.77173
OTU000018	15648	44	317	207	906	182	275	535	511	136	3258	202	157	224	80	781	1261	33	37	2577	44	88	354	424	95	80	755	1397	307	44	160	61	116	0.072449	0.57561	0.367738	1.41478	0.327497	0.46637	1.00137	0.866616	0.236251	4.89999	0.35913	0.289518	0.4038	0.117519	1.31548	1.85362
OTU000019	15490	1974	56	960	973	67	20	63	120	199	51	28	67	29	426	49	954	91	206	84	352	3125	592	42	443	1321	2086	346	58	32	64	411	201	3.25035	0.101685	1.70545	1.51941	0.120562	0.033918	0.117918	0.203511	0.34569	0.076703	0.04978	0.123552	0.052278	0.62579	0.082533	1.40234
OTU000020	15482	276	693	267	642	122	278	303	880	170	259	168	296	488	144	382	819	380	225	353	144	799	105	1108	406	1405	532	1458	303	402	780	569	326	0.454456	1.25835	0.474329	1.00253	0.219531	0.471458	0.567129	1.49241	0.295313	0.389532	0.298683	0.545843	0.879707	0.211535	0.643423	1.2039
OTU000021	14992	297	103	131	552	445	1911	488	173	296	230	268	107	1183	155	190	1451	475	232	615	78	302	97	1099	104	150	57	1276	616	192	465	273	981	0.489034	0.187028	0.232723	0.861988	0.800749	3.24085	0.913396	0.293394	0.514192	0.345917	0.47647	0.197315	2.13257	0.227693	0.320027	2.13291
OTU000022	14813	312	369	561	560	312	576	591	402	387	196	186	340	291	235	296	449	308	292	820	388	646	278	354	1076	557	698	206	374	1633	157	266	697	0.513732	0.670032	0.996625	0.874481	0.561424	0.976834	1.10618	0.68176	0.672272	0.294781	0.330684	0.626982	0.52458	0.345213	0.498568	0.660013
OTU000023	14238	392	95	514	470	290	864	615	429	772	100	1165	241	1573	1025	695	389	363	357	481	634	402	468	176	88	62	384	174	234	45	194	486	61	0.645459	0.172501	0.913128	0.733939	0.521836	1.46525	1.1511	0.72755	1.34107	0.150399	2.07122	0.44442	2.83561	1.50571	1.17063	0.571815
OTU000024	12673	163	316	79	230	306	98	254	358	201	855	300	288	224	871	111	71	276	178	113	263	337	447	124	126	1474	438	956	461	953	632	933	237	0.268392	0.573794	0.140345	0.359162	0.550627	0.166197	0.475415	0.60714	0.349164	1.28591	0.533362	0.531091	0.4038	1.27949	0.186963	0.104367
OTU000025	11088	832	170	235	179	611	253	512	152	507	119	1086	538	1116	446	182	165	312	158	123	345	167	360	331	205	90	286	220	378	471	152	147	240	1.36995	0.308687	0.417481	0.279522	1.09946	0.429061	0.958317	0.25778	0.880728	0.178974	1.93077	0.992107	2.01179	0.655169	0.306552	0.242544
OTU000026	10976	217	349	655	594	151	342	361	189	282	241	224	212	207	96	210	96	229	355	270	422	408	255	331	263	1166	340	639	473	981	111	116	191	0.357308	0.633716	1.16362	0.927574	0.271715	0.579995	0.675688	0.320529	0.489872	0.362461	0.398243	0.390942	0.373155	0.141023	0.353714	0.141116
OTU000027	10588	1807	1394	230	189	533	465	552	408	304	799	217	404	120	162	42	50	22	312	176	322	18	67	76	163	466	168	372	33	661	15	15	26	2.97537	2.53123	0.408598	0.295137	0.959099	0.78859	1.03319	0.691936	0.528089	1.20168	0.385798	0.745003	0.216321	0.237976	0.070743	0.073498
OTU000028	10481	31	218	193	510	83	363	61	270	247	1090	81	21	112	420	426	60	202	197	191	468	294	147	72	136	191	1425	1766	310	42	447	348	59	0.051044	0.395845	0.342867	0.796402	0.149353	0.615609	0.114174	0.457899	0.429073	1.63934	0.144008	0.038725	0.2019	0.616976	0.717534	0.088198
OTU000029	10420	343	281	291	227	286	218	328	361	350	234	207	462	336	474	313	187	245	303	168	302	310	340	234	628	497	673	201	319	582	203	130	387	0.564776	0.510241	0.516966	0.354477	0.514638	0.369705	0.613922	0.612228	0.607998	0.351933	0.36802	0.851958	0.6057	0.696301	0.527202	0.274883
OTU000030	10090	182	37	265	431	139	22	360	206	203	428	482	38	50	1420	905	905	361	18	24	1066	84	665	24	68	46	325	282	180	21	204	573	76	0.299677	0.067185	0.470776	0.673038	0.250121	0.03731	0.673817	0.34936	0.352639	0.643706	0.856935	0.070075	0.090134	2.08596	1.52434	1.33031
OTU000031	10009	115	528	195	317	38	97	112	393	189	310	80	46	62	227	143	203	446	1092	410	95	127	75	295	91	262	1300	1694	49	298	439	108	173	0.189357	0.958745	0.34642	0.495019	0.068379	0.164502	0.209632	0.666497	0.328319	0.466236	0.14223	0.084827	0.111766	0.333461	0.240862	0.298402
OTU000032	9884	1520	4394	33	34	25	23	27	23	92	49	45	29	23	225	139	24	17	144	399	23	6	8	11	66	8	876	14	18	44	14	47	1484	2.5028	7.97865	0.058625	0.053093	0.044986	0.039006	0.050536	0.039006	0.159817	0.073695	0.080004	0.053478	0.041462	0.330523	0.234125	0.035279
OTU000033	9811	223	538	272	256	72	42	187	291	457	653	565	27	181	141	392	72	96	71	87	934	428	492	164	50	276	548	906	627	31	588	80	64	0.367187	0.976903	0.483212	0.399763	0.129559	0.071227	0.35001	0.493513	0.793871	0.982103	1.0045	0.04979	0.326285	0.207128	0.660266	0.105837
OTU000034	9658	260	192	202	258	569	412	286	213	591	286	323	402	304	100	158	208	116	148	474	456	181	155	135	256	854	328	268	364	692	82	98	287	0.42811	0.348635	0.358856	0.402886	1.02388	0.698708	0.53531	0.361231	1.02665	0.43014	0.574253	0.741314	0.548014	0.146899	0.266128	0.305752
OTU000035	9587	668	620	614	411	517	580	61	109	1504	87	118	89	124	154	358	44	40	193	647	254	310	65	271	43	25	1059	60	184	22	142	153	61	1.09991	1.1258	1.09078	0.641806	0.930308	0.983618	0.114174	0.184855	2.61265	0.130847	0.209789	0.164122	0.223532	0.226224	0.602998	0.064678
OTU000036	9407	301	258	448	407	514	496	133	126	184	236	405	306	433	160	202	458	119	198	364	266	272	275	955	176	446	307	142	252	141	113	93	221	0.49562	0.468478	0.795878	0.63556	0.92491	0.841163	0.248938	0.213686	0.319633	0.354941	0.720038	0.564284	0.78056	0.235038	0.340239	0.673242
OTU000037	9380	73	406	318	307	694	319	209	361	202	175	233	402	483	215	42	331	444	366	1245	257	227	551	87	123	57	350	132	184	115	344	103	25	0.1202	0.737217	0.564932	0.479403	1.24881	0.54099	0.391188	0.612228	0.350902	0.263197	0.414244	0.741314	0.870694	0.315833	0.070743	0.486557
OTU000038	9038	59	268	229	286	271	188	109	237	416	249	152	618	95	204	433	188	190	183	231	271	246	225	115	86	288	231	968	275	753	291	386	297	0.097148	0.486636	0.406822	0.44661	0.487647	0.318828	0.204017	0.401933	0.722649	0.374492	0.270237	1.13963	0.171254	0.299674	0.729325	0.276353
OTU000039	8958	87	404	55	115	127	229	174	96	1376	148	279	200	448	134	104	85	671	179	620	119	283	106	384	67	520	727	231	269	99	140	216	266	0.143252	0.733585	0.097708	0.179581	0.228528	0.388359	0.325678	0.162808	2.3903	0.22259	0.496026	0.368813	0.8076	0.196845	0.175173	0.124947
OTU000040	8634	235	271	163	162	933	523	542	102	62	79	160	206	287	146	203	298	196	339	365	271	131	175	148	143	338	222	73	287	733	81	149	611	0.386946	0.492083	0.289572	0.252975	1.67887	0.886952	1.01447	0.172984	0.107702	0.118815	0.28446	0.379878	0.517369	0.214472	0.341924	0.438048
OTU000041	8499	195	19	302	231	35	592	1164	357	70	37	64	1082	485	422	37	27	1088	1168	14	195	165	12	65	148	70	108	17	30	125	82	79	14	0.321083	0.0345	0.536507	0.360723	0.06298	1.00397	2.17867	0.605444	0.1216	0.055647	0.113784	1.99528	0.874299	0.619914	0.062321	0.039689
OTU000042	8088	165	372	189	152	101	287	132	98	153	172	109	158	130	73	242	208	144	260	799	210	304	235	202	222	212	246	193	391	422	201	196	1110	0.271685	0.675479	0.335761	0.237359	0.181743	0.486721	0.247066	0.1662	0.265782	0.258686	0.193788	0.291362	0.234348	0.107236	0.407613	0.305752
OTU000043	8068	1215	71	147	100	440	212	163	282	64	97	218	27	42	175	267	141	27	287	71	906	82	156	210	52	38	52	69	1460	30	65	860	42	2.00059	0.128922	0.261148	0.156157	0.791751	0.359529	0.305089	0.47825	0.111177	0.145887	0.387576	0.04979	0.075713	0.257073	0.449722	0.207265
OTU000044	7987	78	657	222	221	205	55	211	705	143	129	233	371	97	267	147	81	830	131	340	599	333	197	44	51	59	168	444	178	41	140	584	26	0.128433	1.19298	0.394386	0.345108	0.368884	0.093274	0.394931	1.19562	0.248411	0.194014	0.414244	0.684148	0.17486	0.39222	0.2476	0.119067
OTU000045	7955	244	250	129	137	235	324	427	274	373	122	536	739	319	225	139	180	199	129	111	149	116	53	230	87	161	192	304	370	578	63	71	489	0.401765	0.453951	0.22917	0.213935	0.422867	0.549469	0.799221	0.464682	0.647952	0.183486	0.95294	1.36277	0.575055	0.330523	0.234125	0.264593
OTU000046	7888	40	288	64	14	97	26	217	679	99	1274	152	19	183	28	242	45	14	22	44	438	23	330	35	48	95	252	2180	71	20	703	97	49	0.065863	0.522952	0.113697	0.021862	0.174545	0.044093	0.406162	1.15153	0.171977	1.91608	0.270237	0.035037	0.32989	0.041132	0.407613	0.066148
OTU000047	7605	104	106	118	119	124	513	158	31	156	157	172	93	189	649	668	360	330	52	267	243	83	196	207	80	66	351	904	107	108	629	164	101	0.171244	0.192475	0.209629	0.185827	0.22313	0.869993	0.295731	0.052574	0.270993	0.236126	0.305794	0.171498	0.340706	0.953374	1.12515	0.529186
OTU000048	7395	46	65	107	80	51	35	171	65	143	2638	277	17	30	270	1108	32	26	15	18	362	276	61	13	28	25	568	272	317	7	82	101	89	0.075743	0.118027	0.190087	0.124926	0.091771	0.059356	0.320063	0.110235	0.248411	3.96751	0.492471	0.031349	0.05408	0.396627	1.86626	0.047039
OTU000049	7342	96	214	273	214	101	115	130	223	390	124	61	38	407	40	135	419	44	37	53	166	180	204	99	45	1977	574	83	342	180	79	57	242	0.158072	0.388582	0.484988	0.334177	0.181743	0.195028	0.243323	0.37819	0.677483	0.186494	0.10845	0.070075	0.73369	0.05876	0.227388	0.615914
OTU000050	7266	375	122	77	137	51	410	235	67	114	104	97	34	66	314	142	20	160	455	276	670	667	54	64	96	252	496	668	559	41	75	192	176	0.617467	0.221528	0.136792	0.213935	0.091771	0.695316	0.439853	0.113627	0.198034	0.156414	0.172454	0.062698	0.118977	0.461263	0.239178	0.029399
OTU000051	7176	169	78	132	109	2670	35	18	79	314	122	177	26	209	674	364	28	215	185	23	144	15	295	14	29	17	262	193	247	13	59	78	183	0.278272	0.141633	0.2345	0.170211	4.80449	0.059356	0.033691	0.133978	0.545461	0.183486	0.314683	0.047946	0.37676	0.990099	0.613104	0.041159
OTU000052	6343	217	217	312	378	98	80	173	185	1288	58	277	35	102	73	188	817	350	165	302	97	68	182	29	28	16	177	121	117	4	73	105	11	0.357308	0.39403	0.554273	0.590275	0.176345	0.135671	0.323806	0.313745	2.23743	0.087231	0.492471	0.064542	0.183873	0.107236	0.316658	1.20096
OTU000053	6237	75	102	96	145	41	803	579	202	727	82	115	41	724	53	28	140	255	29	336	508	102	149	77	123	108	130	50	176	62	77	89	13	0.123493	0.185212	0.170545	0.226428	0.073777	1.3618	1.08372	0.342576	1.2629	0.123327	0.204455	0.075607	1.30514	0.077856	0.047162	0.205795
OTU000054	6164	87	673	74	98	167	185	99	319	279	81	634	77	308	185	161	39	136	489	449	281	238	82	42	45	27	122	145	486	14	93	30	19	0.143252	1.22204	0.131462	0.153034	0.300506	0.31374	0.1853	0.540999	0.484661	0.121823	1.12717	0.141993	0.555225	0.271763	0.271181	0.057328
OTU000055	6145	100	579	211	208	226	257	128	218	402	120	248	35	101	134	179	158	323	207	338	186	159	206	44	116	41	93	62	215	12	53	194	592	0.164658	1.05135	0.374845	0.324807	0.406672	0.435844	0.239579	0.369711	0.698329	0.180478	0.440912	0.064542	0.182071	0.196845	0.301499	0.232254
OTU000056	5963	67	73	61	264	20	74	48	274	20	161	154	24	131	118	618	23	23	122	45	21	198	28	408	22	671	132	313	196	38	1448	102	66	0.110321	0.132554	0.108367	0.412255	0.035989	0.125496	0.089842	0.464682	0.034743	0.242142	0.273792	0.044258	0.236151	0.173341	1.04093	0.033809
OTU000057	5522	80	213	175	99	321	335	191	81	84	74	70	543	156	798	43	46	26	26	169	127	58	121	61	215	271	37	273	85	547	55	71	71	0.131726	0.386766	0.31089	0.154596	0.577619	0.568124	0.357497	0.13737	0.145919	0.111295	0.124451	1.00133	0.281218	1.17225	0.072427	0.067618
OTU000058	5436	34	38	140	67	558	354	400	34	146	32	19	50	364	529	24	1765	366	21	24	34	5	90	102	127	6	11	3	9	6	24	34	20	0.055984	0.069001	0.248712	0.104625	1.00408	0.600346	0.748685	0.057661	0.253622	0.048128	0.03378	0.092203	0.656175	0.777096	0.040424	2.59448
OTU000059	5312	166	304	204	193	155	100	112	153	471	57	286	27	78	60	223	572	375	176	345	169	133	250	43	36	42	146	140	109	10	74	71	32	0.273332	0.552005	0.362409	0.301384	0.278912	0.169589	0.209632	0.259476	0.818191	0.085727	0.508472	0.04979	0.140609	0.088139	0.375611	0.840818
OTU000060	5262	36	67	84	529	85	430	209	330	103	88	56	35	71	42	397	248	25	12	249	135	123	154	586	65	51	35	206	55	28	522	155	51	0.059277	0.121659	0.149227	0.826072	0.152952	0.729234	0.391188	0.559654	0.178925	0.132351	0.099561	0.064542	0.12799	0.061698	0.668688	0.36455
OTU000061	5256	116	464	97	70	208	196	85	132	332	47	343	229	118	67	84	54	164	140	59	37	124	55	113	62	535	117	82	73	330	52	223	448	0.191003	0.842533	0.172322	0.10931	0.374282	0.332395	0.159096	0.223862	0.576729	0.070687	0.60981	0.422291	0.212716	0.098422	0.141486	0.079378
OTU000062	5060	68	4	18	233	122	11	1047	683	313	239	31	15	35	29	28	323	519	7	8	23	16	535	9	114	56	40	24	171	4	187	143	5	0.111967	0.007263	0.031977	0.363846	0.219531	0.018655	1.95968	1.15831	0.543724	0.359453	0.055114	0.027661	0.063094	0.042601	0.047162	0.474798
OTU000063	4928	189	187	159	117	248	249	158	52	76	45	175	359	216	195	82	114	197	124	237	86	46	89	118	264	141	194	60	135	256	48	52	260	0.311203	0.339555	0.282466	0.182704	0.44626	0.422277	0.295731	0.088188	0.132022	0.067679	0.311128	0.66202	0.389379	0.286453	0.138117	0.167576
OTU000064	4875	51	18	64	105	17	33	37	22	492	88	532	251	487	16	332	729	13	22	8	415	350	29	151	20	11	80	90	263	31	70	23	25	0.083975	0.032684	0.113697	0.163965	0.03059	0.055964	0.069253	0.03731	0.854671	0.132351	0.945828	0.462861	0.877905	0.023504	0.559205	1.0716
OTU000065	4746	1241	62	30	22	31	73	466	31	92	173	39	110	75	53	102	54	51	148	73	34	58	35	298	129	128	174	129	72	518	20	31	194	2.0434	0.11258	0.053295	0.034355	0.055782	0.1238	0.872218	0.052574	0.159817	0.26019	0.069337	0.202847	0.135201	0.077856	0.171804	0.079378
OTU000066	4692	395	128	78	78	61	17	415	13	34	28	76	525	182	63	115	794	81	283	25	63	8	8	12	96	7	135	14	689	47	191	23	8	0.650398	0.232423	0.138568	0.121803	0.109766	0.02883	0.776761	0.022047	0.059063	0.042112	0.135118	0.968135	0.328088	0.092546	0.193701	1.16715
OTU000067	4691	529	37	68	86	270	798	125	182	113	146	168	21	32	95	126	92	62	83	14	268	105	134	82	19	20	39	41	458	7	58	403	10	0.87104	0.067185	0.120803	0.134295	0.485847	1.35332	0.233964	0.308658	0.196296	0.219582	0.298683	0.038725	0.057686	0.139554	0.212228	0.135236
OTU000068	4646	222	107	197	197	96	99	115	126	278	70	157	326	148	226	156	99	67	181	77	231	201	81	55	44	113	210	255	72	167	55	140	78	0.36554	0.194291	0.349973	0.30763	0.172746	0.167893	0.215247	0.213686	0.482924	0.105279	0.279126	0.601165	0.266796	0.331992	0.262759	0.145526
OTU000069	4596	14	25	18	6	205	9	66	63	15	351	56	5	13	144	14	863	34	14	237	86	15	36	11	600	26	23	1241	20	10	16	340	20	0.023052	0.045395	0.031977	0.009369	0.368884	0.015263	0.123533	0.106843	0.026057	0.527899	0.099561	0.00922	0.023435	0.211535	0.023581	1.26858
OTU000070	4416	196	37	62	86	97	53	36	131	233	227	322	120	61	226	159	121	217	606	90	199	190	182	117	27	40	190	110	69	20	45	131	16	0.322729	0.067185	0.110144	0.134295	0.174545	0.089882	0.067382	0.222166	0.404753	0.341405	0.572475	0.221288	0.109963	0.331992	0.267812	0.177865
OTU000071	4376	21	225	62	154	51	95	34	277	29	415	42	97	67	65	215	98	12	15	102	126	70	121	182	23	42	125	976	23	40	432	102	38	0.034578	0.408556	0.110144	0.240482	0.091771	0.16111	0.063638	0.46977	0.050377	0.624154	0.074671	0.178874	0.120779	0.095484	0.362136	0.144056
OTU000072	4360	578	13	22	228	93	9	78	37	13	14	8	15	12	10	66	1284	10	61	12	24	349	1123	7	18	10	15	11	11	15	187	15	12	0.951722	0.023605	0.039083	0.356039	0.167347	0.015263	0.145994	0.062749	0.022583	0.021056	0.014223	0.027661	0.021632	0.01469	0.111167	1.88743
OTU000073	4239	85	132	85	77	105	64	182	47	102	54	129	81	74	174	39	936	150	105	277	108	198	190	25	185	84	143	39	75	62	100	93	39	0.139959	0.239686	0.151004	0.120241	0.188941	0.108537	0.340652	0.079708	0.177188	0.081215	0.229346	0.149369	0.133398	0.255604	0.06569	1.37588
OTU000074	4029	103	63	105	150	200	95	24	283	232	46	685	26	43	62	113	218	36	192	76	87	153	86	32	22	80	87	163	112	4	20	410	21	0.169598	0.114396	0.186534	0.234236	0.359887	0.16111	0.044921	0.479946	0.403016	0.069183	1.21784	0.047946	0.077515	0.091077	0.190332	0.320452
OTU000075	3930	46	26	38	122	32	250	122	58	78	218	72	50	11	38	162	136	45	253	96	28	46	70	71	25	270	42	1143	75	120	44	65	78	0.075743	0.047211	0.067508	0.190512	0.057582	0.423973	0.228349	0.098363	0.135497	0.327869	0.128007	0.092203	0.019829	0.055822	0.272865	0.199915
OTU000076	3892	517	67	142	123	54	371	153	38	44	111	48	58	85	103	57	73	40	71	220	95	111	95	64	159	150	112	80	78	131	94	94	254	0.851281	0.121659	0.252265	0.192073	0.097169	0.629176	0.286372	0.064445	0.076434	0.166942	0.085338	0.106956	0.153228	0.151306	0.096008	0.107307
OTU000077	3806	79	222	15	19	78	81	407	564	182	154	183	32	82	69	54	1	56	31	11	15	44	51	82	43	81	49	653	230	21	21	135	61	0.13008	0.403109	0.026648	0.02967	0.140356	0.137367	0.761787	0.9565	0.316159	0.231614	0.325351	0.05901	0.14782	0.10136	0.090955	0.00147
OTU000078	3753	132	62	66	64	602	265	15	75	172	31	68	135	261	143	8	193	102	207	450	102	72	130	40	62	30	84	24	92	11	23	26	6	0.217348	0.11258	0.11725	0.099941	1.08326	0.449412	0.028076	0.127194	0.298787	0.046624	0.120895	0.248949	0.470499	0.210066	0.013475	0.283703
OTU000079	3670	41	42	111	92	162	41	469	605	93	19	93	75	179	108	87	59	86	65	68	112	25	518	20	80	65	89	15	68	8	41	122	12	0.06751	0.076264	0.197193	0.143665	0.291508	0.069532	0.877833	1.02603	0.161554	0.028576	0.165342	0.138305	0.32268	0.158651	0.146539	0.086728
OTU000080	3581	24	165	258	342	34	8	60	788	272	4	14	362	16	23	75	10	5	4	10	93	39	204	2	343	104	148	4	10	42	10	102	6	0.039518	0.299608	0.458341	0.534058	0.061181	0.013567	0.112303	1.33639	0.472501	0.006016	0.02489	0.667552	0.028843	0.033787	0.126326	0.0147
OTU000081	3456	21	153	237	214	61	67	168	60	44	155	82	595	58	12	44	316	90	75	395	27	36	9	18	20	12	156	55	23	156	15	15	67	0.034578	0.277818	0.421034	0.334177	0.109766	0.113625	0.314448	0.101755	0.076434	0.233118	0.145786	1.09722	0.104555	0.017628	0.074112	0.464508
OTU000082	3451	59	94	151	130	133	140	76	96	117	62	33	107	172	47	42	73	65	59	224	83	183	111	62	152	271	204	45	60	148	41	38	173	0.097148	0.170686	0.268254	0.203004	0.239325	0.237425	0.14225	0.162808	0.203245	0.093247	0.05867	0.197315	0.310061	0.069043	0.070743	0.107307
OTU000083	3390	68	10	70	68	42	177	236	158	738	129	61	40	35	61	94	109	16	23	14	70	100	73	25	31	24	235	522	91	8	33	16	13	0.111967	0.018158	0.124356	0.106187	0.075576	0.300173	0.441724	0.267956	1.28201	0.194014	0.10845	0.073763	0.063094	0.089608	0.158329	0.160226
OTU000084	3349	252	344	114	109	112	189	14	106	305	118	92	180	1	18	33	164	16	177	82	102	45	25	32	13	311	47	121	26	51	8	13	129	0.414938	0.624637	0.202523	0.170211	0.201537	0.320524	0.026204	0.179768	0.529827	0.17747	0.163564	0.331932	0.001803	0.026442	0.055584	0.241074
OTU000085	3280	19	9	81	32	29	9	184	151	500	223	14	26	36	28	115	31	175	10	8	773	12	325	27	28	18	51	32	205	16	63	36	14	0.031285	0.016342	0.143898	0.04997	0.052184	0.015263	0.344395	0.256084	0.868568	0.335389	0.02489	0.047946	0.064896	0.041132	0.193701	0.045569
OTU000086	3183	82	5	26	174	208	270	10	50	111	94	45	31	136	17	67	58	6	28	5	169	295	429	56	15	285	398	22	15	10	31	24	11	0.135019	0.009079	0.046189	0.271714	0.374282	0.457891	0.018717	0.084796	0.192822	0.141375	0.080004	0.057166	0.245164	0.024973	0.112852	0.085258
OTU000087	3180	17	37	12	25	33	21	677	45	45	119	16	54	36	14	628	44	13	18	15	18	348	56	29	77	104	257	21	14	23	244	47	73	0.027992	0.067185	0.021318	0.039039	0.059381	0.035614	1.26715	0.076316	0.078171	0.178974	0.028446	0.09958	0.064896	0.020566	1.05777	0.064678
OTU000088	3091	93	92	194	169	145	144	171	75	61	16	173	39	132	215	279	136	57	61	248	40	25	48	28	26	13	83	3	168	13	25	88	31	0.153132	0.167054	0.344644	0.263906	0.260918	0.244209	0.320063	0.127194	0.105965	0.024064	0.307572	0.071919	0.237954	0.315833	0.469934	0.199915
OTU000089	3054	84	36	56	116	74	22	344	26	26	48	47	100	195	58	74	145	908	71	19	57	63	103	18	21	4	22	10	16	17	234	32	8	0.138313	0.065369	0.099485	0.181142	0.133158	0.03731	0.643869	0.044094	0.045166	0.072191	0.08356	0.184407	0.351522	0.085201	0.124642	0.213144
OTU000090	2992	82	169	143	118	258	341	41	157	65	28	51	31	76	22	65	106	5	27	115	253	107	66	32	151	55	79	15	19	139	16	31	129	0.135019	0.306871	0.254042	0.184266	0.464254	0.578299	0.07674	0.26626	0.112914	0.042112	0.090672	0.057166	0.137004	0.032318	0.109483	0.155816
OTU000091	2955	13	62	26	30	439	114	67	9	194	95	534	77	288	152	26	281	19	20	14	16	23	50	19	9	4	20	216	78	10	24	20	6	0.021406	0.11258	0.046189	0.046847	0.789952	0.193332	0.125405	0.015263	0.337004	0.142879	0.949384	0.141993	0.519171	0.223286	0.043793	0.413059
OTU000092	2955	14	11	15	38	25	31	27	290	14	79	49	611	29	30	49	66	54	14	23	73	44	129	10	15	56	29	552	36	67	249	208	18	0.023052	0.019974	0.026648	0.05934	0.044986	0.052573	0.050536	0.491817	0.02432	0.118815	0.087116	1.12672	0.052278	0.04407	0.082533	0.097017
OTU000093	2932	103	9	162	178	42	9	62	336	85	49	113	112	137	68	195	20	63	300	6	32	155	93	33	16	46	35	63	27	15	111	236	21	0.169598	0.016342	0.287795	0.27796	0.075576	0.015263	0.116046	0.56983	0.147657	0.073695	0.2009	0.206535	0.246967	0.099891	0.328449	0.029399
OTU000094	2925	220	119	253	179	18	19	63	58	3	8	5	115	21	14	13	24	32	122	491	226	40	125	47	432	16	16	47	26	12	32	120	9	0.362247	0.216081	0.449458	0.279522	0.03239	0.032222	0.117918	0.098363	0.005211	0.012032	0.008889	0.212068	0.037856	0.020566	0.021897	0.035279
OTU000095	2919	173	94	83	76	24	40	64	85	125	23	69	82	44	35	26	150	20	48	18	92	26	139	227	59	23	758	35	96	16	24	26	119	0.284858	0.170686	0.147451	0.11868	0.043186	0.067836	0.11979	0.144153	0.217142	0.034592	0.122673	0.151213	0.079318	0.051415	0.043793	0.220494
OTU000096	2891	44	74	19	30	24	13	51	72	74	112	30	115	56	43	19	23	17	233	45	86	74	65	88	45	147	969	48	146	27	36	32	34	0.072449	0.13437	0.033754	0.046847	0.043186	0.022047	0.095457	0.122106	0.128548	0.168446	0.053336	0.212068	0.10095	0.063167	0.032003	0.033809
OTU000097	2842	72	82	91	63	78	110	78	50	54	49	120	32	191	36	126	193	35	60	161	88	54	57	104	19	145	199	19	150	141	23	56	106	0.118554	0.148896	0.161663	0.098379	0.140356	0.186548	0.145994	0.084796	0.093805	0.073695	0.213345	0.05901	0.344312	0.052884	0.212228	0.283703
OTU000098	2798	131	168	10	29	14	183	147	107	144	330	100	78	13	34	38	13	31	161	124	59	65	43	38	21	8	142	17	214	62	64	24	186	0.215702	0.305055	0.017765	0.045286	0.025192	0.310348	0.275142	0.181464	0.250148	0.496315	0.177787	0.143837	0.023435	0.049946	0.064005	0.019109
OTU000099	2715	72	35	82	31	330	98	14	38	42	10	14	94	79	38	74	137	6	207	78	52	25	129	19	165	7	95	38	6	149	72	8	471	0.118554	0.063553	0.145674	0.048409	0.593814	0.166197	0.026204	0.064445	0.07296	0.01504	0.02489	0.173342	0.142412	0.055822	0.124642	0.201385
OTU000100	2708	61	43	15	16	5	15	5	15	19	152	6	316	138	13	170	479	57	142	14	68	43	6	63	4	18	166	397	36	31	81	86	28	0.100441	0.07808	0.026648	0.024985	0.008997	0.025438	0.009359	0.025439	0.033006	0.228606	0.010667	0.582725	0.24877	0.019097	0.28634	0.704111
OTU000101	2702	140	67	38	54	34	24	91	117	91	78	121	81	158	68	70	32	162	116	123	212	137	112	28	27	39	159	43	124	30	31	66	29	0.230521	0.121659	0.067508	0.084325	0.061181	0.040701	0.170326	0.198423	0.158079	0.117311	0.215123	0.149369	0.284823	0.099891	0.117905	0.047039
OTU000102	2676	3	19	58	29	27	6	58	120	8	10	7	741	5	74	39	331	180	2	30	65	12	209	37	85	4	6	7	2	369	36	87	10	0.00494	0.0345	0.103038	0.045286	0.048585	0.010175	0.108559	0.203511	0.013897	0.01504	0.012445	1.36645	0.009013	0.108705	0.06569	0.486557
OTU000103	2619	12	8	12	11	58	17	19	1162	23	21	16	725	15	12	9	9	5	3	4	2	2	241	0	2	133	4	2	3	79	2	4	4	0.019759	0.014526	0.021318	0.017177	0.104367	0.02883	0.035563	1.97066	0.039954	0.031584	0.028446	1.33695	0.02704	0.017628	0.015159	0.01323
OTU000104	2563	70	649	56	82	119	38	2	54	3	12	7	31	4	24	79	52	18	11	456	18	15	29	6	10	494	30	14	13	57	6	6	98	0.11526	1.17846	0.099485	0.128049	0.214133	0.064444	0.003743	0.09158	0.005211	0.018048	0.012445	0.057166	0.007211	0.035256	0.133064	0.076438
OTU000105	2544	54	65	110	57	46	35	75	46	105	240	35	67	59	60	46	139	41	55	41	104	92	36	54	34	75	115	219	60	51	178	53	97	0.088915	0.118027	0.195417	0.08901	0.082774	0.059356	0.140378	0.078012	0.182399	0.360957	0.062226	0.123552	0.106358	0.088139	0.07748	0.204325
OTU000106	2525	169	18	75	63	50	97	113	41	53	14	47	60	173	63	70	27	65	68	54	90	58	148	28	290	41	136	86	80	43	49	64	92	0.278272	0.032684	0.133239	0.098379	0.089972	0.164502	0.211504	0.069533	0.092068	0.021056	0.08356	0.110644	0.311863	0.092546	0.117905	0.039689
OTU000107	2412	121	167	47	82	173	67	46	104	16	21	32	49	71	104	57	62	22	73	252	88	63	261	26	28	50	59	25	50	30	44	34	88	0.199236	0.303239	0.083496	0.128049	0.311302	0.113625	0.086099	0.176376	0.027794	0.031584	0.056892	0.090359	0.12799	0.152775	0.096008	0.091138
OTU000108	2373	23	95	17	13	39	43	89	48	28	12	71	40	830	90	26	85	30	16	59	44	14	35	23	105	140	63	44	43	61	81	16	50	0.037871	0.172501	0.030201	0.0203	0.070178	0.072923	0.166582	0.081404	0.04864	0.018048	0.126229	0.073763	1.49622	0.132209	0.043793	0.124947
OTU000109	2178	187	41	83	31	57	205	103	35	62	11	120	102	63	45	16	97	108	126	109	169	94	62	34	32	9	14	7	76	16	37	17	10	0.30791	0.074448	0.147451	0.048409	0.102568	0.347658	0.192786	0.059357	0.107702	0.016544	0.213345	0.188095	0.113569	0.066105	0.02695	0.142586
OTU000110	2175	8	6	87	143	20	5	5	97	3	766	11	5	6	238	76	107	1	3	3	19	61	57	2	17	14	20	78	2	4	14	290	7	0.013173	0.010895	0.154557	0.223305	0.035989	0.008479	0.009359	0.164504	0.005211	1.15205	0.019557	0.00922	0.010816	0.34962	0.128011	0.157286
OTU000111	2170	51	104	47	52	45	36	35	133	71	74	107	17	47	139	51	187	18	23	15	57	133	182	91	8	13	115	121	50	3	71	62	12	0.083975	0.188844	0.083496	0.081202	0.080975	0.061052	0.06551	0.225558	0.123337	0.111295	0.190232	0.031349	0.084726	0.20419	0.085902	0.274883
OTU000112	2134	52	49	55	58	48	39	41	38	41	36	18	36	28	201	31	87	79	86	68	103	128	55	69	96	78	38	93	31	108	91	70	83	0.085622	0.088974	0.097708	0.090571	0.086373	0.06614	0.07674	0.064445	0.071223	0.054143	0.032002	0.066386	0.050475	0.295267	0.052215	0.127887
OTU000113	2112	3	5	4	4	28	109	0	5	34	46	1	41	49	84	48	4	4	6	27	5	66	37	84	8	7	107	9	5	548	473	188	73	0.00494	0.009079	0.007106	0.006246	0.050384	0.184852	0	0.00848	0.059063	0.069183	0.001778	0.075607	0.088331	0.123395	0.080849	0.00588
OTU000114	2103	21	25	9	8	16	23	623	121	134	139	19	52	329	80	5	10	11	51	9	45	6	13	35	45	36	35	25	13	69	48	19	29	0.034578	0.045395	0.015989	0.012493	0.028791	0.039006	1.16608	0.205206	0.232776	0.209054	0.03378	0.095891	0.593081	0.117519	0.008422	0.0147
OTU000115	2080	49	155	40	64	19	52	27	59	63	148	41	47	9	18	43	38	17	46	81	56	107	56	23	11	56	98	298	29	214	27	56	33	0.080682	0.28145	0.071061	0.099941	0.034189	0.088186	0.050536	0.100059	0.10944	0.22259	0.072893	0.086671	0.016224	0.026442	0.072427	0.055859
OTU000116	2065	248	9	64	81	10	22	139	115	219	28	193	5	12	1	21	33	79	170	35	71	163	44	78	11	19	49	11	88	4	10	25	8	0.408351	0.016342	0.113697	0.126487	0.017994	0.03731	0.260168	0.195031	0.380433	0.042112	0.343129	0.00922	0.021632	0.001469	0.035371	0.048509
OTU000117	2064	3	12	226	161	3	8	61	10	12	140	17	14	23	6	14	617	17	10	142	20	152	21	1	13	7	76	161	22	22	27	43	3	0.00494	0.02179	0.401492	0.251413	0.005398	0.013567	0.114174	0.016959	0.020846	0.210558	0.030224	0.025817	0.041462	0.008814	0.023581	0.906966
OTU000118	2036	78	59	41	56	125	37	45	109	56	37	35	56	174	34	53	2	137	323	14	57	54	86	2	12	50	74	32	97	15	38	27	21	0.128433	0.107132	0.072837	0.087448	0.224929	0.062748	0.084227	0.184855	0.09728	0.055647	0.062226	0.103268	0.313666	0.049946	0.089271	0.00294
OTU000119	2035	25	31	54	61	25	93	83	27	28	42	60	18	20	33	53	126	14	33	39	208	131	90	19	32	19	96	159	264	58	27	28	39	0.041164	0.05629	0.095932	0.095256	0.044986	0.157718	0.155352	0.04579	0.04864	0.063167	0.106672	0.033193	0.036054	0.048477	0.089271	0.185215
OTU000120	2027	33	72	85	71	54	32	50	62	27	17	100	101	185	83	59	102	41	29	95	137	8	241	33	40	15	9	128	45	14	23	32	4	0.054337	0.130738	0.151004	0.110872	0.097169	0.054269	0.093586	0.105147	0.046903	0.025568	0.177787	0.186251	0.333496	0.121926	0.099377	0.149936
OTU000121	2015	64	27	43	73	62	23	158	87	609	16	93	17	20	84	41	11	15	22	149	58	11	23	38	16	3	64	68	56	4	25	32	3	0.105381	0.049027	0.07639	0.113995	0.111565	0.039006	0.295731	0.147545	1.05792	0.024064	0.165342	0.031349	0.036054	0.123395	0.069058	0.01617
OTU000122	1977	42	49	38	32	12	17	330	47	156	179	36	37	99	223	32	7	9	51	10	5	11	5	14	45	102	56	23	13	54	11	29	203	0.069156	0.088974	0.067508	0.04997	0.021593	0.02883	0.617665	0.079708	0.270993	0.269213	0.064003	0.06823	0.178465	0.327585	0.053899	0.01029
OTU000123	1907	60	8	24	51	26	10	92	53	17	39	21	7	239	15	230	70	218	35	9	24	5	211	3	45	8	9	80	21	5	154	101	17	0.098795	0.014526	0.042636	0.07964	0.046785	0.016959	0.172198	0.089884	0.029531	0.058655	0.037335	0.012908	0.43084	0.022035	0.387401	0.102897
OTU000124	1899	36	31	36	70	78	218	45	32	64	35	67	7	188	37	46	164	64	38	89	12	16	16	110	18	12	29	54	48	8	51	28	152	0.059277	0.05629	0.063955	0.10931	0.140356	0.369705	0.084227	0.054269	0.111177	0.052639	0.119117	0.012908	0.338904	0.054353	0.07748	0.241074
OTU000125	1867	28	120	112	80	110	69	92	47	57	50	11	44	17	10	15	4	27	115	145	97	100	72	139	67	106	23	30	44	20	4	6	6	0.046104	0.217897	0.19897	0.124926	0.197938	0.117017	0.172198	0.079708	0.099017	0.075199	0.019557	0.081139	0.030646	0.01469	0.025265	0.00588
OTU000126	1811	84	45	108	98	65	58	52	28	40	23	34	64	77	57	43	73	57	89	91	34	81	71	38	31	64	86	51	54	11	39	31	34	0.138313	0.081711	0.191864	0.153034	0.116963	0.098362	0.097329	0.047486	0.069485	0.034592	0.060448	0.11802	0.138806	0.083732	0.072427	0.107307
OTU000127	1786	47	97	33	18	43	41	37	108	82	28	49	27	16	31	7	13	32	31	27	35	22	116	113	10	44	429	17	53	121	28	22	9	0.077389	0.176133	0.058625	0.028108	0.077376	0.069532	0.069253	0.18316	0.142445	0.042112	0.087116	0.04979	0.028843	0.045539	0.01179	0.019109
OTU000128	1735	6	14	13	43	45	363	30	21	12	43	32	8	78	23	34	15	5	6	36	96	47	10	46	21	137	10	38	17	8	14	16	448	0.009879	0.025421	0.023095	0.067148	0.080975	0.615609	0.056151	0.035614	0.020846	0.064671	0.056892	0.014753	0.140609	0.033787	0.057268	0.022049
OTU000129	1734	39	10	39	40	22	51	28	55	43	132	21	40	40	16	103	24	20	20	17	42	51	25	41	22	57	30	438	18	89	58	44	59	0.064217	0.018158	0.069284	0.062463	0.039588	0.086491	0.052408	0.093276	0.074697	0.198526	0.037335	0.073763	0.072107	0.023504	0.173488	0.035279
OTU000130	1691	45	40	34	21	29	58	33	15	11	125	14	113	72	32	14	7	62	87	82	11	4	32	91	208	42	103	46	75	90	25	38	32	0.074096	0.072632	0.060401	0.032793	0.052184	0.098362	0.061767	0.025439	0.019109	0.187998	0.02489	0.208379	0.129793	0.047008	0.023581	0.01029
OTU000131	1683	65	32	129	98	13	19	144	15	22	13	13	48	17	38	39	339	8	131	10	16	82	6	16	69	15	4	3	33	25	8	12	201	0.107028	0.058106	0.22917	0.153034	0.023393	0.032222	0.269527	0.025439	0.038217	0.019552	0.023112	0.088515	0.030646	0.055822	0.06569	0.498317
OTU000132	1683	66	75	89	47	77	63	125	68	22	8	69	46	202	39	19	15	208	48	8	54	51	105	25	21	6	9	1	27	5	31	35	19	0.108674	0.136185	0.15811	0.073394	0.138556	0.106841	0.233964	0.115323	0.038217	0.012032	0.122673	0.084827	0.364141	0.057291	0.032003	0.022049
OTU000133	1679	49	172	9	14	65	165	63	26	35	30	77	107	66	44	35	39	95	49	51	32	14	24	9	41	11	24	21	20	121	8	13	150	0.080682	0.312318	0.015989	0.021862	0.116963	0.279822	0.117918	0.044094	0.0608	0.04512	0.136896	0.197315	0.118977	0.064636	0.058952	0.057328
OTU000134	1627	71	58	39	64	26	42	32	31	59	137	35	42	63	72	64	21	48	17	26	61	58	31	28	56	45	144	83	25	66	35	39	9	0.116907	0.105317	0.069284	0.099941	0.046785	0.071227	0.059895	0.052574	0.102491	0.206046	0.062226	0.077451	0.113569	0.105767	0.107799	0.030869
OTU000135	1598	46	389	53	67	68	24	18	17	2	5	6	19	10	8	44	18	7	3	244	10	4	18	7	3	230	8	3	20	13	164	7	63	0.075743	0.706348	0.094155	0.104625	0.122362	0.040701	0.033691	0.028831	0.003474	0.00752	0.010667	0.035037	0.018027	0.011752	0.074112	0.026459
OTU000136	1583	115	48	12	37	56	140	105	13	47	95	67	51	36	44	21	107	67	63	56	7	19	50	20	44	8	93	17	47	4	24	15	55	0.189357	0.087159	0.021318	0.057778	0.100768	0.237425	0.19653	0.022047	0.081645	0.142879	0.119117	0.094047	0.064896	0.064636	0.035371	0.157286
OTU000137	1576	49	88	46	35	35	33	57	38	108	13	28	49	30	22	30	30	26	21	80	47	54	105	35	23	116	57	33	21	43	21	24	179	0.080682	0.159791	0.08172	0.054655	0.06298	0.055964	0.106688	0.064445	0.187611	0.019552	0.04978	0.090359	0.05408	0.032318	0.050531	0.044099
OTU000138	1545	13	67	65	35	128	145	19	73	44	79	115	18	58	35	18	33	15	17	161	96	22	27	17	17	58	10	7	60	22	25	9	37	0.021406	0.121659	0.115473	0.054655	0.230328	0.245904	0.035563	0.123802	0.076434	0.118815	0.204455	0.033193	0.104555	0.051415	0.030318	0.048509
OTU000139	1543	11	41	101	89	388	34	49	39	17	19	68	30	15	15	24	54	20	26	63	35	98	54	0	15	60	38	94	12	15	4	9	6	0.018112	0.074448	0.179428	0.13898	0.698181	0.05766	0.091714	0.066141	0.029531	0.028576	0.120895	0.055322	0.02704	0.022035	0.040424	0.079378
OTU000140	1525	59	16	33	22	42	10	83	44	23	9	75	292	305	13	12	19	126	40	11	23	9	75	4	17	9	19	4	31	45	36	6	13	0.097148	0.029053	0.058625	0.034355	0.075576	0.016959	0.155352	0.074621	0.039954	0.013536	0.13334	0.538467	0.549817	0.019097	0.020212	0.027929
OTU000141	1521	1	25	20	54	16	17	88	24	20	455	9	4	14	20	56	7	7	1	11	110	15	31	124	18	108	3	159	40	3	28	23	10	0.001647	0.045395	0.03553	0.084325	0.028791	0.02883	0.164711	0.040702	0.034743	0.684313	0.016001	0.007376	0.025238	0.02938	0.094324	0.01029
OTU000142	1521	26	16	181	128	44	26	47	68	25	23	65	98	56	72	16	36	36	6	17	73	17	138	13	19	25	115	9	34	31	26	29	6	0.042811	0.029053	0.321549	0.199881	0.079175	0.044093	0.087971	0.115323	0.043428	0.034592	0.115562	0.180718	0.10095	0.105767	0.02695	0.052919
OTU000143	1499	32	135	100	89	44	46	88	44	19	6	47	47	108	76	23	85	43	62	28	116	19	35	17	10	4	23	7	54	5	21	61	5	0.052691	0.245134	0.177651	0.13898	0.079175	0.078011	0.164711	0.074621	0.033006	0.009024	0.08356	0.086671	0.194689	0.111643	0.03874	0.124947
OTU000144	1469	29	99	28	23	24	140	28	5	36	52	14	17	8	59	21	41	15	142	65	144	29	6	126	6	10	54	56	81	39	10	29	33	0.047751	0.179765	0.049742	0.035916	0.043186	0.237425	0.052408	0.00848	0.062537	0.078207	0.02489	0.031349	0.014421	0.08667	0.035371	0.060268
OTU000145	1455	30	16	45	31	34	58	40	9	87	35	306	43	35	5	3	13	22	27	13	61	16	42	46	7	13	223	92	35	8	42	4	14	0.049397	0.029053	0.079943	0.048409	0.061181	0.098362	0.074869	0.015263	0.151131	0.052639	0.544029	0.079295	0.063094	0.007345	0.005053	0.019109
OTU000146	1434	31	28	36	31	15	33	45	45	46	84	26	74	22	26	19	11	22	48	49	45	27	38	12	33	98	156	59	43	67	18	56	91	0.051044	0.050843	0.063955	0.048409	0.026992	0.055964	0.084227	0.076316	0.079908	0.126335	0.046225	0.136461	0.039659	0.038194	0.032003	0.01617
OTU000147	1411	33	98	53	85	16	82	68	41	69	12	22	33	36	38	9	63	42	42	23	13	50	44	24	29	39	152	16	55	21	7	74	22	0.054337	0.177949	0.094155	0.132734	0.028791	0.139063	0.127276	0.069533	0.119862	0.018048	0.039113	0.060854	0.064896	0.055822	0.015159	0.092608
OTU000148	1407	11	59	99	93	11	9	36	87	8	4	1	7	10	95	89	221	54	36	5	16	9	104	156	22	8	0	2	10	3	76	53	13	0.018112	0.107132	0.175875	0.145226	0.019794	0.015263	0.067382	0.147545	0.013897	0.006016	0.001778	0.012908	0.018027	0.139554	0.149907	0.324861
OTU000149	1406	56	40	19	11	59	105	82	11	81	13	53	133	37	44	14	116	28	12	67	7	21	29	19	25	63	15	26	14	95	12	13	86	0.092208	0.072632	0.033754	0.017177	0.106167	0.178069	0.15348	0.018655	0.140708	0.019552	0.094227	0.245261	0.066699	0.064636	0.023581	0.170516
OTU000150	1385	7	101	7	6	30	32	39	26	20	10	33	4	18	3	60	40	23	6	100	21	6	45	7	37	54	55	20	13	15	8	5	534	0.011526	0.183396	0.012436	0.009369	0.053983	0.054269	0.072997	0.044094	0.034743	0.01504	0.05867	0.007376	0.032448	0.004407	0.101061	0.058798
OTU000151	1384	5	3	3	4	24	31	25	187	34	87	0	31	9	46	231	4	0	17	2	44	16	176	204	119	21	3	8	1	2	3	34	10	0.008233	0.005447	0.00533	0.006246	0.043186	0.052573	0.046793	0.317137	0.059063	0.130847	0	0.057166	0.016224	0.067574	0.389085	0.00588
OTU000152	1376	31	13	15	12	80	59	15	66	120	228	74	17	26	6	31	7	22	161	4	5	4	11	17	23	128	45	52	30	37	11	6	20	0.051044	0.023605	0.026648	0.018739	0.143955	0.100058	0.028076	0.111931	0.208456	0.342909	0.131563	0.031349	0.04687	0.008814	0.052215	0.01029
OTU000153	1372	67	2	4	6	4	6	13	6	1	248	49	125	2	20	4	34	2	12	6	5	17	7	2	5	4	10	256	395	11	12	36	1	0.110321	0.003632	0.007106	0.009369	0.007198	0.010175	0.024332	0.010176	0.001737	0.372988	0.087116	0.230508	0.003605	0.02938	0.006737	0.049979
OTU000154	1362	20	4	23	10	10	93	182	16	7	5	18	278	79	19	5	26	129	120	37	114	3	37	11	23	5	10	8	7	29	27	6	1	0.032932	0.007263	0.04086	0.015616	0.017994	0.157718	0.340652	0.027135	0.01216	0.00752	0.032002	0.51265	0.142412	0.027911	0.008422	0.038219
OTU000155	1313	152	146	158	69	42	15	9	13	11	5	15	13	9	13	9	9	16	23	25	17	10	5	28	11	16	33	13	14	208	13	98	95	0.25028	0.265107	0.280689	0.107749	0.075576	0.025438	0.016845	0.022047	0.019109	0.00752	0.026668	0.023973	0.016224	0.019097	0.015159	0.01323
OTU000156	1310	18	70	110	104	9	22	75	41	113	51	38	18	35	5	65	49	23	12	25	83	75	46	7	21	24	26	5	62	3	8	31	36	0.029638	0.127106	0.195417	0.162404	0.016195	0.03731	0.140378	0.069533	0.196296	0.076703	0.067559	0.033193	0.063094	0.007345	0.109483	0.072028
OTU000157	1300	27	45	39	45	23	26	38	68	54	13	29	97	41	38	82	12	85	23	22	43	48	46	31	69	51	51	13	24	42	16	37	22	0.044458	0.081711	0.069284	0.070271	0.041387	0.044093	0.071125	0.115323	0.093805	0.019552	0.051558	0.178874	0.07391	0.055822	0.138117	0.01764
OTU000158	1299	34	26	22	46	29	30	19	37	26	79	34	44	13	44	49	0	10	55	37	48	39	32	24	37	48	43	76	43	59	10	81	125	0.055984	0.047211	0.039083	0.071832	0.052184	0.050877	0.035563	0.062749	0.045166	0.118815	0.060448	0.081139	0.023435	0.064636	0.082533	0
OTU000159	1286	2	33	15	23	23	40	13	24	42	42	1	197	10	8	1	46	2	1	106	15	4	42	7	46	5	188	46	92	174	11	19	8	0.003293	0.059922	0.026648	0.035916	0.041387	0.067836	0.024332	0.040702	0.07296	0.063167	0.001778	0.363281	0.018027	0.011752	0.001684	0.067618
OTU000160	1271	28	26	21	15	16	16	22	20	32	18	15	23	10	89	6	34	8	47	55	55	69	17	73	38	66	84	73	34	87	50	78	46	0.046104	0.047211	0.037307	0.023424	0.028791	0.027134	0.041178	0.033918	0.055588	0.027072	0.026668	0.042414	0.018027	0.13074	0.010106	0.049979
OTU000161	1260	26	32	42	23	28	82	35	78	48	5	28	15	57	142	22	24	6	11	14	20	13	34	24	23	40	55	11	41	114	28	40	99	0.042811	0.058106	0.074614	0.035916	0.050384	0.139063	0.06551	0.132282	0.083383	0.00752	0.04978	0.027661	0.102753	0.208597	0.037056	0.035279
OTU000162	1229	79	31	13	45	78	46	44	22	18	22	30	15	119	25	29	30	21	39	74	39	8	42	43	36	12	65	25	53	39	48	10	29	0.13008	0.05629	0.023095	0.070271	0.140356	0.078011	0.082355	0.03731	0.031268	0.033088	0.053336	0.027661	0.214519	0.036725	0.048846	0.044099
OTU000163	1228	33	23	48	36	24	24	37	17	11	34	79	48	13	29	25	11	16	30	93	64	26	49	28	15	39	98	74	63	42	14	30	55	0.054337	0.041764	0.085273	0.056217	0.043186	0.040701	0.069253	0.028831	0.019109	0.051136	0.140452	0.088515	0.023435	0.042601	0.042109	0.01617
OTU000164	1220	10	6	3	5	8	2	362	135	3	9	4	3	67	6	5	504	4	1	0	0	0	0	0	34	13	2	0	1	2	4	26	1	0.016466	0.010895	0.00533	0.007808	0.014395	0.003392	0.67756	0.228949	0.005211	0.013536	0.007111	0.005532	0.120779	0.008814	0.008422	0.740861
OTU000165	1206	46	26	45	25	122	53	30	32	80	6	69	104	21	56	14	26	50	30	32	27	12	74	14	19	2	41	9	60	10	15	44	12	0.075743	0.047211	0.079943	0.039039	0.219531	0.089882	0.056151	0.054269	0.138971	0.009024	0.122673	0.191783	0.037856	0.082263	0.023581	0.038219
OTU000166	1206	4	6	16	55	14	7	24	222	7	203	5	8	7	5	145	10	12	3	3	92	7	66	8	3	29	56	106	9	3	56	6	9	0.006586	0.010895	0.028424	0.085887	0.025192	0.011871	0.044921	0.376495	0.01216	0.305309	0.008889	0.014753	0.012619	0.007345	0.244231	0.0147
OTU000167	1206	8	12	22	11	6	18	10	45	16	159	7	41	1	5	19	1	2	10	29	16	56	14	16	11	308	110	146	13	63	4	13	14	0.013173	0.02179	0.039083	0.017177	0.010797	0.030526	0.018717	0.076316	0.027794	0.239134	0.012445	0.075607	0.001803	0.007345	0.032003	0.00147
OTU000168	1188	6	11	71	52	17	206	45	8	14	19	95	6	30	3	21	196	22	7	56	25	11	8	27	160	5	21	1	22	1	12	2	8	0.009879	0.019974	0.126133	0.081202	0.03059	0.349354	0.084227	0.013567	0.02432	0.028576	0.168898	0.011064	0.05408	0.004407	0.035371	0.288112
OTU000169	1171	18	9	6	22	9	274	88	127	11	12	28	12	17	25	21	46	25	41	23	20	19	27	20	48	30	18	38	3	8	80	33	13	0.029638	0.016342	0.010659	0.034355	0.016195	0.464675	0.164711	0.215382	0.019109	0.018048	0.04978	0.022129	0.030646	0.036725	0.035371	0.067618
OTU000170	1142	23	21	83	74	31	48	65	41	23	8	22	35	88	71	15	54	27	12	26	68	23	34	18	20	29	44	5	44	23	14	14	39	0.037871	0.038132	0.147451	0.115556	0.055782	0.081403	0.121661	0.069533	0.039954	0.012032	0.039113	0.064542	0.158636	0.104298	0.025265	0.079378
OTU000171	1124	224	3	46	5	1	4	32	3	3	7	58	14	265	3	7	3	4	27	2	301	5	1	5	2	8	3	1	21	5	33	24	4	0.368834	0.005447	0.08172	0.007808	0.001799	0.006784	0.059895	0.005088	0.005211	0.010528	0.103117	0.025817	0.47771	0.004407	0.01179	0.00441
OTU000172	1121	19	99	66	62	53	51	23	15	43	36	32	63	41	20	15	54	17	11	17	52	17	11	13	3	29	71	43	51	32	17	11	34	0.031285	0.179765	0.11725	0.096818	0.09537	0.086491	0.043049	0.025439	0.074697	0.054143	0.056892	0.116176	0.07391	0.02938	0.025265	0.079378
OTU000173	1105	12	36	13	6	19	19	48	47	24	11	51	49	47	13	26	21	22	28	136	41	4	48	2	11	62	75	51	54	40	24	38	27	0.019759	0.065369	0.023095	0.009369	0.034189	0.032222	0.089842	0.079708	0.041691	0.016544	0.090672	0.090359	0.084726	0.019097	0.043793	0.030869
OTU000174	1069	18	41	36	27	25	56	11	14	26	33	20	15	21	18	33	23	18	31	86	45	16	44	35	26	23	48	29	63	10	27	16	135	0.029638	0.074448	0.063955	0.042162	0.044986	0.09497	0.020589	0.023743	0.045166	0.049632	0.035557	0.027661	0.037856	0.026442	0.055584	0.033809
OTU000175	1057	28	9	14	21	206	10	24	4	6	43	42	170	43	3	5	212	3	2	19	10	13	18	20	24	8	26	6	11	30	2	3	22	0.046104	0.016342	0.024871	0.032793	0.370684	0.016959	0.044921	0.006784	0.010423	0.064671	0.074671	0.313491	0.077515	0.004407	0.008422	0.311632
OTU000176	1054	25	13	20	15	80	60	20	35	47	55	98	37	26	27	19	12	10	102	7	139	12	32	10	10	6	16	13	56	11	8	13	20	0.041164	0.023605	0.03553	0.023424	0.143955	0.101754	0.037434	0.059357	0.081645	0.082719	0.174232	0.06823	0.04687	0.039663	0.032003	0.01764
OTU000177	1015	1	5	43	44	5	1	24	94	2	6	6	102	2	63	105	2	1	1	4	47	8	21	5	129	11	4	0	84	6	71	111	7	0.001647	0.009079	0.07639	0.068709	0.008997	0.001696	0.044921	0.159417	0.003474	0.009024	0.010667	0.188095	0.003605	0.092546	0.176857	0.00294
OTU000178	1014	4	708	10	5	13	4	9	1	13	49	2	3	6	29	7	1	2	0	46	27	1	12	23	5	0	2	8	0	2	17	5	0	0.006586	1.28559	0.017765	0.007808	0.023393	0.006784	0.016845	0.001696	0.022583	0.073695	0.003556	0.005532	0.010816	0.042601	0.01179	0.00147
OTU000179	1002	10	14	18	24	27	16	11	17	9	76	16	10	41	15	53	24	7	18	13	93	20	113	21	6	21	22	48	28	14	120	25	52	0.016466	0.025421	0.031977	0.037478	0.048585	0.027134	0.020589	0.028831	0.015634	0.114303	0.028446	0.018441	0.07391	0.022035	0.089271	0.035279
OTU000180	1000	65	4	30	37	15	16	125	51	70	43	25	13	88	29	28	19	55	56	8	23	11	26	1	19	11	10	5	50	7	14	41	5	0.107028	0.007263	0.053295	0.057778	0.026992	0.027134	0.233964	0.086492	0.1216	0.064671	0.044447	0.023973	0.158636	0.042601	0.047162	0.027929
OTU000181	993	6	2	69	58	7	18	69	99	10	7	82	9	9	66	47	4	75	10	16	9	16	63	12	12	16	4	4	30	2	48	110	4	0.009879	0.003632	0.122579	0.090571	0.012596	0.030526	0.129148	0.167896	0.017371	0.010528	0.145786	0.016597	0.016224	0.096953	0.079165	0.00588
OTU000182	991	41	20	36	29	39	31	25	31	23	28	37	38	41	50	36	34	39	22	17	28	26	56	18	31	10	61	14	32	29	19	31	19	0.06751	0.036316	0.063955	0.045286	0.070178	0.052573	0.046793	0.052574	0.039954	0.042112	0.065781	0.070075	0.07391	0.073449	0.060637	0.049979
OTU000183	990	16	33	23	28	48	38	13	27	5	14	14	34	8	10	11	4	35	23	81	55	28	25	28	40	63	56	28	44	101	14	6	37	0.026345	0.059922	0.04086	0.043724	0.086373	0.064444	0.024332	0.04579	0.008686	0.021056	0.02489	0.062698	0.014421	0.01469	0.018528	0.00588
OTU000184	987	6	32	48	37	0	9	36	4	4	6	7	406	42	5	7	44	24	11	62	31	55	3	7	4	4	2	12	18	39	15	7	0	0.009879	0.058106	0.085273	0.057778	0	0.015263	0.067382	0.006784	0.006949	0.009024	0.012445	0.748691	0.075713	0.007345	0.01179	0.064678
OTU000185	983	12	31	44	21	2	10	13	113	6	13	16	41	23	30	38	14	8	13	39	253	32	12	9	7	12	15	3	20	11	18	97	7	0.019759	0.05629	0.078167	0.032793	0.003599	0.016959	0.024332	0.191639	0.010423	0.019552	0.028446	0.075607	0.041462	0.04407	0.064005	0.020579
OTU000186	976	23	17	25	12	40	23	73	31	24	11	61	127	40	31	12	17	36	6	54	42	14	14	6	30	17	84	18	13	21	14	15	25	0.037871	0.030869	0.044413	0.018739	0.071977	0.039006	0.136635	0.052574	0.041691	0.016544	0.10845	0.234196	0.072107	0.045539	0.020212	0.024989
OTU000187	975	8	51	6	6	35	1	31	7	25	32	8	18	27	11	8	0	63	39	296	11	33	5	4	6	46	99	30	11	12	9	24	13	0.013173	0.092606	0.010659	0.009369	0.06298	0.001696	0.058023	0.011871	0.043428	0.048128	0.014223	0.033193	0.048672	0.016159	0.013475	0
OTU000188	962	26	1	25	20	19	39	51	77	29	2	43	23	86	20	12	10	15	100	23	89	3	36	9	7	3	40	3	87	6	11	47	0	0.042811	0.001816	0.044413	0.031231	0.034189	0.06614	0.095457	0.130586	0.050377	0.003008	0.076449	0.042414	0.15503	0.02938	0.020212	0.0147
OTU000189	939	40	18	13	12	154	55	12	41	35	13	23	39	52	14	36	32	8	47	16	7	10	28	3	10	26	9	4	69	7	17	28	61	0.065863	0.032684	0.023095	0.018739	0.277113	0.093274	0.022461	0.069533	0.0608	0.019552	0.040891	0.071919	0.093739	0.020566	0.060637	0.047039
OTU000190	936	33	2	11	26	48	24	61	4	29	14	4	73	24	20	5	44	22	10	33	25	15	40	32	46	27	23	107	10	32	69	4	19	0.054337	0.003632	0.019542	0.040601	0.086373	0.040701	0.114174	0.006784	0.050377	0.021056	0.007111	0.134617	0.043264	0.02938	0.008422	0.064678
OTU000191	903	26	10	17	29	6	19	29	28	7	43	18	84	5	24	13	29	5	22	9	16	23	10	37	12	53	10	109	90	87	8	16	9	0.042811	0.018158	0.030201	0.045286	0.010797	0.032222	0.05428	0.047486	0.01216	0.064671	0.032002	0.154902	0.009013	0.035256	0.021897	0.042629
OTU000192	901	22	13	10	15	8	24	30	5	8	27	6	12	4	11	24	4	6	15	186	16	30	8	12	40	21	27	11	10	24	8	11	253	0.036225	0.023605	0.017765	0.023424	0.014395	0.040701	0.056151	0.00848	0.013897	0.040608	0.010667	0.022129	0.007211	0.016159	0.040424	0.00588
OTU000193	897	23	6	17	16	81	38	20	20	44	14	78	21	31	10	16	39	36	13	33	11	26	18	20	81	16	36	27	29	48	3	5	21	0.037871	0.010895	0.030201	0.024985	0.145754	0.064444	0.037434	0.033918	0.076434	0.021056	0.138674	0.038725	0.055883	0.01469	0.02695	0.057328
OTU000194	893	6	15	14	13	6	29	49	127	20	39	66	153	21	22	13	6	23	38	15	10	14	4	10	11	15	50	16	45	16	7	6	14	0.009879	0.027237	0.024871	0.0203	0.010797	0.049181	0.091714	0.215382	0.034743	0.058655	0.11734	0.282142	0.037856	0.032318	0.021897	0.00882
OTU000195	882	17	1	5	7	5	32	394	59	11	3	7	3	7	6	8	230	26	2	4	2	2	0	6	32	4	3	3	2	0	1	0	0	0.027992	0.001816	0.008883	0.010931	0.008997	0.054269	0.737455	0.100059	0.019109	0.004512	0.012445	0.005532	0.012619	0.008814	0.013475	0.338091
OTU000196	877	30	12	51	2	3	26	82	36	144	96	86	103	18	14	4	5	20	14	13	8	5	12	12	50	5	17	3	2	2	1	0	1	0.049397	0.02179	0.090602	0.003123	0.005398	0.044093	0.15348	0.061053	0.250148	0.144383	0.152897	0.189939	0.032448	0.020566	0.006737	0.00735
OTU000197	847	7	1	13	6	6	47	110	1	401	2	84	0	3	8	4	32	23	23	0	3	1	2	0	0	12	49	0	7	1	1	0	0	0.011526	0.001816	0.023095	0.009369	0.010797	0.079707	0.205888	0.001696	0.696592	0.003008	0.149341	0	0.005408	0.011752	0.006737	0.047039
OTU000198	830	20	47	9	13	20	10	112	25	4	21	2	15	9	0	9	29	12	33	16	22	18	27	73	119	37	34	30	13	27	4	5	15	0.032932	0.085343	0.015989	0.0203	0.035989	0.016959	0.209632	0.042398	0.006949	0.031584	0.003556	0.027661	0.016224	0	0.015159	0.042629
OTU000199	828	27	40	31	36	24	17	19	21	68	13	23	15	49	16	16	53	19	13	29	33	8	23	15	15	39	48	14	20	8	17	14	45	0.044458	0.072632	0.055072	0.056217	0.043186	0.02883	0.035563	0.035614	0.118125	0.019552	0.040891	0.027661	0.088331	0.023504	0.02695	0.077908
OTU000200	810	3	36	5	4	46	3	111	27	33	3	48	118	84	29	3	11	37	14	23	29	6	19	7	17	2	2	0	37	9	38	6	0	0.00494	0.065369	0.008883	0.006246	0.082774	0.005088	0.20776	0.04579	0.057326	0.004512	0.085338	0.2176	0.151425	0.042601	0.005053	0.01617
OTU000201	805	95	13	12	35	34	13	14	9	25	20	8	9	4	56	56	28	56	41	23	6	32	9	13	1	7	8	9	10	12	16	113	18	0.156425	0.023605	0.021318	0.054655	0.061181	0.022047	0.026204	0.015263	0.043428	0.03008	0.014223	0.016597	0.007211	0.082263	0.094324	0.041159
OTU000202	798	27	23	20	12	115	86	52	1	24	0	21	35	12	25	5	12	27	5	25	7	17	29	15	35	39	23	6	45	11	2	10	32	0.044458	0.041764	0.03553	0.018739	0.206935	0.145847	0.097329	0.001696	0.041691	0	0.037335	0.064542	0.021632	0.036725	0.008422	0.01764
OTU000203	777	12	35	14	22	18	17	33	22	15	18	5	15	3	10	16	4	10	38	24	42	30	9	35	16	11	10	129	41	35	9	8	71	0.019759	0.063553	0.024871	0.034355	0.03239	0.02883	0.061767	0.03731	0.026057	0.027072	0.008889	0.027661	0.005408	0.01469	0.02695	0.00588
OTU000204	773	7	79	40	23	68	8	12	41	17	44	27	36	14	17	6	13	11	16	18	55	22	50	5	6	8	43	5	49	3	21	7	2	0.011526	0.143449	0.071061	0.035916	0.122362	0.013567	0.022461	0.069533	0.029531	0.066175	0.048003	0.066386	0.025238	0.024973	0.010106	0.019109
OTU000205	769	35	21	21	34	10	16	6	10	0	0	3	21	15	27	26	24	22	19	18	5	54	7	93	38	67	1	0	18	47	57	46	8	0.05763	0.038132	0.037307	0.053093	0.017994	0.027134	0.01123	0.016959	0	0	0.005334	0.038725	0.02704	0.039663	0.043793	0.035279
OTU000206	733	3	3	64	50	13	2	36	10	7	19	91	61	6	4	8	28	2	12	53	3	23	7	4	7	0	29	12	35	40	6	0	95	0.00494	0.005447	0.113697	0.078079	0.023393	0.003392	0.067382	0.016959	0.01216	0.028576	0.161786	0.112488	0.010816	0.005876	0.013475	0.041159
OTU000207	725	23	92	28	29	19	35	19	0	3	2	19	13	9	86	27	0	2	18	72	9	7	18	22	79	3	35	0	15	3	6	26	6	0.037871	0.167054	0.049742	0.045286	0.034189	0.059356	0.035563	0	0.005211	0.003008	0.03378	0.023973	0.016224	0.126333	0.045478	0
OTU000208	707	28	51	13	22	24	24	9	16	22	21	24	2	16	14	27	20	23	13	40	11	17	43	21	8	3	51	19	29	22	24	19	31	0.046104	0.092606	0.023095	0.034355	0.043186	0.040701	0.016845	0.027135	0.038217	0.031584	0.042669	0.003688	0.028843	0.020566	0.045478	0.029399
OTU000209	696	2	11	2	13	4	0	5	2	311	18	15	14	3	17	69	1	9	1	0	13	127	0	6	3	0	27	4	5	4	7	0	3	0.003293	0.019974	0.003553	0.0203	0.007198	0	0.009359	0.003392	0.540249	0.027072	0.026668	0.025817	0.005408	0.024973	0.11622	0.00147
OTU000210	688	42	8	36	20	4	34	95	13	20	3	5	122	27	2	0	1	16	80	2	44	14	22	11	15	1	1	0	9	22	12	6	1	0.069156	0.014526	0.063955	0.031231	0.007198	0.05766	0.177813	0.022047	0.034743	0.004512	0.008889	0.224976	0.048672	0.002938	0	0.00147
OTU000211	681	4	1	2	1	14	1	3	9	48	67	29	0	37	2	0	0	6	1	2	2	3	49	1	2	2	5	6	365	0	5	12	2	0.006586	0.001816	0.003553	0.001562	0.025192	0.001696	0.005615	0.015263	0.083383	0.100767	0.051558	0	0.066699	0.002938	0	0
OTU000212	677	0	6	9	3	0	2	43	0	0	0	0	1	0	0	0	0	0	2	126	1	2	4	0	450	3	9	6	0	5	1	3	1	0	0.010895	0.015989	0.004685	0	0.003392	0.080484	0	0	0	0	0.001844	0	0	0	0
OTU000213	672	10	16	9	24	24	23	13	18	28	62	5	17	23	23	13	18	9	10	15	43	9	22	19	10	24	28	54	18	18	13	12	42	0.016466	0.029053	0.015989	0.037478	0.043186	0.039006	0.024332	0.030527	0.04864	0.093247	0.008889	0.031349	0.041462	0.033787	0.021897	0.026459
OTU000214	654	4	11	29	22	10	10	31	10	17	13	21	79	39	29	16	0	22	24	10	20	10	12	2	81	7	31	7	24	20	8	23	12	0.006586	0.019974	0.051519	0.034355	0.017994	0.016959	0.058023	0.016959	0.029531	0.019552	0.037335	0.145681	0.070304	0.042601	0.02695	0
OTU000215	646	16	13	16	37	23	4	28	11	30	35	49	23	14	7	26	51	5	15	12	12	12	16	14	2	21	10	43	8	51	9	19	14	0.026345	0.023605	0.028424	0.057778	0.041387	0.006784	0.052408	0.018655	0.052114	0.052639	0.087116	0.042414	0.025238	0.010283	0.043793	0.074968
OTU000216	640	45	4	7	9	66	4	54	9	24	6	44	38	35	19	10	17	24	24	13	13	42	4	1	11	5	27	0	34	7	7	32	5	0.074096	0.007263	0.012436	0.014054	0.118763	0.006784	0.101072	0.015263	0.041691	0.009024	0.078226	0.070075	0.063094	0.027911	0.016844	0.024989
OTU000217	634	7	3	18	30	44	14	23	3	11	18	42	11	8	6	41	1	52	32	43	8	78	16	6	7	2	22	20	21	6	2	13	26	0.011526	0.005447	0.031977	0.046847	0.079175	0.023742	0.043049	0.005088	0.019109	0.027072	0.074671	0.020285	0.014421	0.008814	0.069058	0.00147
OTU000218	629	68	19	3	4	16	53	25	3	5	7	4	64	25	12	5	2	9	18	77	7	0	5	43	19	7	31	8	2	38	2	2	46	0.111967	0.0345	0.00533	0.006246	0.028791	0.089882	0.046793	0.005088	0.008686	0.010528	0.007111	0.11802	0.045067	0.017628	0.008422	0.00294
OTU000219	624	38	14	7	10	18	29	19	23	23	11	24	29	34	19	25	27	24	20	13	30	5	7	13	16	8	35	2	14	19	12	8	48	0.06257	0.025421	0.012436	0.015616	0.03239	0.049181	0.035563	0.039006	0.039954	0.016544	0.042669	0.053478	0.061291	0.027911	0.042109	0.039689
OTU000220	620	0	16	11	7	13	9	10	4	5	33	23	9	14	15	42	9	7	11	8	27	14	18	13	7	24	21	89	19	45	21	27	49	0	0.029053	0.019542	0.010931	0.023393	0.015263	0.018717	0.006784	0.008686	0.049632	0.040891	0.016597	0.025238	0.022035	0.070743	0.01323
OTU000221	613	8	13	12	11	9	16	12	13	26	169	23	17	1	20	43	2	4	9	19	22	7	4	1	7	5	29	24	12	10	5	37	23	0.013173	0.023605	0.021318	0.017177	0.016195	0.027134	0.022461	0.022047	0.045166	0.254174	0.040891	0.031349	0.001803	0.02938	0.072427	0.00294
OTU000222	608	19	13	1	3	8	10	66	10	89	1	11	8	30	86	14	4	16	5	9	29	5	18	8	10	80	11	7	5	10	1	11	10	0.031285	0.023605	0.001777	0.004685	0.014395	0.016959	0.123533	0.016959	0.154605	0.001504	0.019557	0.014753	0.05408	0.126333	0.023581	0.00588
OTU000223	599	26	4	3	12	9	27	14	3	11	32	12	8	4	14	18	4	15	46	4	11	34	9	15	16	13	8	58	28	3	7	36	95	0.042811	0.007263	0.00533	0.018739	0.016195	0.045789	0.026204	0.005088	0.019109	0.048128	0.021334	0.014753	0.007211	0.020566	0.030318	0.00588
OTU000224	595	17	1	11	8	4	1	8	41	6	33	0	20	3	39	24	1	1	33	0	67	42	3	14	11	7	64	75	1	5	36	13	6	0.027992	0.001816	0.019542	0.012493	0.007198	0.001696	0.014974	0.069533	0.010423	0.049632	0	0.036881	0.005408	0.057291	0.040424	0.00147
OTU000225	584	19	17	15	28	8	17	27	13	34	13	28	13	18	24	7	15	21	25	20	19	10	27	0	19	23	16	5	27	15	8	11	42	0.031285	0.030869	0.026648	0.043724	0.014395	0.02883	0.050536	0.022047	0.059063	0.019552	0.04978	0.023973	0.032448	0.035256	0.01179	0.022049
OTU000226	572	84	22	4	3	41	2	15	1	110	21	15	20	4	13	12	6	10	37	2	39	37	13	18	3	0	14	1	9	2	2	10	2	0.138313	0.039948	0.007106	0.004685	0.073777	0.003392	0.028076	0.001696	0.191085	0.031584	0.026668	0.036881	0.007211	0.019097	0.020212	0.00882
OTU000227	560	10	20	26	9	6	16	9	12	16	13	13	14	1	11	10	16	9	10	7	14	12	7	33	32	22	59	21	46	50	3	23	10	0.016466	0.036316	0.046189	0.014054	0.010797	0.027134	0.016845	0.020351	0.027794	0.019552	0.023112	0.025817	0.001803	0.016159	0.016844	0.023519
OTU000228	554	18	38	19	17	14	26	52	9	47	9	46	12	12	3	10	11	17	10	20	30	46	11	6	14	2	14	1	15	4	11	10	0	0.029638	0.069001	0.033754	0.026547	0.025192	0.044093	0.097329	0.015263	0.081645	0.013536	0.081782	0.022129	0.021632	0.004407	0.016844	0.01617
OTU000229	554	55	8	3	8	0	14	40	8	21	34	12	20	10	8	14	4	10	19	12	10	11	3	12	19	29	14	17	13	91	7	6	22	0.090562	0.014526	0.00533	0.012493	0	0.023742	0.074869	0.013567	0.03648	0.051136	0.021334	0.036881	0.018027	0.011752	0.023581	0.00588
OTU000230	551	5	3	10	48	33	3	12	38	7	100	44	2	10	15	2	14	2	3	4	77	23	3	0	13	6	32	30	9	0	1	1	1	0.008233	0.005447	0.017765	0.074955	0.059381	0.005088	0.022461	0.064445	0.01216	0.150399	0.078226	0.003688	0.018027	0.022035	0.003369	0.020579
OTU000231	550	51	16	22	17	11	4	11	15	22	30	10	19	7	7	9	6	6	12	27	17	8	11	9	12	41	22	16	29	28	5	8	42	0.083975	0.029053	0.039083	0.026547	0.019794	0.006784	0.020589	0.025439	0.038217	0.04512	0.017779	0.035037	0.012619	0.010283	0.015159	0.00882
OTU000232	538	17	16	22	28	22	19	34	42	11	2	26	22	36	31	17	5	15	11	7	34	16	12	9	12	8	10	0	24	1	4	22	3	0.027992	0.029053	0.039083	0.043724	0.039588	0.032222	0.063638	0.071229	0.019109	0.003008	0.046225	0.040569	0.064896	0.045539	0.028634	0.00735
OTU000233	536	0	0	13	0	38	0	0	7	2	2	0	16	1	0	0	0	2	3	3	114	1	300	3	2	5	0	2	1	11	7	3	0	0	0	0.023095	0	0.068379	0	0	0.011871	0.003474	0.003008	0	0.029505	0.001803	0	0	0
OTU000234	533	8	6	10	20	3	5	0	9	3	18	8	23	4	15	29	1	10	45	12	4	28	6	11	15	40	13	27	19	70	12	37	22	0.013173	0.010895	0.017765	0.031231	0.005398	0.008479	0	0.015263	0.005211	0.027072	0.014223	0.042414	0.007211	0.022035	0.048846	0.00147
OTU000235	532	29	3	3	32	21	12	10	71	19	19	60	2	5	4	72	4	11	7	1	7	21	5	19	2	18	27	15	12	5	5	2	9	0.047751	0.005447	0.00533	0.04997	0.037788	0.020351	0.018717	0.12041	0.033006	0.028576	0.106672	0.003688	0.009013	0.005876	0.121273	0.00588
OTU000236	526	5	19	20	10	46	8	21	26	9	10	40	21	38	24	15	17	8	8	13	26	7	28	7	7	13	15	3	15	1	4	16	26	0.008233	0.0345	0.03553	0.015616	0.082774	0.013567	0.039306	0.044094	0.015634	0.01504	0.071115	0.038725	0.068502	0.035256	0.025265	0.024989
OTU000237	525	17	6	11	14	2	2	38	18	19	42	13	22	16	14	12	4	6	11	7	11	22	7	4	9	14	44	49	15	28	18	6	24	0.027992	0.010895	0.019542	0.021862	0.003599	0.003392	0.071125	0.030527	0.033006	0.063167	0.023112	0.040569	0.028843	0.020566	0.020212	0.00588
OTU000238	519	9	7	12	16	9	29	15	9	7	6	5	3	5	8	11	18	9	7	23	11	34	20	9	6	57	69	10	16	10	3	13	53	0.014819	0.012711	0.021318	0.024985	0.016195	0.049181	0.028076	0.015263	0.01216	0.009024	0.008889	0.005532	0.009013	0.011752	0.018528	0.026459
OTU000239	512	20	71	3	0	18	71	8	77	48	13	5	12	28	6	15	1	1	8	12	5	0	2	11	4	7	13	9	3	1	8	14	18	0.032932	0.128922	0.00533	0	0.03239	0.120408	0.014974	0.130586	0.083383	0.019552	0.008889	0.022129	0.050475	0.008814	0.025265	0.00147
OTU000240	501	8	6	49	24	23	24	30	4	14	7	14	4	24	6	12	20	7	24	17	22	7	0	2	2	4	79	3	19	3	3	10	30	0.013173	0.010895	0.087049	0.037478	0.041387	0.040701	0.056151	0.006784	0.02432	0.010528	0.02489	0.007376	0.043264	0.008814	0.020212	0.029399
OTU000241	494	8	20	7	17	9	60	7	3	8	18	20	3	17	14	28	1	1	6	41	20	18	13	11	8	1	11	62	28	7	10	9	8	0.013173	0.036316	0.012436	0.026547	0.016195	0.101754	0.013102	0.005088	0.013897	0.027072	0.035557	0.005532	0.030646	0.020566	0.047162	0.00147
OTU000242	487	22	17	21	16	14	26	20	17	26	14	21	5	8	27	15	9	3	8	24	23	9	21	12	9	14	32	1	13	23	6	10	1	0.036225	0.030869	0.037307	0.024985	0.025192	0.044093	0.037434	0.028831	0.045166	0.021056	0.037335	0.00922	0.014421	0.039663	0.025265	0.01323
OTU000243	481	3	1	0	1	435	1	0	2	5	1	2	3	1	1	5	3	1	0	0	0	0	15	0	0	1	0	0	0	0	0	0	0	0.00494	0.001816	0	0.001562	0.782754	0.001696	0	0.003392	0.008686	0.001504	0.003556	0.005532	0.001803	0.001469	0.008422	0.00441
OTU000244	481	21	12	5	7	17	22	15	6	7	16	5	28	6	15	11	6	8	21	18	10	14	11	4	6	27	17	6	27	46	5	13	49	0.034578	0.02179	0.008883	0.010931	0.03059	0.03731	0.028076	0.010176	0.01216	0.024064	0.008889	0.051634	0.010816	0.022035	0.018528	0.00882
OTU000245	480	8	17	0	6	3	12	3	8	6	13	8	14	4	5	13	2	4	22	47	11	13	11	12	20	20	29	22	24	27	7	19	70	0.013173	0.030869	0	0.009369	0.005398	0.020351	0.005615	0.013567	0.010423	0.019552	0.014223	0.025817	0.007211	0.007345	0.021897	0.00294
OTU000246	476	34	6	19	8	23	23	35	1	17	9	29	11	24	76	4	15	14	5	5	47	2	17	1	6	2	10	0	5	7	4	12	5	0.055984	0.010895	0.033754	0.012493	0.041387	0.039006	0.06551	0.001696	0.029531	0.013536	0.051558	0.020285	0.043264	0.111643	0.006737	0.022049
OTU000247	475	2	0	9	1	7	0	2	219	2	2	0	32	75	1	1	1	0	0	0	24	1	56	2	0	27	1	0	2	1	6	1	0	0.003293	0	0.015989	0.001562	0.012596	0	0.003743	0.371407	0.003474	0.003008	0	0.05901	0.135201	0.001469	0.001684	0.00147
OTU000248	473	34	3	7	11	19	5	24	25	9	7	38	6	12	25	13	35	5	6	11	40	17	43	2	1	1	13	6	21	1	25	6	2	0.055984	0.005447	0.012436	0.017177	0.034189	0.008479	0.044921	0.042398	0.015634	0.010528	0.067559	0.011064	0.021632	0.036725	0.021897	0.051449
OTU000249	470	20	6	13	12	29	21	20	13	6	13	8	6	7	14	7	9	5	8	6	44	7	14	17	16	8	15	6	45	4	10	46	15	0.032932	0.010895	0.023095	0.018739	0.052184	0.035614	0.037434	0.022047	0.010423	0.019552	0.014223	0.011064	0.012619	0.020566	0.01179	0.01323
OTU000250	455	10	4	13	6	6	12	23	4	20	7	6	10	6	9	15	2	6	9	59	5	10	4	20	10	5	3	48	17	64	0	36	6	0.016466	0.007263	0.023095	0.009369	0.010797	0.020351	0.043049	0.006784	0.034743	0.010528	0.010667	0.018441	0.010816	0.013221	0.025265	0.00294
OTU000251	453	14	13	11	15	22	0	19	8	11	1	24	31	10	26	7	12	11	7	32	4	8	15	15	11	15	30	1	17	38	8	7	10	0.023052	0.023605	0.019542	0.023424	0.039588	0	0.035563	0.013567	0.019109	0.001504	0.042669	0.057166	0.018027	0.038194	0.01179	0.01764
OTU000252	443	18	2	20	26	28	36	17	8	14	9	26	4	41	6	10	5	5	9	7	11	20	17	2	4	1	30	4	38	3	11	9	2	0.029638	0.003632	0.03553	0.040601	0.050384	0.061052	0.031819	0.013567	0.02432	0.013536	0.046225	0.007376	0.07391	0.008814	0.016844	0.00735
OTU000253	437	8	21	4	40	4	9	10	9	6	21	8	3	7	7	45	10	6	8	12	14	23	4	13	5	4	25	42	15	18	12	19	5	0.013173	0.038132	0.007106	0.062463	0.007198	0.015263	0.018717	0.015263	0.010423	0.031584	0.014223	0.005532	0.012619	0.010283	0.075796	0.0147
OTU000254	429	3	15	10	12	34	26	7	10	26	8	22	6	24	10	5	23	14	11	38	11	6	28	11	7	0	15	12	11	3	7	8	6	0.00494	0.027237	0.017765	0.018739	0.061181	0.044093	0.013102	0.016959	0.045166	0.012032	0.039113	0.011064	0.043264	0.01469	0.008422	0.033809
OTU000255	421	10	3	5	5	8	2	14	106	2	1	2	91	0	0	5	2	1	0	4	17	23	85	5	2	12	3	0	0	10	2	0	1	0.016466	0.005447	0.008883	0.007808	0.014395	0.003392	0.026204	0.179768	0.003474	0.001504	0.003556	0.16781	0	0	0.008422	0.00294
OTU000256	419	11	4	9	9	9	32	6	25	63	0	23	28	43	1	1	24	16	7	5	12	0	33	3	4	5	3	4	14	0	24	0	1	0.018112	0.007263	0.015989	0.014054	0.016195	0.054269	0.01123	0.042398	0.10944	0	0.040891	0.051634	0.077515	0.001469	0.001684	0.035279
OTU000257	417	17	9	5	6	20	16	5	6	9	12	31	9	24	13	5	25	6	3	15	9	9	11	13	21	1	11	72	9	5	13	3	4	0.027992	0.016342	0.008883	0.009369	0.035989	0.027134	0.009359	0.010176	0.015634	0.018048	0.055114	0.016597	0.043264	0.019097	0.008422	0.036749
OTU000258	413	17	13	2	2	51	8	4	3	11	26	24	4	4	1	2	0	3	4	3	1	29	1	33	3	1	7	114	6	7	17	0	12	0.027992	0.023605	0.003553	0.003123	0.091771	0.013567	0.007487	0.005088	0.019109	0.039104	0.042669	0.007376	0.007211	0.001469	0.003369	0
OTU000259	412	12	18	20	4	13	11	5	12	12	27	15	12	6	8	10	10	5	17	17	16	20	41	4	7	6	37	25	4	2	9	7	0	0.019759	0.032684	0.03553	0.006246	0.023393	0.018655	0.009359	0.020351	0.020846	0.040608	0.026668	0.022129	0.010816	0.011752	0.016844	0.0147
OTU000260	411	75	28	13	4	20	16	11	7	21	23	9	22	7	11	6	9	1	8	6	14	0	5	3	11	17	14	10	1	31	6	0	2	0.123493	0.050843	0.023095	0.006246	0.035989	0.027134	0.020589	0.011871	0.03648	0.034592	0.016001	0.040569	0.012619	0.016159	0.010106	0.01323
OTU000261	411	0	0	0	0	37	0	0	0	0	0	0	0	2	0	5	0	0	4	8	4	2	316	4	3	1	7	2	3	8	1	1	3	0	0	0	0	0.066579	0	0	0	0	0	0	0	0.003605	0	0.008422	0
OTU000262	407	6	8	11	12	13	14	8	6	22	14	17	29	20	16	9	10	7	9	9	8	7	8	9	14	14	10	8	22	35	7	3	22	0.009879	0.014526	0.019542	0.018739	0.023393	0.023742	0.014974	0.010176	0.038217	0.021056	0.030224	0.053478	0.036054	0.023504	0.015159	0.0147
OTU000263	405	3	0	0	10	1	3	0	3	2	288	1	0	1	5	1	1	1	6	0	15	0	6	1	0	3	0	23	1	0	0	30	0	0.00494	0	0	0.015616	0.001799	0.005088	0	0.005088	0.003474	0.433148	0.001778	0	0.001803	0.007345	0.001684	0.00147
OTU000264	403	12	9	21	12	34	14	9	6	14	5	29	5	29	5	9	25	6	6	12	8	7	11	22	9	8	9	6	17	5	17	8	14	0.019759	0.016342	0.037307	0.018739	0.061181	0.023742	0.016845	0.010176	0.02432	0.00752	0.051558	0.00922	0.052278	0.007345	0.015159	0.036749
OTU000265	403	40	114	3	7	10	12	1	1	14	7	12	1	3	6	8	5	1	5	13	8	4	6	5	5	0	15	3	5	0	7	1	81	0.065863	0.207002	0.00533	0.010931	0.017994	0.020351	0.001872	0.001696	0.02432	0.010528	0.021334	0.001844	0.005408	0.008814	0.013475	0.00735
OTU000266	399	0	44	6	1	2	1	21	27	25	1	32	1	3	6	10	18	15	0	6	16	5	10	0	2	54	0	63	5	3	3	16	3	0	0.079895	0.010659	0.001562	0.003599	0.001696	0.039306	0.04579	0.043428	0.001504	0.056892	0.001844	0.005408	0.008814	0.016844	0.026459
OTU000267	390	6	13	3	7	13	6	5	6	5	31	20	1	10	31	8	8	11	5	10	8	4	31	8	5	24	12	19	17	6	14	23	20	0.009879	0.023605	0.00533	0.010931	0.023393	0.010175	0.009359	0.010176	0.008686	0.046624	0.035557	0.001844	0.018027	0.045539	0.013475	0.01176
OTU000268	389	2	1	1	0	34	0	27	47	0	0	0	81	5	50	1	0	28	24	1	3	1	49	1	4	5	0	2	3	7	9	2	1	0.003293	0.001816	0.001777	0	0.061181	0	0.050536	0.079708	0	0	0	0.149369	0.009013	0.073449	0.001684	0
OTU000269	389	2	10	149	76	48	2	6	3	1	1	0	2	1	0	0	2	58	0	0	12	5	3	0	0	0	0	8	0	0	0	0	0	0.003293	0.018158	0.264701	0.11868	0.086373	0.003392	0.01123	0.005088	0.001737	0.001504	0	0.003688	0.001803	0	0	0.00294
OTU000270	382	7	9	4	11	9	19	8	13	12	14	15	9	11	7	12	28	5	3	21	0	12	20	18	5	0	10	44	33	6	12	3	2	0.011526	0.016342	0.007106	0.017177	0.016195	0.032222	0.014974	0.022047	0.020846	0.021056	0.026668	0.016597	0.019829	0.010283	0.020212	0.041159
OTU000271	376	5	6	11	12	5	14	8	8	12	37	10	6	6	12	12	2	4	13	6	7	2	12	10	7	15	14	37	18	8	3	25	29	0.008233	0.010895	0.019542	0.018739	0.008997	0.023742	0.014974	0.013567	0.020846	0.055647	0.017779	0.011064	0.010816	0.017628	0.020212	0.00294
OTU000272	374	6	9	18	11	21	31	18	10	5	8	10	5	8	8	16	33	7	6	10	14	3	18	13	20	6	6	11	19	2	0	9	13	0.009879	0.016342	0.031977	0.017177	0.037788	0.052573	0.033691	0.016959	0.008686	0.012032	0.017779	0.00922	0.014421	0.011752	0.02695	0.048509
OTU000273	372	4	8	18	12	18	11	5	8	10	16	10	20	23	10	5	3	5	32	31	13	14	21	5	4	5	13	3	3	11	15	13	3	0.006586	0.014526	0.031977	0.018739	0.03239	0.018655	0.009359	0.013567	0.017371	0.024064	0.017779	0.036881	0.041462	0.01469	0.008422	0.00441
OTU000274	366	28	8	1	7	9	0	6	133	5	0	0	13	2	5	14	8	6	11	1	3	4	36	0	8	20	9	0	6	0	11	12	0	0.046104	0.014526	0.001777	0.010931	0.016195	0	0.01123	0.225558	0.008686	0	0	0.023973	0.003605	0.007345	0.023581	0.01176
OTU000275	363	0	1	3	45	2	8	0	1	0	0	0	44	21	51	27	8	11	8	28	6	17	26	40	3	4	0	0	0	6	0	1	2	0	0.001816	0.00533	0.070271	0.003599	0.013567	0	0.001696	0	0	0	0.081139	0.037856	0.074918	0.045478	0.01176
OTU000276	359	6	0	53	100	12	0	7	4	38	2	4	0	9	44	2	0	0	32	0	11	8	0	0	0	0	15	0	2	0	0	10	0	0.009879	0	0.094155	0.156157	0.021593	0	0.013102	0.006784	0.066011	0.003008	0.007111	0	0.016224	0.064636	0.003369	0
OTU000277	357	1	1	4	0	0	5	4	153	2	5	12	123	2	2	1	1	1	0	0	6	0	0	0	0	15	1	0	1	12	2	3	0	0.001647	0.001816	0.007106	0	0	0.008479	0.007487	0.259476	0.003474	0.00752	0.021334	0.22682	0.003605	0.002938	0.001684	0.00147
OTU000278	357	20	8	11	1	2	52	15	6	8	0	0	5	4	6	7	1	3	23	24	21	11	3	10	3	21	27	33	13	6	3	7	3	0.032932	0.014526	0.019542	0.001562	0.003599	0.088186	0.028076	0.010176	0.013897	0	0	0.00922	0.007211	0.008814	0.01179	0.00147
OTU000279	356	3	3	1	9	1	18	6	6	8	50	6	3	2	37	9	3	3	18	13	5	8	1	3	3	44	16	38	14	11	3	4	7	0.00494	0.005447	0.001777	0.014054	0.001799	0.030526	0.01123	0.010176	0.013897	0.075199	0.010667	0.005532	0.003605	0.054353	0.015159	0.00441
OTU000280	354	3	9	21	39	5	28	3	8	10	18	2	0	2	6	10	6	22	9	1	17	7	15	3	1	15	73	19	0	0	1	1	0	0.00494	0.016342	0.037307	0.060901	0.008997	0.047485	0.005615	0.013567	0.017371	0.027072	0.003556	0	0.003605	0.008814	0.016844	0.00882
OTU000281	350	6	0	1	1	16	5	5	6	4	12	12	0	3	13	10	56	3	9	13	11	5	8	0	64	2	2	48	6	1	9	15	4	0.009879	0	0.001777	0.001562	0.028791	0.008479	0.009359	0.010176	0.006949	0.018048	0.021334	0	0.005408	0.019097	0.016844	0.082318
OTU000282	349	12	5	11	25	3	16	6	9	7	8	4	8	14	4	9	15	0	6	4	7	10	4	16	5	8	8	48	38	11	14	6	8	0.019759	0.009079	0.019542	0.039039	0.005398	0.027134	0.01123	0.015263	0.01216	0.012032	0.007111	0.014753	0.025238	0.005876	0.015159	0.022049
OTU000283	349	5	15	1	2	10	3	9	4	9	12	2	5	12	3	2	0	19	15	113	3	15	3	8	3	9	27	4	8	18	1	7	2	0.008233	0.027237	0.001777	0.003123	0.017994	0.005088	0.016845	0.006784	0.015634	0.018048	0.003556	0.00922	0.021632	0.004407	0.003369	0
OTU000284	346	4	0	50	0	4	1	11	11	85	0	1	0	3	1	5	2	2	2	14	5	0	3	3	6	111	7	0	0	1	5	2	7	0.006586	0	0.088826	0	0.007198	0.001696	0.020589	0.018655	0.147657	0	0.001778	0	0.005408	0.001469	0.008422	0.00294
OTU000285	344	19	102	7	3	43	1	2	14	5	4	8	4	4	0	7	0	0	2	12	4	3	10	5	7	1	7	3	57	0	0	8	2	0.031285	0.185212	0.012436	0.004685	0.077376	0.001696	0.003743	0.023743	0.008686	0.006016	0.014223	0.007376	0.007211	0	0.01179	0
OTU000286	343	23	23	37	55	2	1	13	7	24	1	8	21	2	2	18	0	14	10	19	8	4	8	1	1	0	17	3	6	1	2	12	0	0.037871	0.041764	0.065731	0.085887	0.003599	0.001696	0.024332	0.011871	0.041691	0.001504	0.014223	0.038725	0.003605	0.002938	0.030318	0
OTU000287	334	16	9	13	9	10	16	18	18	19	1	15	14	16	13	9	8	11	6	2	12	16	20	5	2	14	7	3	16	11	0	4	1	0.026345	0.016342	0.023095	0.014054	0.017994	0.027134	0.033691	0.030527	0.033006	0.001504	0.026668	0.025817	0.028843	0.019097	0.015159	0.01176
OTU000288	332	2	2	0	0	2	0	2	3	15	2	0	1	0	22	1	0	2	0	7	2	7	2	4	3	1	226	2	5	3	3	6	7	0.003293	0.003632	0	0	0.003599	0	0.003743	0.005088	0.026057	0.003008	0	0.001844	0	0.032318	0.001684	0
OTU000289	331	12	2	8	7	11	35	9	3	21	26	14	9	25	21	20	1	2	4	0	7	15	26	4	0	4	8	0	15	5	8	5	4	0.019759	0.003632	0.014212	0.010931	0.019794	0.059356	0.016845	0.005088	0.03648	0.039104	0.02489	0.016597	0.045067	0.030849	0.033687	0.00147
OTU000290	329	3	2	36	44	0	3	4	0	57	0	2	127	0	0	4	2	0	0	0	18	2	2	0	0	0	6	0	2	15	0	0	0	0.00494	0.003632	0.063955	0.068709	0	0.005088	0.007487	0	0.099017	0	0.003556	0.234196	0	0	0.006737	0.00294
OTU000291	329	13	12	5	5	25	9	1	3	19	4	36	0	10	26	9	40	3	1	2	1	9	3	7	7	14	4	32	5	5	3	10	6	0.021406	0.02179	0.008883	0.007808	0.044986	0.015263	0.001872	0.005088	0.033006	0.006016	0.064003	0	0.018027	0.038194	0.015159	0.058798
OTU000292	329	1	2	14	0	0	2	11	1	0	30	19	0	6	2	55	2	2	0	0	132	9	0	1	1	0	8	0	1	1	15	10	4	0.001647	0.003632	0.024871	0	0	0.003392	0.020589	0.001696	0	0.04512	0.03378	0	0.010816	0.002938	0.092639	0.00294
OTU000293	327	6	5	10	12	9	1	22	7	13	37	5	9	3	4	6	1	22	5	0	17	18	29	0	9	13	13	12	16	1	3	16	3	0.009879	0.009079	0.017765	0.018739	0.016195	0.001696	0.041178	0.011871	0.022583	0.055647	0.008889	0.016597	0.005408	0.005876	0.010106	0.00147
OTU000294	324	8	21	9	4	4	9	6	24	7	10	7	4	7	5	28	1	4	15	20	7	0	17	9	2	7	22	7	6	8	10	9	27	0.013173	0.038132	0.015989	0.006246	0.007198	0.015263	0.01123	0.040702	0.01216	0.01504	0.012445	0.007376	0.012619	0.007345	0.047162	0.00147
OTU000295	323	0	21	0	1	21	1	3	4	0	42	0	0	10	27	2	18	0	0	11	7	6	0	7	2	0	1	36	0	0	98	2	3	0	0.038132	0	0.001562	0.037788	0.001696	0.005615	0.006784	0	0.063167	0	0	0.018027	0.039663	0.003369	0.026459
OTU000296	321	4	1	13	1	1	5	1	0	0	1	9	0	1	1	1	0	2	15	17	68	13	64	13	8	22	8	32	2	13	0	2	3	0.006586	0.001816	0.023095	0.001562	0.001799	0.008479	0.001872	0	0	0.001504	0.016001	0	0.001803	0.001469	0.001684	0
OTU000297	316	13	9	10	7	15	10	16	6	9	3	10	16	4	12	15	14	14	17	3	21	9	14	5	0	2	12	14	11	0	7	13	5	0.021406	0.016342	0.017765	0.010931	0.026992	0.016959	0.029947	0.010176	0.015634	0.004512	0.017779	0.029505	0.007211	0.017628	0.025265	0.020579
OTU000298	313	10	11	12	6	18	31	1	8	15	7	21	25	9	7	2	0	5	7	25	8	8	9	2	5	8	8	14	13	5	7	3	3	0.016466	0.019974	0.021318	0.009369	0.03239	0.052573	0.001872	0.013567	0.026057	0.010528	0.037335	0.046102	0.016224	0.010283	0.003369	0
OTU000299	309	20	4	14	10	16	22	7	37	42	9	6	2	11	4	7	8	11	1	5	4	4	0	7	0	8	14	1	9	0	7	12	7	0.032932	0.007263	0.024871	0.015616	0.028791	0.03731	0.013102	0.062749	0.07296	0.013536	0.010667	0.003688	0.019829	0.005876	0.01179	0.01176
OTU000300	309	11	2	1	9	34	4	5	20	20	27	4	10	1	6	3	1	12	33	7	22	8	12	1	4	5	31	5	7	1	1	2	0	0.018112	0.003632	0.001777	0.014054	0.061181	0.006784	0.009359	0.033918	0.034743	0.040608	0.007111	0.018441	0.001803	0.008814	0.005053	0.00147
OTU000301	307	18	0	1	3	2	4	2	2	30	7	5	1	6	33	0	9	52	49	0	0	5	0	0	2	0	2	10	46	1	3	14	0	0.029638	0	0.001777	0.004685	0.003599	0.006784	0.003743	0.003392	0.052114	0.010528	0.008889	0.001844	0.010816	0.048477	0	0.01323
OTU000302	302	1	0	3	11	0	2	0	28	2	1	0	1	0	15	5	59	1	4	0	59	62	10	1	1	3	9	1	1	0	1	21	0	0.001647	0	0.00533	0.017177	0	0.003392	0	0.047486	0.003474	0.001504	0	0.001844	0	0.022035	0.008422	0.086728
OTU000303	299	7	4	0	3	10	6	6	13	3	8	21	7	3	42	16	5	1	5	3	17	2	53	3	17	3	4	7	4	9	2	11	4	0.011526	0.007263	0	0.004685	0.017994	0.010175	0.01123	0.022047	0.005211	0.012032	0.037335	0.012908	0.005408	0.061698	0.02695	0.00735
OTU000304	286	11	12	15	7	5	18	6	8	4	22	8	16	20	13	6	9	7	1	10	14	0	8	9	3	0	6	31	3	4	5	3	2	0.018112	0.02179	0.026648	0.010931	0.008997	0.030526	0.01123	0.013567	0.006949	0.033088	0.014223	0.029505	0.036054	0.019097	0.010106	0.01323
OTU000305	285	2	17	8	5	18	8	6	17	11	3	29	18	6	29	7	12	3	13	22	13	1	3	5	0	2	4	6	4	5	3	5	0	0.003293	0.030869	0.014212	0.007808	0.03239	0.013567	0.01123	0.028831	0.019109	0.004512	0.051558	0.033193	0.010816	0.042601	0.01179	0.01764
OTU000306	281	1	9	2	13	4	7	5	14	0	5	0	2	8	3	5	12	3	0	12	0	24	1	27	23	28	11	18	2	26	10	5	1	0.001647	0.016342	0.003553	0.0203	0.007198	0.011871	0.009359	0.023743	0	0.00752	0	0.003688	0.014421	0.004407	0.008422	0.01764
OTU000307	273	7	10	4	0	24	11	3	8	16	7	43	5	8	19	2	2	5	12	6	9	3	11	6	3	4	6	9	10	7	6	3	4	0.011526	0.018158	0.007106	0	0.043186	0.018655	0.005615	0.013567	0.027794	0.010528	0.076449	0.00922	0.014421	0.027911	0.003369	0.00294
OTU000308	269	8	18	7	10	3	3	5	5	0	0	6	8	1	22	13	5	13	22	27	6	33	5	8	9	1	0	0	6	7	9	7	2	0.013173	0.032684	0.012436	0.015616	0.005398	0.005088	0.009359	0.00848	0	0	0.010667	0.014753	0.001803	0.032318	0.021897	0.00735
OTU000309	268	0	5	2	3	16	2	7	65	5	20	10	1	0	4	2	13	2	1	7	45	6	11	3	4	7	5	3	7	0	6	6	0	0	0.009079	0.003553	0.004685	0.028791	0.003392	0.013102	0.110235	0.008686	0.03008	0.017779	0.001844	0	0.005876	0.003369	0.019109
OTU000310	268	3	7	9	14	18	1	1	12	4	0	2	5	7	4	10	8	5	7	11	33	4	51	3	2	6	9	1	3	0	18	6	4	0.00494	0.012711	0.015989	0.021862	0.03239	0.001696	0.001872	0.020351	0.006949	0	0.003556	0.00922	0.012619	0.005876	0.016844	0.01176
OTU000311	267	9	11	10	6	5	10	3	6	65	9	17	8	6	5	7	20	6	9	7	5	4	4	1	6	3	16	0	5	0	1	1	2	0.014819	0.019974	0.017765	0.009369	0.008997	0.016959	0.005615	0.010176	0.112914	0.013536	0.030224	0.014753	0.010816	0.007345	0.01179	0.029399
OTU000312	259	5	3	11	1	2	9	3	2	2	7	2	0	0	3	2	1	6	5	4	18	6	2	36	13	24	21	29	5	25	4	3	5	0.008233	0.005447	0.019542	0.001562	0.003599	0.015263	0.005615	0.003392	0.003474	0.010528	0.003556	0	0	0.004407	0.003369	0.00147
OTU000313	254	0	0	0	0	15	0	53	1	0	1	3	1	87	0	3	1	0	2	3	3	0	59	0	5	0	1	0	0	0	15	0	1	0	0	0	0	0.026992	0	0.099201	0.001696	0	0.001504	0.005334	0.001844	0.156833	0	0.005053	0.00147
OTU000314	254	5	7	0	1	11	8	7	3	1	2	2	11	4	3	11	5	8	17	14	12	4	10	2	2	20	1	0	6	35	4	13	25	0.008233	0.012711	0	0.001562	0.019794	0.013567	0.013102	0.005088	0.001737	0.003008	0.003556	0.020285	0.007211	0.004407	0.018528	0.00735
OTU000315	252	4	11	4	17	14	1	1	1	0	2	2	5	3	4	1	4	31	6	15	0	10	5	10	17	16	0	5	20	13	7	23	0	0.006586	0.019974	0.007106	0.026547	0.025192	0.001696	0.001872	0.001696	0	0.003008	0.003556	0.00922	0.005408	0.005876	0.001684	0.00588
OTU000316	251	0	62	9	1	3	2	13	18	2	2	1	0	0	2	1	1	0	1	13	71	1	21	3	3	5	6	1	0	0	7	2	0	0	0.11258	0.015989	0.001562	0.005398	0.003392	0.024332	0.030527	0.003474	0.003008	0.001778	0	0	0.002938	0.001684	0.00147
OTU000317	249	12	4	0	10	5	0	8	0	0	0	6	10	10	2	0	0	8	7	1	14	113	21	3	2	0	0	0	5	0	3	5	0	0.019759	0.007263	0	0.015616	0.008997	0	0.014974	0	0	0	0.010667	0.018441	0.018027	0.002938	0	0
OTU000318	242	6	34	8	4	7	1	4	2	2	1	7	2	2	12	23	7	5	8	1	5	9	38	0	12	3	14	2	6	2	5	5	5	0.009879	0.061737	0.014212	0.006246	0.012596	0.001696	0.007487	0.003392	0.003474	0.001504	0.012445	0.003688	0.003605	0.017628	0.03874	0.01029
OTU000319	240	6	5	20	19	7	8	2	4	0	0	5	16	5	18	8	6	5	5	16	0	14	6	10	15	8	0	0	5	10	9	8	0	0.009879	0.009079	0.03553	0.02967	0.012596	0.013567	0.003743	0.006784	0	0	0.008889	0.029505	0.009013	0.026442	0.013475	0.00882
OTU000320	240	214	0	0	1	0	1	0	0	1	0	0	2	0	0	3	2	1	14	0	0	0	0	0	0	0	0	0	1	0	0	0	0	0.352368	0	0	0.001562	0	0.001696	0	0	0.001737	0	0	0.003688	0	0	0.005053	0.00294
OTU000321	239	21	1	27	9	9	24	13	8	3	4	10	24	22	13	0	0	4	2	1	9	0	2	11	4	2	3	0	2	6	1	4	0	0.034578	0.001816	0.047966	0.014054	0.016195	0.040701	0.024332	0.013567	0.005211	0.006016	0.017779	0.044258	0.039659	0.019097	0	0
OTU000322	239	4	8	7	2	3	17	6	20	3	9	2	19	2	36	1	3	3	4	2	13	0	1	7	21	6	3	3	1	15	11	2	5	0.006586	0.014526	0.012436	0.003123	0.005398	0.02883	0.01123	0.033918	0.005211	0.013536	0.003556	0.035037	0.003605	0.052884	0.001684	0.00441
OTU000323	231	4	19	3	7	2	11	7	15	7	11	9	3	6	10	15	3	0	15	1	19	4	10	4	5	2	8	6	3	6	11	5	0	0.006586	0.0345	0.00533	0.010931	0.003599	0.018655	0.013102	0.025439	0.01216	0.016544	0.016001	0.005532	0.010816	0.01469	0.025265	0.00441
OTU000324	228	22	3	15	10	7	8	9	2	2	0	11	16	9	18	10	0	7	5	5	4	0	12	2	18	0	1	3	6	5	2	5	11	0.036225	0.005447	0.026648	0.015616	0.012596	0.013567	0.016845	0.003392	0.003474	0	0.019557	0.029505	0.016224	0.026442	0.016844	0
OTU000325	228	14	3	3	6	19	23	5	8	6	9	4	6	5	14	9	4	0	14	16	5	7	5	2	2	1	5	5	7	7	4	10	0	0.023052	0.005447	0.00533	0.009369	0.034189	0.039006	0.009359	0.013567	0.010423	0.013536	0.007111	0.011064	0.009013	0.020566	0.015159	0.00588
OTU000326	227	1	26	4	2	0	1	1	115	0	1	1	0	1	3	1	0	0	1	0	21	1	7	0	0	4	1	2	1	1	22	9	0	0.001647	0.047211	0.007106	0.003123	0	0.001696	0.001872	0.195031	0	0.001504	0.001778	0	0.001803	0.004407	0.001684	0
OTU000327	225	12	8	2	1	14	2	18	0	10	0	17	13	21	5	8	20	0	2	6	0	3	28	3	1	8	2	0	8	4	4	1	4	0.019759	0.014526	0.003553	0.001562	0.025192	0.003392	0.033691	0	0.017371	0	0.030224	0.023973	0.037856	0.007345	0.013475	0.029399
OTU000328	225	12	7	11	4	8	5	11	6	10	11	3	7	13	9	1	7	4	9	4	20	3	7	2	2	10	6	5	1	3	2	4	18	0.019759	0.012711	0.019542	0.006246	0.014395	0.008479	0.020589	0.010176	0.017371	0.016544	0.005334	0.012908	0.023435	0.013221	0.001684	0.01029
OTU000329	225	14	9	2	11	14	12	14	6	15	1	14	2	17	4	2	29	0	5	7	6	6	6	3	2	1	1	0	11	3	4	4	0	0.023052	0.016342	0.003553	0.017177	0.025192	0.020351	0.026204	0.010176	0.026057	0.001504	0.02489	0.003688	0.030646	0.005876	0.003369	0.042629
OTU000330	224	10	4	5	10	2	8	2	5	16	14	7	4	4	17	7	1	4	7	0	16	4	3	4	4	3	15	7	7	8	7	15	4	0.016466	0.007263	0.008883	0.015616	0.003599	0.013567	0.003743	0.00848	0.027794	0.021056	0.012445	0.007376	0.007211	0.024973	0.01179	0.00147
OTU000331	220	10	14	2	2	5	0	18	1	21	15	2	13	3	2	6	21	17	11	2	5	3	1	4	0	0	5	2	7	0	10	8	10	0.016466	0.025421	0.003553	0.003123	0.008997	0	0.033691	0.001696	0.03648	0.02256	0.003556	0.023973	0.005408	0.002938	0.010106	0.030869
OTU000332	220	8	3	3	19	3	16	9	4	1	9	8	1	21	8	4	9	4	3	4	11	3	1	21	3	3	5	14	5	3	11	2	1	0.013173	0.005447	0.00533	0.02967	0.005398	0.027134	0.016845	0.006784	0.001737	0.013536	0.014223	0.001844	0.037856	0.011752	0.006737	0.01323
OTU000333	219	1	7	8	9	3	1	34	24	2	0	1	10	16	15	1	0	20	4	3	8	2	26	3	4	1	0	1	5	2	2	2	4	0.001647	0.012711	0.014212	0.014054	0.005398	0.001696	0.063638	0.040702	0.003474	0	0.001778	0.018441	0.028843	0.022035	0.001684	0
OTU000334	219	8	2	16	5	1	14	7	6	18	2	8	4	4	8	3	2	3	8	9	13	8	2	4	15	2	13	2	11	4	5	3	9	0.013173	0.003632	0.028424	0.007808	0.001799	0.023742	0.013102	0.010176	0.031268	0.003008	0.014223	0.007376	0.007211	0.011752	0.005053	0.00294
OTU000335	217	3	11	7	0	4	6	1	3	3	3	6	8	3	2	7	11	8	5	11	9	1	11	4	7	9	15	7	11	23	0	4	14	0.00494	0.019974	0.012436	0	0.007198	0.010175	0.001872	0.005088	0.005211	0.004512	0.010667	0.014753	0.005408	0.002938	0.01179	0.01617
OTU000336	215	8	4	1	9	1	2	5	6	12	0	7	5	20	2	0	0	3	22	23	5	42	11	0	3	1	18	0	1	0	0	4	0	0.013173	0.007263	0.001777	0.014054	0.001799	0.003392	0.009359	0.010176	0.020846	0	0.012445	0.00922	0.036054	0.002938	0	0
OTU000337	215	5	9	2	3	5	4	3	7	13	17	11	1	3	7	4	3	3	14	9	5	9	5	8	7	6	5	3	10	1	1	9	23	0.008233	0.016342	0.003553	0.004685	0.008997	0.006784	0.005615	0.011871	0.022583	0.025568	0.019557	0.001844	0.005408	0.010283	0.006737	0.00441
OTU000338	215	2	7	4	10	5	3	5	10	8	17	15	6	1	4	9	3	0	5	0	12	3	6	3	2	11	11	20	12	0	15	5	1	0.003293	0.012711	0.007106	0.015616	0.008997	0.005088	0.009359	0.016959	0.013897	0.025568	0.026668	0.011064	0.001803	0.005876	0.015159	0.00441
OTU000339	214	7	4	10	8	5	7	0	0	0	0	3	5	13	20	6	2	5	7	2	4	13	8	5	1	12	0	0	6	16	29	14	2	0.011526	0.007263	0.017765	0.012493	0.008997	0.011871	0	0	0	0	0.005334	0.00922	0.023435	0.02938	0.010106	0.00294
OTU000340	213	2	0	2	6	5	0	2	19	10	1	0	4	0	0	7	2	2	1	1	4	9	51	3	1	4	56	11	0	0	2	5	3	0.003293	0	0.003553	0.009369	0.008997	0	0.003743	0.032223	0.017371	0.001504	0	0.007376	0	0	0.01179	0.00294
OTU000341	213	23	16	3	3	3	15	10	14	10	1	3	21	8	6	1	5	3	10	2	11	2	10	7	1	5	10	1	0	3	2	3	1	0.037871	0.029053	0.00533	0.004685	0.005398	0.025438	0.018717	0.023743	0.017371	0.001504	0.005334	0.038725	0.014421	0.008814	0.001684	0.00735
OTU000342	213	6	1	1	8	3	3	1	25	1	2	0	3	1	6	80	4	1	0	1	3	5	3	1	0	4	0	1	0	1	39	1	8	0.009879	0.001816	0.001777	0.012493	0.005398	0.005088	0.001872	0.042398	0.001737	0.003008	0	0.005532	0.001803	0.008814	0.134748	0.00588
OTU000343	211	5	21	3	3	4	11	2	4	29	1	2	5	7	3	2	6	8	1	14	4	7	4	4	4	13	15	6	0	2	10	4	7	0.008233	0.038132	0.00533	0.004685	0.007198	0.018655	0.003743	0.006784	0.050377	0.001504	0.003556	0.00922	0.012619	0.004407	0.003369	0.00882
OTU000344	210	3	4	2	1	3	2	0	2	6	20	1	4	3	3	2	7	2	2	9	1	6	6	8	0	3	10	82	1	9	5	3	0	0.00494	0.007263	0.003553	0.001562	0.005398	0.003392	0	0.003392	0.010423	0.03008	0.001778	0.007376	0.005408	0.004407	0.003369	0.01029
OTU000345	210	1	0	1	1	2	0	1	26	2	1	4	81	0	0	37	1	3	0	0	0	10	7	1	0	11	2	4	0	10	0	3	1	0.001647	0	0.001777	0.001562	0.003599	0	0.001872	0.044094	0.003474	0.001504	0.007111	0.149369	0	0	0.062321	0.00147
OTU000346	208	4	3	1	1	11	0	3	60	3	0	10	6	3	11	6	9	2	0	4	5	21	2	3	2	9	5	5	1	7	5	4	2	0.006586	0.005447	0.001777	0.001562	0.019794	0	0.005615	0.101755	0.005211	0	0.017779	0.011064	0.005408	0.016159	0.010106	0.01323
OTU000347	207	9	2	1	1	0	4	25	9	3	3	2	31	7	6	3	1	19	53	1	2	2	1	3	2	1	2	0	3	1	3	1	6	0.014819	0.003632	0.001777	0.001562	0	0.006784	0.046793	0.015263	0.005211	0.004512	0.003556	0.057166	0.012619	0.008814	0.005053	0.00147
OTU000348	204	5	21	2	0	7	4	5	6	6	6	4	8	3	5	1	1	4	3	8	7	6	2	3	3	21	4	12	2	9	5	14	17	0.008233	0.038132	0.003553	0	0.012596	0.006784	0.009359	0.010176	0.010423	0.009024	0.007111	0.014753	0.005408	0.007345	0.001684	0.00147
OTU000349	204	5	3	3	2	3	1	12	2	2	3	0	0	4	2	57	2	47	0	12	1	12	0	2	1	0	2	2	1	0	2	19	2	0.008233	0.005447	0.00533	0.003123	0.005398	0.001696	0.022461	0.003392	0.003474	0.004512	0	0	0.007211	0.002938	0.096008	0.00294
OTU000350	203	15	7	7	2	10	5	11	9	30	9	20	0	1	3	3	1	5	15	2	4	1	4	6	1	3	3	3	12	2	4	3	2	0.024699	0.012711	0.012436	0.003123	0.017994	0.008479	0.020589	0.015263	0.052114	0.013536	0.035557	0	0.001803	0.004407	0.005053	0.00147
OTU000351	203	2	1	1	1	1	51	43	23	8	2	39	0	3	0	2	1	1	2	0	3	0	3	3	5	1	2	2	2	1	0	0	0	0.003293	0.001816	0.001777	0.001562	0.001799	0.086491	0.080484	0.039006	0.013897	0.003008	0.069337	0	0.005408	0	0.003369	0.00147
OTU000352	202	6	5	4	10	22	11	2	9	7	2	3	2	8	3	2	4	4	12	19	7	5	10	3	4	3	12	4	10	2	3	4	0	0.009879	0.009079	0.007106	0.015616	0.039588	0.018655	0.003743	0.015263	0.01216	0.003008	0.005334	0.003688	0.014421	0.004407	0.003369	0.00588
OTU000353	201	3	23	2	10	25	0	0	15	31	4	3	0	3	12	1	2	0	15	1	7	19	11	1	0	0	2	3	3	0	1	4	0	0.00494	0.041764	0.003553	0.015616	0.044986	0	0	0.025439	0.053851	0.006016	0.005334	0	0.005408	0.017628	0.001684	0.00294
OTU000354	201	0	1	5	0	1	2	0	12	3	0	1	0	0	2	1	2	2	1	1	4	0	0	0	2	158	0	0	2	0	0	1	0	0	0.001816	0.008883	0	0.001799	0.003392	0	0.020351	0.005211	0	0.001778	0	0	0.002938	0.001684	0.00294
OTU000355	201	11	0	4	0	2	1	14	11	1	1	15	4	35	7	1	3	5	13	9	14	3	3	1	3	0	6	5	14	6	4	3	2	0.018112	0	0.007106	0	0.003599	0.001696	0.026204	0.018655	0.001737	0.001504	0.026668	0.007376	0.063094	0.010283	0.001684	0.00441
OTU000356	198	34	30	7	2	7	6	6	4	6	10	2	2	3	3	0	1	1	7	15	4	0	4	1	3	8	3	4	2	23	0	0	0	0.055984	0.054474	0.012436	0.003123	0.012596	0.010175	0.01123	0.006784	0.010423	0.01504	0.003556	0.003688	0.005408	0.004407	0	0.00147
OTU000357	197	3	7	1	2	0	2	24	2	4	8	14	13	12	3	1	5	11	5	11	1	2	2	6	2	11	22	4	5	5	4	1	4	0.00494	0.012711	0.001777	0.003123	0	0.003392	0.044921	0.003392	0.006949	0.012032	0.02489	0.023973	0.021632	0.004407	0.001684	0.00735
OTU000358	196	2	10	8	6	3	4	3	3	2	7	0	3	5	1	8	3	4	9	6	10	3	8	2	2	1	9	14	6	8	8	6	32	0.003293	0.018158	0.014212	0.009369	0.005398	0.006784	0.005615	0.005088	0.003474	0.010528	0	0.005532	0.009013	0.001469	0.013475	0.00441
OTU000359	193	1	2	59	48	0	1	3	20	7	0	3	0	0	0	0	0	0	4	0	39	3	0	0	0	3	0	0	0	0	0	0	0	0.001647	0.003632	0.104814	0.074955	0	0.001696	0.005615	0.033918	0.01216	0	0.005334	0	0	0	0	0
OTU000360	193	15	5	16	9	8	3	4	5	2	0	4	8	4	10	13	0	7	5	8	2	12	2	12	5	0	0	0	1	11	8	12	2	0.024699	0.009079	0.028424	0.014054	0.014395	0.005088	0.007487	0.00848	0.003474	0	0.007111	0.014753	0.007211	0.01469	0.021897	0
OTU000361	193	9	6	1	0	0	17	8	4	4	5	3	0	0	0	3	2	2	19	16	13	13	0	2	1	21	19	14	1	0	4	4	2	0.014819	0.010895	0.001777	0	0	0.02883	0.014974	0.006784	0.006949	0.00752	0.005334	0	0	0	0.005053	0.00294
OTU000362	192	5	2	3	8	15	9	5	10	24	4	26	0	13	6	5	7	5	2	6	7	2	4	2	2	1	9	1	6	0	0	3	0	0.008233	0.003632	0.00533	0.012493	0.026992	0.015263	0.009359	0.016959	0.041691	0.006016	0.046225	0	0.023435	0.008814	0.008422	0.01029
OTU000363	192	8	5	9	4	8	12	3	5	14	4	5	3	12	7	5	12	5	11	8	3	5	1	5	3	1	4	2	6	10	1	4	7	0.013173	0.009079	0.015989	0.006246	0.014395	0.020351	0.005615	0.00848	0.02432	0.006016	0.008889	0.005532	0.021632	0.010283	0.008422	0.01764
OTU000364	190	7	9	2	6	4	2	7	5	4	3	4	11	21	18	0	8	3	3	5	10	10	8	4	6	1	4	1	5	5	7	2	5	0.011526	0.016342	0.003553	0.009369	0.007198	0.003392	0.013102	0.00848	0.006949	0.004512	0.007111	0.020285	0.037856	0.026442	0	0.01176
OTU000365	189	1	9	6	3	0	0	3	1	1	1	4	0	0	24	1	2	0	25	39	5	19	1	4	2	2	8	3	3	0	2	14	6	0.001647	0.016342	0.010659	0.004685	0	0	0.005615	0.001696	0.001737	0.001504	0.007111	0	0	0.035256	0.001684	0.00294
OTU000366	188	9	12	0	4	15	8	4	17	3	11	17	14	12	4	0	8	3	1	3	10	4	4	2	4	3	1	4	0	2	7	0	2	0.014819	0.02179	0	0.006246	0.026992	0.013567	0.007487	0.028831	0.005211	0.016544	0.030224	0.025817	0.021632	0.005876	0	0.01176
OTU000367	186	7	3	3	0	2	7	4	3	5	5	5	3	0	9	0	0	5	7	1	4	4	10	9	2	4	42	4	3	15	5	8	7	0.011526	0.005447	0.00533	0	0.003599	0.011871	0.007487	0.005088	0.008686	0.00752	0.008889	0.005532	0	0.013221	0	0
OTU000368	186	4	1	4	4	3	0	10	7	6	0	8	61	10	5	5	13	6	2	0	16	1	2	4	0	0	3	5	0	2	2	2	0	0.006586	0.001816	0.007106	0.006246	0.005398	0	0.018717	0.011871	0.010423	0	0.014223	0.112488	0.018027	0.007345	0.008422	0.019109
OTU000369	186	6	11	0	1	3	0	5	2	5	8	19	0	27	0	0	0	21	52	2	2	0	3	4	0	1	0	1	3	0	4	6	0	0.009879	0.019974	0	0.001562	0.005398	0	0.009359	0.003392	0.008686	0.012032	0.03378	0	0.048672	0	0	0
OTU000370	183	1	9	5	6	5	6	6	3	3	34	4	4	1	1	8	6	1	0	17	0	10	2	10	1	5	15	15	2	0	2	0	1	0.001647	0.016342	0.008883	0.009369	0.008997	0.010175	0.01123	0.005088	0.005211	0.051136	0.007111	0.007376	0.001803	0.001469	0.013475	0.00882
OTU000371	183	1	2	0	5	3	5	3	2	2	2	0	0	1	2	4	10	4	2	5	18	7	3	9	9	5	18	1	4	8	0	26	22	0.001647	0.003632	0	0.007808	0.005398	0.008479	0.005615	0.003392	0.003474	0.003008	0	0	0.001803	0.002938	0.006737	0.0147
OTU000372	182	16	13	10	2	15	2	2	2	1	0	2	3	5	7	9	24	18	4	7	2	2	3	5	2	15	0	1	0	2	1	2	5	0.026345	0.023605	0.017765	0.003123	0.026992	0.003392	0.003743	0.003392	0.001737	0	0.003556	0.005532	0.009013	0.010283	0.015159	0.035279
OTU000373	181	4	8	3	6	3	0	6	9	2	15	1	3	4	2	12	0	2	3	1	5	10	12	1	1	14	8	24	10	3	2	2	5	0.006586	0.014526	0.00533	0.009369	0.005398	0	0.01123	0.015263	0.003474	0.02256	0.001778	0.005532	0.007211	0.002938	0.020212	0
OTU000374	178	1	2	2	5	0	5	3	2	0	0	0	6	1	8	9	2	2	5	3	10	10	1	31	2	5	0	0	0	5	44	6	8	0.001647	0.003632	0.003553	0.007808	0	0.008479	0.005615	0.003392	0	0	0	0.011064	0.001803	0.011752	0.015159	0.00294
OTU000375	178	6	13	6	6	9	2	6	13	8	1	3	7	3	4	3	9	4	2	10	8	5	15	2	4	5	2	1	2	7	6	6	0	0.009879	0.023605	0.010659	0.009369	0.016195	0.003392	0.01123	0.022047	0.013897	0.001504	0.005334	0.012908	0.005408	0.005876	0.005053	0.01323
OTU000376	177	1	13	3	1	16	11	7	1	4	11	3	1	7	2	0	0	1	13	5	4	1	11	3	4	3	17	2	3	2	5	4	18	0.001647	0.023605	0.00533	0.001562	0.028791	0.018655	0.013102	0.001696	0.006949	0.016544	0.005334	0.001844	0.012619	0.002938	0	0
OTU000377	177	1	0	0	1	0	3	0	1	0	0	5	4	3	0	0	0	0	14	5	12	10	16	58	20	8	3	3	9	0	0	0	1	0.001647	0	0	0.001562	0	0.005088	0	0.001696	0	0	0.008889	0.007376	0.005408	0	0	0
OTU000378	177	23	6	3	2	10	21	12	3	3	10	6	7	1	2	9	4	10	13	0	3	0	0	0	5	2	1	9	1	1	0	3	7	0.037871	0.010895	0.00533	0.003123	0.017994	0.035614	0.022461	0.005088	0.005211	0.01504	0.010667	0.012908	0.001803	0.002938	0.015159	0.00588
OTU000379	176	3	8	3	1	5	1	10	1	2	2	5	1	1	1	7	0	1	12	2	22	1	37	4	3	7	2	2	16	2	12	1	1	0.00494	0.014526	0.00533	0.001562	0.008997	0.001696	0.018717	0.001696	0.003474	0.003008	0.008889	0.001844	0.001803	0.001469	0.01179	0
OTU000380	175	7	7	4	5	2	6	0	5	6	10	11	1	2	0	18	1	2	21	8	1	13	5	1	1	3	4	9	3	1	2	11	5	0.011526	0.012711	0.007106	0.007808	0.003599	0.010175	0	0.00848	0.010423	0.01504	0.019557	0.001844	0.003605	0	0.030318	0.00147
OTU000381	175	12	0	4	14	1	28	16	3	9	3	0	5	0	0	1	31	0	11	0	0	3	2	1	5	0	0	0	22	0	0	2	2	0.019759	0	0.007106	0.021862	0.001799	0.047485	0.029947	0.005088	0.015634	0.004512	0	0.00922	0	0	0.001684	0.045569
OTU000382	174	3	0	0	59	0	3	0	2	0	7	1	2	1	8	70	1	0	0	0	0	4	0	0	0	0	7	0	0	2	0	0	4	0.00494	0	0	0.092133	0	0.005088	0	0.003392	0	0.010528	0.001778	0.003688	0.001803	0.011752	0.117905	0.00147
OTU000383	173	5	4	2	8	13	3	1	0	3	7	1	2	5	4	5	0	2	3	13	9	4	5	2	2	0	35	10	6	2	1	7	9	0.008233	0.007263	0.003553	0.012493	0.023393	0.005088	0.001872	0	0.005211	0.010528	0.001778	0.003688	0.009013	0.005876	0.008422	0
OTU000384	171	0	0	0	0	0	0	0	0	0	1	0	0	0	0	0	0	0	0	0	0	1	0	0	0	0	9	59	72	6	11	3	9	0	0	0	0	0	0	0	0	0	0.001504	0	0	0	0	0	0
OTU000385	171	0	10	1	2	3	1	4	6	5	1	6	3	3	9	4	23	10	7	7	6	7	12	14	1	2	5	5	3	2	0	9	0	0	0.018158	0.001777	0.003123	0.005398	0.001696	0.007487	0.010176	0.008686	0.001504	0.010667	0.005532	0.005408	0.013221	0.006737	0.033809
OTU000386	171	17	3	12	0	7	3	0	0	2	4	11	0	0	4	8	4	1	14	5	35	1	1	3	0	2	1	1	20	0	0	8	4	0.027992	0.005447	0.021318	0	0.012596	0.005088	0	0	0.003474	0.006016	0.019557	0	0	0.005876	0.013475	0.00588
OTU000387	169	8	0	1	0	2	1	3	2	0	104	3	2	1	3	2	0	6	0	1	2	0	2	3	0	2	5	7	0	0	0	4	5	0.013173	0	0.001777	0	0.003599	0.001696	0.005615	0.003392	0	0.156414	0.005334	0.003688	0.001803	0.004407	0.003369	0
OTU000388	169	11	11	2	13	4	5	6	2	0	0	1	2	1	10	5	4	15	5	20	1	8	5	11	5	7	0	0	7	4	3	1	0	0.018112	0.019974	0.003553	0.0203	0.007198	0.008479	0.01123	0.003392	0	0	0.001778	0.003688	0.001803	0.01469	0.008422	0.00588
OTU000389	168	1	2	9	0	9	3	10	0	0	0	0	16	12	0	3	1	4	0	4	8	1	1	6	42	0	26	0	4	3	1	2	0	0.001647	0.003632	0.015989	0	0.016195	0.005088	0.018717	0	0	0	0	0.029505	0.021632	0	0.005053	0.00147
OTU000390	168	8	3	0	8	3	8	7	1	6	9	16	1	1	1	3	1	22	19	0	2	6	3	2	8	4	2	11	4	0	0	6	3	0.013173	0.005447	0	0.012493	0.005398	0.013567	0.013102	0.001696	0.010423	0.013536	0.028446	0.001844	0.001803	0.001469	0.005053	0.00147
OTU000391	166	11	3	10	5	11	4	5	2	2	1	5	4	16	7	6	0	7	4	17	8	1	1	4	0	1	12	3	7	0	7	1	1	0.018112	0.005447	0.017765	0.007808	0.019794	0.006784	0.009359	0.003392	0.003474	0.001504	0.008889	0.007376	0.028843	0.010283	0.010106	0
OTU000392	166	24	4	4	7	6	2	4	1	0	0	1	1	5	2	2	30	2	3	4	0	12	23	4	1	0	0	0	3	8	5	4	4	0.039518	0.007263	0.007106	0.010931	0.010797	0.003392	0.007487	0.001696	0	0	0.001778	0.001844	0.009013	0.002938	0.003369	0.044099
OTU000393	165	1	4	1	3	0	0	5	11	2	5	1	1	0	7	3	1	0	0	28	10	4	1	3	1	56	6	5	2	0	1	3	0	0.001647	0.007263	0.001777	0.004685	0	0	0.009359	0.018655	0.003474	0.00752	0.001778	0.001844	0	0.010283	0.005053	0.00147
OTU000394	163	34	4	5	3	1	12	7	10	1	5	2	3	1	2	3	0	3	6	2	2	2	5	7	3	6	6	2	3	13	3	0	7	0.055984	0.007263	0.008883	0.004685	0.001799	0.020351	0.013102	0.016959	0.001737	0.00752	0.003556	0.005532	0.001803	0.002938	0.005053	0
OTU000395	163	1	5	3	6	9	7	7	2	3	3	5	7	10	5	3	5	8	6	18	2	5	8	3	7	4	0	3	2	0	1	6	9	0.001647	0.009079	0.00533	0.009369	0.016195	0.011871	0.013102	0.003392	0.005211	0.004512	0.008889	0.012908	0.018027	0.007345	0.005053	0.00735
OTU000396	160	10	10	5	7	6	11	1	2	11	2	1	9	6	6	4	1	3	6	18	7	2	5	2	2	9	3	0	2	2	1	5	1	0.016466	0.018158	0.008883	0.010931	0.010797	0.018655	0.001872	0.003392	0.019109	0.003008	0.001778	0.016597	0.010816	0.008814	0.006737	0.00147
OTU000397	158	2	1	2	1	1	0	1	2	0	60	3	1	1	2	0	0	2	20	7	8	3	9	2	0	0	4	7	7	5	0	2	5	0.003293	0.001816	0.003553	0.001562	0.001799	0	0.001872	0.003392	0	0.090239	0.005334	0.001844	0.001803	0.002938	0	0
OTU000398	157	2	3	8	8	4	0	19	5	17	11	3	8	2	8	6	0	0	9	2	3	1	1	2	3	7	3	3	2	2	0	1	14	0.003293	0.005447	0.014212	0.012493	0.007198	0	0.035563	0.00848	0.029531	0.016544	0.005334	0.014753	0.003605	0.011752	0.010106	0
OTU000399	156	1	1	1	9	3	5	1	8	2	19	4	1	0	1	2	12	1	0	9	0	7	2	6	3	2	8	22	9	4	5	5	3	0.001647	0.001816	0.001777	0.014054	0.005398	0.008479	0.001872	0.013567	0.003474	0.028576	0.007111	0.001844	0	0.001469	0.003369	0.01764
OTU000400	153	4	11	7	11	1	4	6	8	3	4	3	5	6	4	1	8	0	0	6	2	10	0	4	8	11	13	5	3	2	2	1	0	0.006586	0.019974	0.012436	0.017177	0.001799	0.006784	0.01123	0.013567	0.005211	0.006016	0.005334	0.00922	0.010816	0.005876	0.001684	0.01176
OTU000401	153	0	57	2	6	0	1	0	0	1	2	3	0	1	0	14	0	0	0	1	1	47	3	0	2	0	1	0	0	0	4	4	3	0	0.103501	0.003553	0.009369	0	0.001696	0	0	0.001737	0.003008	0.005334	0	0.001803	0	0.023581	0
OTU000402	152	4	18	1	2	14	3	53	0	0	11	0	0	0	3	2	12	0	2	2	0	0	0	1	13	0	1	1	9	0	0	0	0	0.006586	0.032684	0.001777	0.003123	0.025192	0.005088	0.099201	0	0	0.016544	0	0	0	0.004407	0.003369	0.01764
OTU000403	151	0	1	0	0	1	0	31	0	1	13	0	0	0	0	79	0	0	0	0	0	0	0	0	9	0	0	2	0	0	9	0	5	0	0.001816	0	0	0.001799	0	0.058023	0	0.001737	0.019552	0	0	0	0	0.133064	0
OTU000404	151	5	21	0	0	11	9	4	2	5	2	17	2	13	25	1	3	4	2	0	0	0	1	4	4	0	2	0	4	0	1	6	3	0.008233	0.038132	0	0	0.019794	0.015263	0.007487	0.003392	0.008686	0.003008	0.030224	0.003688	0.023435	0.036725	0.001684	0.00441
OTU000405	150	12	15	17	15	6	15	13	13	11	7	8	7	1	1	0	0	0	0	1	1	4	0	0	1	0	1	0	0	0	0	0	1	0.019759	0.027237	0.030201	0.023424	0.010797	0.025438	0.024332	0.022047	0.019109	0.010528	0.014223	0.012908	0.001803	0.001469	0	0
OTU000406	148	0	7	3	5	1	1	3	3	7	7	1	2	3	9	0	0	4	12	7	7	2	2	5	2	3	9	19	1	10	5	6	2	0	0.012711	0.00533	0.007808	0.001799	0.001696	0.005615	0.005088	0.01216	0.010528	0.001778	0.003688	0.005408	0.013221	0	0
OTU000407	147	0	1	8	2	7	7	10	2	4	3	7	24	2	9	1	1	5	4	5	11	0	2	0	11	4	3	3	0	5	0	4	2	0	0.001816	0.014212	0.003123	0.012596	0.011871	0.018717	0.003392	0.006949	0.004512	0.012445	0.044258	0.003605	0.013221	0.001684	0.00147
OTU000408	147	31	12	13	3	1	15	3	0	12	15	5	22	1	3	3	2	4	0	0	0	0	0	0	0	0	0	0	0	0	1	0	1	0.051044	0.02179	0.023095	0.004685	0.001799	0.025438	0.005615	0	0.020846	0.02256	0.008889	0.040569	0.001803	0.004407	0.005053	0.00294
OTU000409	147	0	6	2	5	0	3	2	5	11	3	6	3	2	2	3	3	4	5	5	5	0	4	13	3	12	12	7	8	5	1	4	3	0	0.010895	0.003553	0.007808	0	0.005088	0.003743	0.00848	0.019109	0.004512	0.010667	0.005532	0.003605	0.002938	0.005053	0.00441
OTU000410	145	5	8	3	0	2	0	6	6	5	23	0	2	5	3	3	2	0	2	1	9	0	9	1	1	1	7	30	3	1	2	2	3	0.008233	0.014526	0.00533	0	0.003599	0	0.01123	0.010176	0.008686	0.034592	0	0.003688	0.009013	0.004407	0.005053	0.00294
OTU000411	144	9	7	1	2	0	0	1	4	7	0	6	2	0	4	2	3	2	4	5	5	4	12	8	8	2	22	5	4	1	5	7	2	0.014819	0.012711	0.001777	0.003123	0	0	0.001872	0.006784	0.01216	0	0.010667	0.003688	0	0.005876	0.003369	0.00441
OTU000412	144	4	2	7	1	6	2	4	3	4	2	6	1	20	4	5	3	8	5	4	9	5	8	3	1	5	6	0	8	0	4	2	2	0.006586	0.003632	0.012436	0.001562	0.010797	0.003392	0.007487	0.005088	0.006949	0.003008	0.010667	0.001844	0.036054	0.005876	0.008422	0.00441
OTU000413	144	0	0	9	15	4	6	11	0	5	2	5	0	8	0	1	13	1	0	0	4	4	3	1	7	10	6	5	17	0	1	3	3	0	0	0.015989	0.023424	0.007198	0.010175	0.020589	0	0.008686	0.003008	0.008889	0	0.014421	0	0.001684	0.019109
OTU000414	143	4	2	2	1	3	3	3	4	2	4	3	0	0	3	0	2	1	12	7	5	7	2	5	12	24	9	11	2	5	2	1	2	0.006586	0.003632	0.003553	0.001562	0.005398	0.005088	0.005615	0.006784	0.003474	0.006016	0.005334	0	0	0.004407	0	0.00294
OTU000415	143	0	0	0	0	0	0	0	0	0	0	0	0	0	0	0	0	0	0	0	0	0	0	0	0	0	8	29	8	4	41	33	20	0	0	0	0	0	0	0	0	0	0	0	0	0	0	0	0
OTU000416	143	0	1	2	24	6	0	2	0	0	1	0	2	0	0	0	0	0	1	4	26	5	58	0	2	2	1	1	0	1	0	1	3	0	0.001816	0.003553	0.037478	0.010797	0	0.003743	0	0	0.001504	0	0.003688	0	0	0	0
OTU000417	143	1	1	3	5	1	4	21	2	0	0	6	10	3	14	1	1	4	2	8	5	5	2	0	10	4	20	1	1	1	1	1	5	0.001647	0.001816	0.00533	0.007808	0.001799	0.006784	0.039306	0.003392	0	0	0.010667	0.018441	0.005408	0.020566	0.001684	0.00147
OTU000418	141	7	2	2	0	7	3	0	2	0	0	1	4	2	23	1	0	5	2	4	2	8	14	3	5	6	1	2	9	16	2	7	1	0.011526	0.003632	0.003553	0	0.012596	0.005088	0	0.003392	0	0	0.001778	0.007376	0.003605	0.033787	0.001684	0
OTU000419	141	1	0	6	3	1	2	2	1	2	1	3	1	3	0	0	3	1	52	18	2	0	9	8	5	3	12	1	0	0	0	0	1	0.001647	0	0.010659	0.004685	0.001799	0.003392	0.003743	0.001696	0.003474	0.001504	0.005334	0.001844	0.005408	0	0	0.00441
OTU000420	141	1	0	1	0	0	0	0	1	0	4	0	1	1	5	6	3	5	1	0	0	1	0	12	23	14	10	42	1	9	0	0	0	0.001647	0	0.001777	0	0	0	0	0.001696	0	0.006016	0	0.001844	0.001803	0.007345	0.010106	0.00441
OTU000421	140	4	12	1	2	1	7	3	4	2	16	1	4	3	1	0	0	0	11	2	8	1	0	2	11	17	2	4	0	19	0	2	0	0.006586	0.02179	0.001777	0.003123	0.001799	0.011871	0.005615	0.006784	0.003474	0.024064	0.001778	0.007376	0.005408	0.001469	0	0
OTU000422	137	5	2	6	4	4	8	2	1	9	2	1	9	5	5	17	8	0	0	3	4	1	0	1	2	1	6	7	8	3	1	6	6	0.008233	0.003632	0.010659	0.006246	0.007198	0.013567	0.003743	0.001696	0.015634	0.003008	0.001778	0.016597	0.009013	0.007345	0.028634	0.01176
OTU000423	137	7	1	3	0	8	5	0	2	1	26	4	2	7	3	3	4	0	0	2	5	2	8	0	12	0	4	8	1	0	19	0	0	0.011526	0.001816	0.00533	0	0.014395	0.008479	0	0.003392	0.001737	0.039104	0.007111	0.003688	0.012619	0.004407	0.005053	0.00588
OTU000424	137	1	2	7	0	1	5	5	5	0	7	1	7	6	2	6	6	7	7	0	8	4	4	1	10	2	5	6	6	5	6	1	4	0.001647	0.003632	0.012436	0	0.001799	0.008479	0.009359	0.00848	0	0.010528	0.001778	0.012908	0.010816	0.002938	0.010106	0.00882
OTU000425	137	12	2	1	1	2	0	3	13	1	3	5	22	2	15	5	7	5	4	1	9	2	3	0	1	0	0	0	3	4	6	4	1	0.019759	0.003632	0.001777	0.001562	0.003599	0	0.005615	0.022047	0.001737	0.004512	0.008889	0.040569	0.003605	0.022035	0.008422	0.01029
OTU000426	136	5	4	7	4	15	4	0	5	13	4	4	0	7	12	1	0	4	2	3	8	3	4	2	5	3	7	1	4	1	0	2	2	0.008233	0.007263	0.012436	0.006246	0.026992	0.006784	0	0.00848	0.022583	0.006016	0.007111	0	0.012619	0.017628	0.001684	0
OTU000427	135	2	3	3	9	11	4	4	1	19	2	11	8	4	2	0	12	3	5	0	4	10	3	0	4	0	4	1	1	1	2	0	2	0.003293	0.005447	0.00533	0.014054	0.019794	0.006784	0.007487	0.001696	0.033006	0.003008	0.019557	0.014753	0.007211	0.002938	0	0.01764
OTU000428	135	1	0	1	0	6	7	7	4	7	1	2	11	7	4	1	22	4	6	12	9	4	8	0	0	2	1	0	1	0	3	4	0	0.001647	0	0.001777	0	0.010797	0.011871	0.013102	0.006784	0.01216	0.001504	0.003556	0.020285	0.012619	0.005876	0.001684	0.032339
OTU000429	134	5	0	0	0	2	0	0	0	2	2	60	3	9	1	1	0	13	5	1	2	1	0	1	0	0	4	0	18	0	0	3	1	0.008233	0	0	0	0.003599	0	0	0	0.003474	0.003008	0.106672	0.005532	0.016224	0.001469	0.001684	0
OTU000430	133	2	5	5	0	4	3	2	10	4	3	13	2	17	2	1	6	0	4	3	5	0	14	3	3	0	0	10	2	5	3	2	0	0.003293	0.009079	0.008883	0	0.007198	0.005088	0.003743	0.016959	0.006949	0.004512	0.023112	0.003688	0.030646	0.002938	0.001684	0.00882
OTU000431	133	2	10	1	3	4	6	6	3	7	2	3	4	5	5	2	5	11	5	11	9	9	2	0	4	3	2	0	1	1	3	4	0	0.003293	0.018158	0.001777	0.004685	0.007198	0.010175	0.01123	0.005088	0.01216	0.003008	0.005334	0.007376	0.009013	0.007345	0.003369	0.00735
OTU000432	133	3	3	0	0	0	0	2	1	1	2	0	0	8	0	9	2	0	0	5	2	3	0	3	1	1	1	25	2	1	57	1	0	0.00494	0.005447	0	0	0	0	0.003743	0.001696	0.001737	0.003008	0	0	0.014421	0	0.015159	0.00294
OTU000433	132	1	6	4	4	2	4	1	9	1	12	2	7	2	11	1	0	2	9	2	1	1	13	0	1	3	6	10	1	5	4	3	4	0.001647	0.010895	0.007106	0.006246	0.003599	0.006784	0.001872	0.015263	0.001737	0.018048	0.003556	0.012908	0.003605	0.016159	0.001684	0
OTU000434	132	0	6	2	0	3	2	6	2	3	8	11	0	24	1	4	9	0	3	6	3	1	2	2	3	1	1	1	4	1	5	10	8	0	0.010895	0.003553	0	0.005398	0.003392	0.01123	0.003392	0.005211	0.012032	0.019557	0	0.043264	0.001469	0.006737	0.01323
OTU000435	131	9	1	0	1	0	0	4	30	11	0	14	15	5	1	8	0	1	5	0	5	0	0	0	0	2	0	0	5	3	4	4	3	0.014819	0.001816	0	0.001562	0	0	0.007487	0.050878	0.019109	0	0.02489	0.027661	0.009013	0.001469	0.013475	0
OTU000436	131	3	4	0	4	2	1	4	1	0	2	4	3	0	4	0	0	2	9	16	10	2	3	3	7	2	9	10	3	9	2	6	6	0.00494	0.007263	0	0.006246	0.003599	0.001696	0.007487	0.001696	0	0.003008	0.007111	0.005532	0	0.005876	0	0
OTU000437	130	8	2	3	4	11	17	4	0	1	5	6	1	7	2	2	1	5	4	1	5	1	3	3	2	2	2	6	6	1	1	2	12	0.013173	0.003632	0.00533	0.006246	0.019794	0.02883	0.007487	0	0.001737	0.00752	0.010667	0.001844	0.012619	0.002938	0.003369	0.00147
OTU000438	130	5	1	1	0	0	0	22	18	0	0	1	3	3	3	0	0	57	0	0	2	0	0	0	4	0	0	0	0	0	2	7	1	0.008233	0.001816	0.001777	0	0	0	0.041178	0.030527	0	0	0.001778	0.005532	0.005408	0.004407	0	0
OTU000439	129	3	0	1	1	0	6	2	3	2	0	3	0	1	0	5	0	0	20	0	0	3	3	4	2	4	4	1	11	1	42	5	2	0.00494	0	0.001777	0.001562	0	0.010175	0.003743	0.005088	0.003474	0	0.005334	0	0.001803	0	0.008422	0
OTU000440	129	7	15	0	5	7	4	4	1	2	2	2	7	10	0	5	4	3	3	4	3	0	3	1	2	6	9	8	1	2	3	4	2	0.011526	0.027237	0	0.007808	0.012596	0.006784	0.007487	0.001696	0.003474	0.003008	0.003556	0.012908	0.018027	0	0.008422	0.00588
OTU000441	128	15	0	6	1	1	13	3	2	2	1	3	1	4	1	0	9	3	6	1	6	1	6	0	13	2	5	2	3	2	2	3	11	0.024699	0	0.010659	0.001562	0.001799	0.022047	0.005615	0.003392	0.003474	0.001504	0.005334	0.001844	0.007211	0.001469	0	0.01323
OTU000442	127	3	2	0	2	7	6	0	3	8	1	16	1	17	7	0	0	4	8	0	8	1	1	1	3	0	9	2	6	0	1	8	2	0.00494	0.003632	0	0.003123	0.012596	0.010175	0	0.005088	0.013897	0.001504	0.028446	0.001844	0.030646	0.010283	0	0
OTU000443	127	16	9	0	1	1	29	7	0	0	0	1	3	1	1	3	3	1	5	16	1	15	1	5	4	0	0	2	0	0	2	0	0	0.026345	0.016342	0	0.001562	0.001799	0.049181	0.013102	0	0	0	0.001778	0.005532	0.001803	0.001469	0.005053	0.00441
OTU000444	127	5	5	8	45	16	9	3	4	10	6	7	5	0	1	0	0	0	0	0	0	1	1	0	0	0	0	0	1	0	0	0	0	0.008233	0.009079	0.014212	0.070271	0.028791	0.015263	0.005615	0.006784	0.017371	0.009024	0.012445	0.00922	0	0.001469	0	0
OTU000445	124	2	1	4	8	1	14	8	1	11	4	1	4	4	6	2	4	3	2	1	2	2	3	0	2	14	4	7	2	4	1	0	2	0.003293	0.001816	0.007106	0.012493	0.001799	0.023742	0.014974	0.001696	0.019109	0.006016	0.001778	0.007376	0.007211	0.008814	0.003369	0.00588
OTU000446	123	9	21	0	2	2	4	2	2	2	4	2	3	2	2	0	1	0	4	0	2	0	0	26	3	1	4	2	0	10	2	11	0	0.014819	0.038132	0	0.003123	0.003599	0.006784	0.003743	0.003392	0.003474	0.006016	0.003556	0.005532	0.003605	0.002938	0	0.00147
OTU000447	123	6	0	5	10	4	2	0	2	0	0	1	5	2	4	4	0	5	8	8	1	13	4	4	1	7	0	0	1	7	1	16	2	0.009879	0	0.008883	0.015616	0.007198	0.003392	0	0.003392	0	0	0.001778	0.00922	0.003605	0.005876	0.006737	0
OTU000448	123	2	4	0	2	0	0	24	29	3	0	1	2	8	0	5	0	3	4	2	1	0	2	0	1	2	0	8	0	0	13	7	0	0.003293	0.007263	0	0.003123	0	0	0.044921	0.049182	0.005211	0	0.001778	0.003688	0.014421	0	0.008422	0
OTU000449	122	14	1	2	0	1	2	3	3	3	2	17	5	3	5	4	2	0	7	0	5	1	13	1	7	0	1	0	5	1	7	7	0	0.023052	0.001816	0.003553	0	0.001799	0.003392	0.005615	0.005088	0.005211	0.003008	0.030224	0.00922	0.005408	0.007345	0.006737	0.00294
OTU000450	121	1	1	9	6	3	1	4	2	8	7	1	1	2	4	3	4	5	3	5	10	5	9	0	1	0	4	7	2	2	1	10	0	0.001647	0.001816	0.015989	0.009369	0.005398	0.001696	0.007487	0.003392	0.013897	0.010528	0.001778	0.001844	0.003605	0.005876	0.005053	0.00588
OTU000451	121	0	7	0	1	2	0	1	1	0	8	1	3	0	6	0	7	0	0	0	1	12	0	6	1	0	16	40	3	2	2	0	1	0	0.012711	0	0.001562	0.003599	0	0.001872	0.001696	0	0.012032	0.001778	0.005532	0	0.008814	0	0.01029
OTU000452	121	1	0	2	1	4	2	5	4	0	9	1	0	2	4	0	19	0	3	3	4	3	0	0	23	4	3	12	1	2	0	3	6	0.001647	0	0.003553	0.001562	0.007198	0.003392	0.009359	0.006784	0	0.013536	0.001778	0	0.003605	0.005876	0	0.027929
OTU000453	120	8	5	4	3	11	2	2	4	5	0	4	6	1	4	6	2	2	6	1	7	6	1	2	3	0	9	0	6	1	3	3	3	0.013173	0.009079	0.007106	0.004685	0.019794	0.003392	0.003743	0.006784	0.008686	0	0.007111	0.011064	0.001803	0.005876	0.010106	0.00294
OTU000454	120	0	0	4	1	4	0	4	4	18	11	1	2	4	1	1	2	8	3	2	18	0	8	2	1	0	3	0	14	0	0	2	2	0	0	0.007106	0.001562	0.007198	0	0.007487	0.006784	0.031268	0.016544	0.001778	0.003688	0.007211	0.001469	0.001684	0.00294
OTU000455	120	5	9	3	5	3	2	4	3	2	5	2	3	2	4	6	0	3	5	0	5	1	1	1	6	8	6	4	3	1	3	2	13	0.008233	0.016342	0.00533	0.007808	0.005398	0.003392	0.007487	0.005088	0.003474	0.00752	0.003556	0.005532	0.003605	0.005876	0.010106	0
OTU000456	119	2	3	4	3	0	0	3	5	2	3	10	0	1	1	19	3	3	0	5	5	6	1	0	1	9	3	13	4	6	1	3	0	0.003293	0.005447	0.007106	0.004685	0	0	0.005615	0.00848	0.003474	0.004512	0.017779	0	0.001803	0.001469	0.032003	0.00441
OTU000457	119	2	1	0	0	2	2	40	1	0	2	0	0	1	1	19	1	1	0	1	6	2	1	1	1	11	8	1	0	0	3	8	3	0.003293	0.001816	0	0	0.003599	0.003392	0.074869	0.001696	0	0.003008	0	0	0.001803	0.001469	0.032003	0.00147
OTU000458	118	0	2	2	5	2	11	4	1	8	2	1	1	12	16	1	0	3	0	0	12	1	3	2	1	2	7	10	3	2	0	2	2	0	0.003632	0.003553	0.007808	0.003599	0.018655	0.007487	0.001696	0.013897	0.003008	0.001778	0.001844	0.021632	0.023504	0.001684	0
OTU000459	118	7	5	2	1	1	2	4	2	1	0	0	2	0	1	1	3	1	6	1	0	3	1	4	14	15	18	0	4	2	3	5	9	0.011526	0.009079	0.003553	0.001562	0.001799	0.003392	0.007487	0.003392	0.001737	0	0	0.003688	0	0.001469	0.001684	0.00441
OTU000460	118	24	32	1	0	6	6	0	3	4	3	1	12	0	0	1	2	0	5	3	3	0	0	1	0	9	0	0	0	0	0	0	2	0.039518	0.058106	0.001777	0	0.010797	0.010175	0	0.005088	0.006949	0.004512	0.001778	0.022129	0	0	0.001684	0.00294
OTU000461	117	4	2	10	3	2	1	4	2	0	0	5	4	7	2	6	5	1	6	2	5	0	14	1	2	0	9	0	4	0	10	5	1	0.006586	0.003632	0.017765	0.004685	0.003599	0.001696	0.007487	0.003392	0	0	0.008889	0.007376	0.012619	0.002938	0.010106	0.00735
OTU000462	115	0	67	0	2	6	2	3	5	5	3	5	0	0	0	0	0	0	0	5	2	0	3	3	0	0	1	2	0	0	1	0	0	0	0.121659	0	0.003123	0.010797	0.003392	0.005615	0.00848	0.008686	0.004512	0.008889	0	0	0	0	0
OTU000463	115	3	2	1	2	2	3	1	0	1	3	7	0	1	1	1	0	11	5	1	0	1	3	0	6	4	3	20	5	3	0	11	14	0.00494	0.003632	0.001777	0.003123	0.003599	0.005088	0.001872	0	0.001737	0.004512	0.012445	0	0.001803	0.001469	0.001684	0
OTU000464	115	0	8	0	5	1	1	7	3	3	32	5	6	7	0	3	2	2	0	1	0	0	0	6	0	0	0	3	15	0	3	0	2	0	0.014526	0	0.007808	0.001799	0.001696	0.013102	0.005088	0.005211	0.048128	0.008889	0.011064	0.012619	0	0.005053	0.00294
OTU000465	114	1	1	14	9	8	12	2	22	10	0	0	2	0	2	0	1	3	0	2	1	0	2	0	5	3	12	0	1	0	1	0	0	0.001647	0.001816	0.024871	0.014054	0.014395	0.020351	0.003743	0.03731	0.017371	0	0	0.003688	0	0.002938	0	0.00147
OTU000466	113	5	5	4	3	5	6	4	7	4	0	3	4	1	1	6	4	3	4	10	0	2	1	1	4	6	2	0	7	0	0	2	9	0.008233	0.009079	0.007106	0.004685	0.008997	0.010175	0.007487	0.011871	0.006949	0	0.005334	0.007376	0.001803	0.001469	0.010106	0.00588
OTU000467	113	7	1	0	2	2	6	5	5	1	1	6	8	2	4	2	3	9	1	2	3	9	5	0	1	6	8	4	2	0	1	4	3	0.011526	0.001816	0	0.003123	0.003599	0.010175	0.009359	0.00848	0.001737	0.001504	0.010667	0.014753	0.003605	0.005876	0.003369	0.00441
OTU000468	112	1	2	0	3	2	3	3	5	3	0	3	3	4	2	8	1	3	4	2	1	8	12	8	9	0	5	3	1	2	9	1	1	0.001647	0.003632	0	0.004685	0.003599	0.005088	0.005615	0.00848	0.005211	0	0.005334	0.005532	0.007211	0.002938	0.013475	0.00147
OTU000469	110	8	3	2	8	3	3	17	5	5	11	8	14	4	0	0	0	1	8	4	0	1	0	0	0	1	0	1	2	1	0	0	0	0.013173	0.005447	0.003553	0.012493	0.005398	0.005088	0.031819	0.00848	0.008686	0.016544	0.014223	0.025817	0.007211	0	0	0
OTU000470	109	0	0	0	0	0	0	0	0	0	0	0	0	0	0	0	0	0	9	24	12	11	7	9	8	6	3	5	7	8	0	0	0	0	0	0	0	0	0	0	0	0	0	0	0	0	0	0	0
OTU000471	108	1	0	2	0	0	0	0	2	1	1	0	4	13	1	10	0	0	2	0	13	0	3	1	0	0	0	48	0	1	2	2	1	0.001647	0	0.003553	0	0	0	0	0.003392	0.001737	0.001504	0	0.007376	0.023435	0.001469	0.016844	0
OTU000472	108	7	4	5	0	2	7	4	1	1	1	5	1	4	3	1	1	5	1	3	8	8	11	0	4	0	3	1	7	0	4	6	0	0.011526	0.007263	0.008883	0	0.003599	0.011871	0.007487	0.001696	0.001737	0.001504	0.008889	0.001844	0.007211	0.004407	0.001684	0.00147
OTU000473	108	1	5	6	1	0	4	0	1	7	6	10	0	3	9	0	8	5	1	4	8	1	12	0	1	0	6	1	1	0	1	4	2	0.001647	0.009079	0.010659	0.001562	0	0.006784	0	0.001696	0.01216	0.009024	0.017779	0	0.005408	0.013221	0	0.01176
OTU000474	108	4	5	3	5	0	3	1	2	0	0	0	5	4	15	1	3	4	3	5	2	11	0	7	4	11	0	0	1	3	2	4	0	0.006586	0.009079	0.00533	0.007808	0	0.005088	0.001872	0.003392	0	0	0	0.00922	0.007211	0.022035	0.001684	0.00441
OTU000475	108	7	0	5	0	3	1	5	0	2	0	9	2	12	11	0	0	0	3	0	19	0	2	4	3	1	0	1	14	1	1	0	2	0.011526	0	0.008883	0	0.005398	0.001696	0.009359	0	0.003474	0	0.016001	0.003688	0.021632	0.016159	0	0
OTU000476	107	1	0	3	0	1	2	0	0	0	4	0	0	1	1	2	4	0	1	1	1	0	0	12	9	10	9	31	4	7	1	1	1	0.001647	0	0.00533	0	0.001799	0.003392	0	0	0	0.006016	0	0	0.001803	0.001469	0.003369	0.00588
OTU000477	104	7	1	2	3	1	13	7	0	0	5	2	10	1	4	4	0	12	21	0	0	2	0	1	1	1	1	0	1	1	0	1	2	0.011526	0.001816	0.003553	0.004685	0.001799	0.022047	0.013102	0	0	0.00752	0.003556	0.018441	0.001803	0.005876	0.006737	0
OTU000478	102	10	8	6	1	6	2	11	5	0	0	0	0	4	1	2	1	1	2	4	7	3	7	0	14	1	1	3	2	0	0	0	0	0.016466	0.014526	0.010659	0.001562	0.010797	0.003392	0.020589	0.00848	0	0	0	0	0.007211	0.001469	0.003369	0.00147
OTU000479	102	1	6	5	4	1	9	1	2	2	3	0	3	9	2	0	1	1	1	2	3	5	2	11	3	9	2	1	1	4	2	1	5	0.001647	0.010895	0.008883	0.006246	0.001799	0.015263	0.001872	0.003392	0.003474	0.004512	0	0.005532	0.016224	0.002938	0	0.00147
OTU000480	101	1	2	1	2	5	2	14	2	1	9	7	0	6	2	1	9	0	2	0	1	1	1	1	6	1	5	4	4	1	0	10	0	0.001647	0.003632	0.001777	0.003123	0.008997	0.003392	0.026204	0.003392	0.001737	0.013536	0.012445	0	0.010816	0.002938	0.001684	0.01323
OTU000481	101	0	0	0	0	0	0	0	0	0	0	0	0	0	0	0	0	0	7	0	2	4	11	24	1	4	19	21	0	8	0	0	0	0	0	0	0	0	0	0	0	0	0	0	0	0	0	0	0
OTU000482	101	5	1	6	7	1	6	2	1	0	0	0	4	0	6	2	0	6	4	0	1	5	6	3	3	8	0	0	6	5	7	4	2	0.008233	0.001816	0.010659	0.010931	0.001799	0.010175	0.003743	0.001696	0	0	0	0.007376	0	0.008814	0.003369	0
OTU000483	100	2	2	4	1	1	8	22	3	2	1	4	3	2	6	0	1	6	14	0	2	4	2	4	1	1	0	0	0	1	1	2	0	0.003293	0.003632	0.007106	0.001562	0.001799	0.013567	0.041178	0.005088	0.003474	0.001504	0.007111	0.005532	0.003605	0.008814	0	0.00147
OTU000484	99	0	0	1	0	0	1	0	73	0	1	0	0	0	0	1	0	0	0	1	0	0	1	0	0	19	1	0	0	0	0	0	0	0	0	0.001777	0	0	0.001696	0	0.123802	0	0.001504	0	0	0	0	0.001684	0
OTU000485	99	0	5	0	2	1	2	0	5	0	0	2	0	1	0	0	2	0	0	2	0	6	0	15	2	13	4	19	0	1	10	3	4	0	0.009079	0	0.003123	0.001799	0.003392	0	0.00848	0	0	0.003556	0	0.001803	0	0	0.00294
OTU000486	99	7	2	2	0	0	1	4	6	1	21	6	7	3	2	0	0	5	0	0	2	2	4	4	2	1	0	3	8	1	1	4	0	0.011526	0.003632	0.003553	0	0	0.001696	0.007487	0.010176	0.001737	0.031584	0.010667	0.012908	0.005408	0.002938	0	0
OTU000487	99	7	2	0	4	2	1	4	13	0	2	6	12	3	0	0	0	12	5	2	1	2	8	0	0	6	3	0	0	1	2	0	1	0.011526	0.003632	0	0.006246	0.003599	0.001696	0.007487	0.022047	0	0.003008	0.010667	0.022129	0.005408	0	0	0
OTU000488	98	0	0	0	0	0	0	0	0	0	12	19	7	10	5	0	12	32	0	0	0	0	0	0	0	0	0	0	1	0	0	0	0	0	0	0	0	0	0	0	0	0	0.018048	0.03378	0.012908	0.018027	0.007345	0	0.01764
OTU000489	98	6	3	5	4	1	1	2	1	0	0	0	2	0	16	8	4	5	5	4	3	5	9	1	0	2	0	0	0	3	2	5	1	0.009879	0.005447	0.008883	0.006246	0.001799	0.001696	0.003743	0.001696	0	0	0	0.003688	0	0.023504	0.013475	0.00588
OTU000490	97	11	1	1	1	0	1	3	0	12	1	7	2	0	2	1	2	1	15	4	2	16	2	1	2	0	2	0	2	1	0	4	0	0.018112	0.001816	0.001777	0.001562	0	0.001696	0.005615	0	0.020846	0.001504	0.012445	0.003688	0	0.002938	0.001684	0.00294
OTU000491	97	6	1	0	0	3	0	8	0	0	9	0	4	3	1	47	0	0	4	0	0	0	2	0	0	0	0	1	0	0	5	0	3	0.009879	0.001816	0	0	0.005398	0	0.014974	0	0	0.013536	0	0.007376	0.005408	0.001469	0.079165	0
OTU000492	95	2	11	4	8	10	7	0	1	2	0	8	3	3	0	0	1	0	6	3	0	3	9	3	1	0	2	2	5	0	0	0	1	0.003293	0.019974	0.007106	0.012493	0.017994	0.011871	0	0.001696	0.003474	0	0.014223	0.005532	0.005408	0	0	0.00147
OTU000493	95	4	3	6	2	4	9	3	5	2	0	8	0	9	5	2	0	1	6	4	3	3	1	0	0	0	0	5	8	0	2	0	0	0.006586	0.005447	0.010659	0.003123	0.007198	0.015263	0.005615	0.00848	0.003474	0	0.014223	0	0.016224	0.007345	0.003369	0
OTU000494	94	0	12	0	1	0	0	1	0	34	1	0	0	0	0	5	0	0	0	0	5	2	0	20	0	0	3	8	0	1	1	0	0	0	0.02179	0	0.001562	0	0	0.001872	0	0.059063	0.001504	0	0	0	0	0.008422	0
OTU000495	94	0	4	1	2	7	0	1	5	3	2	1	2	1	0	11	5	0	1	0	0	0	0	0	1	0	23	19	1	1	2	1	0	0	0.007263	0.001777	0.003123	0.012596	0	0.001872	0.00848	0.005211	0.003008	0.001778	0.003688	0.001803	0	0.018528	0.00735
OTU000496	94	7	0	3	2	3	2	7	2	1	0	1	9	5	4	2	0	0	11	0	9	6	1	2	1	2	2	0	3	1	3	5	0	0.011526	0	0.00533	0.003123	0.005398	0.003392	0.013102	0.003392	0.001737	0	0.001778	0.016597	0.009013	0.005876	0.003369	0
OTU000497	94	2	0	0	0	3	0	11	6	0	3	0	22	15	0	1	1	0	19	0	1	0	5	0	0	0	0	0	1	0	4	0	0	0.003293	0	0	0	0.005398	0	0.020589	0.010176	0	0.004512	0	0.040569	0.02704	0	0.001684	0.00147
OTU000498	94	2	1	1	0	9	6	1	2	1	1	8	2	1	1	1	0	3	0	18	3	2	3	2	3	5	1	1	1	10	0	0	5	0.003293	0.001816	0.001777	0	0.016195	0.010175	0.001872	0.003392	0.001737	0.001504	0.014223	0.003688	0.001803	0.001469	0.001684	0
OTU000499	93	1	4	6	2	7	5	7	0	4	3	5	1	10	1	0	1	2	0	1	1	1	5	3	4	0	0	8	2	2	2	2	3	0.001647	0.007263	0.010659	0.003123	0.012596	0.008479	0.013102	0	0.006949	0.004512	0.008889	0.001844	0.018027	0.001469	0	0.00147
OTU000500	93	3	4	4	6	0	2	3	3	10	0	4	1	6	2	2	1	1	0	1	10	4	0	4	1	3	1	1	8	0	5	1	2	0.00494	0.007263	0.007106	0.009369	0	0.003392	0.005615	0.005088	0.017371	0	0.007111	0.001844	0.010816	0.002938	0.003369	0.00147
OTU000501	92	0	0	0	2	1	4	2	34	0	0	9	13	1	0	0	0	5	1	2	1	5	1	0	6	4	0	0	0	1	0	0	0	0	0	0	0.003123	0.001799	0.006784	0.003743	0.057661	0	0	0.016001	0.023973	0.001803	0	0	0
OTU000502	91	0	0	9	4	5	4	0	0	4	0	0	1	2	7	1	1	0	3	3	5	4	2	2	7	3	0	3	9	7	5	0	0	0	0	0.015989	0.006246	0.008997	0.006784	0	0	0.006949	0	0	0.001844	0.003605	0.010283	0.001684	0.00147
OTU000503	91	0	8	1	2	4	11	2	2	4	2	2	2	3	6	5	1	1	1	2	2	3	2	8	0	1	4	5	2	0	1	2	2	0	0.014526	0.001777	0.003123	0.007198	0.018655	0.003743	0.003392	0.006949	0.003008	0.003556	0.003688	0.005408	0.008814	0.008422	0.00147
OTU000504	90	2	0	1	2	1	6	8	1	6	2	2	4	0	0	4	1	3	12	0	1	3	1	0	2	7	1	4	3	2	2	0	9	0.003293	0	0.001777	0.003123	0.001799	0.010175	0.014974	0.001696	0.010423	0.003008	0.003556	0.007376	0	0	0.006737	0.00147
OTU000505	89	0	4	2	3	0	3	0	0	1	5	0	13	0	0	1	0	0	1	10	1	0	7	1	1	0	13	6	5	9	0	2	1	0	0.007263	0.003553	0.004685	0	0.005088	0	0	0.001737	0.00752	0	0.023973	0	0	0.001684	0
OTU000506	89	0	5	3	0	3	2	3	6	3	4	2	2	2	6	1	1	1	1	1	4	11	5	7	1	0	2	2	6	2	1	1	1	0	0.009079	0.00533	0	0.005398	0.003392	0.005615	0.010176	0.005211	0.006016	0.003556	0.003688	0.003605	0.008814	0.001684	0.00147
OTU000507	89	0	3	3	1	3	0	1	4	9	1	5	1	6	1	1	3	3	0	5	9	3	0	4	0	0	8	0	0	0	7	5	3	0	0.005447	0.00533	0.001562	0.005398	0	0.001872	0.006784	0.015634	0.001504	0.008889	0.001844	0.010816	0.001469	0.001684	0.00441
OTU000508	89	0	1	0	0	0	0	0	0	0	0	0	0	0	0	0	0	0	9	26	8	0	4	2	7	2	3	0	24	3	0	0	0	0	0.001816	0	0	0	0	0	0	0	0	0	0	0	0	0	0
OTU000509	89	5	1	3	4	3	6	6	0	2	1	1	4	0	4	5	1	4	4	0	2	2	2	1	2	0	2	8	5	1	0	7	3	0.008233	0.001816	0.00533	0.006246	0.005398	0.010175	0.01123	0	0.003474	0.001504	0.001778	0.007376	0	0.005876	0.008422	0.00147
OTU000510	88	1	1	2	2	0	6	7	1	9	0	0	0	0	2	0	0	0	8	1	12	2	0	6	2	3	6	3	6	0	0	2	6	0.001647	0.001816	0.003553	0.003123	0	0.010175	0.013102	0.001696	0.015634	0	0	0	0	0.002938	0	0
OTU000511	88	4	1	1	3	1	2	5	3	1	0	5	1	2	1	1	1	5	4	6	3	3	0	1	19	12	2	0	0	1	0	0	0	0.006586	0.001816	0.001777	0.004685	0.001799	0.003392	0.009359	0.005088	0.001737	0	0.008889	0.001844	0.003605	0.001469	0.001684	0.00147
OTU000512	88	10	1	1	0	0	0	1	25	0	0	17	9	0	0	1	0	4	14	1	0	0	0	0	0	2	0	0	0	0	2	0	0	0.016466	0.001816	0.001777	0	0	0	0.001872	0.042398	0	0	0.030224	0.016597	0	0	0.001684	0
OTU000513	88	4	1	1	2	3	3	1	2	0	0	0	5	1	1	0	1	0	8	4	1	3	2	4	5	11	0	0	2	9	1	12	1	0.006586	0.001816	0.001777	0.003123	0.005398	0.005088	0.001872	0.003392	0	0	0	0.00922	0.001803	0.001469	0	0.00147
OTU000514	88	4	15	6	5	7	1	1	3	2	2	0	1	2	4	4	4	3	0	4	4	2	0	0	2	5	0	1	3	0	1	1	1	0.006586	0.027237	0.010659	0.007808	0.012596	0.001696	0.001872	0.005088	0.003474	0.003008	0	0.001844	0.003605	0.005876	0.006737	0.00588
OTU000515	88	1	1	1	2	4	6	0	2	3	1	2	3	0	2	1	0	6	3	3	8	7	5	1	0	0	4	4	3	7	1	7	0	0.001647	0.001816	0.001777	0.003123	0.007198	0.010175	0	0.003392	0.005211	0.001504	0.003556	0.005532	0	0.002938	0.001684	0
OTU000516	88	4	5	4	14	3	8	2	4	4	3	0	1	0	0	1	0	2	5	5	0	5	9	1	0	3	1	0	1	0	0	0	3	0.006586	0.009079	0.007106	0.021862	0.005398	0.013567	0.003743	0.006784	0.006949	0.004512	0	0.001844	0	0	0.001684	0
OTU000517	87	0	0	2	10	0	3	11	3	1	0	0	0	0	0	0	13	1	0	0	26	0	5	4	1	0	0	1	0	0	0	2	4	0	0	0.003553	0.015616	0	0.005088	0.020589	0.005088	0.001737	0	0	0	0	0	0	0.019109
OTU000518	87	5	0	3	0	0	2	2	0	1	1	1	12	0	3	1	34	1	7	0	1	1	0	0	1	0	1	0	5	3	0	2	0	0.008233	0	0.00533	0	0	0.003392	0.003743	0	0.001737	0.001504	0.001778	0.022129	0	0.004407	0.001684	0.049979
OTU000519	86	0	1	1	2	1	1	2	1	2	23	2	1	0	0	3	0	0	1	0	2	3	3	1	0	1	0	25	1	3	2	2	2	0	0.001816	0.001777	0.003123	0.001799	0.001696	0.003743	0.001696	0.003474	0.034592	0.003556	0.001844	0	0	0.005053	0
OTU000520	85	2	4	1	1	3	2	2	3	4	0	2	2	4	3	10	3	2	0	3	4	2	4	2	0	1	8	6	1	2	1	0	3	0.003293	0.007263	0.001777	0.001562	0.005398	0.003392	0.003743	0.005088	0.006949	0	0.003556	0.003688	0.007211	0.004407	0.016844	0.00441
OTU000521	84	3	3	1	5	2	3	4	0	12	1	0	1	0	2	1	0	5	0	0	7	0	2	3	6	1	1	0	17	0	0	1	3	0.00494	0.005447	0.001777	0.007808	0.003599	0.005088	0.007487	0	0.020846	0.001504	0	0.001844	0	0.002938	0.001684	0
OTU000522	84	18	0	8	3	6	0	1	5	0	6	0	0	0	1	5	3	5	0	0	4	1	7	0	0	0	1	0	4	0	0	2	4	0.029638	0	0.014212	0.004685	0.010797	0	0.001872	0.00848	0	0.009024	0	0	0	0.001469	0.008422	0.00441
OTU000523	84	0	4	2	0	0	0	14	0	1	0	0	17	0	2	0	7	3	0	1	2	3	2	0	3	0	13	0	3	0	1	4	2	0	0.007263	0.003553	0	0	0	0.026204	0	0.001737	0	0	0.031349	0	0.002938	0	0.01029
OTU000524	82	2	2	11	15	6	0	2	0	1	0	0	1	0	0	0	14	0	0	14	1	0	0	0	0	2	0	0	1	9	0	0	1	0.003293	0.003632	0.019542	0.023424	0.010797	0	0.003743	0	0.001737	0	0	0.001844	0	0	0	0.020579
OTU000525	82	1	3	2	3	1	0	1	5	1	1	0	2	0	7	0	0	1	0	1	5	1	3	1	0	10	1	2	0	12	5	11	2	0.001647	0.005447	0.003553	0.004685	0.001799	0	0.001872	0.00848	0.001737	0.001504	0	0.003688	0	0.010283	0	0
OTU000526	81	2	0	3	3	4	1	5	1	2	0	1	2	6	1	0	5	4	6	2	2	0	1	1	17	0	3	4	2	0	2	0	1	0.003293	0	0.00533	0.004685	0.007198	0.001696	0.009359	0.001696	0.003474	0	0.001778	0.003688	0.010816	0.001469	0	0.00735
OTU000527	81	1	5	2	2	0	2	10	4	5	6	2	0	1	7	1	0	0	1	1	1	0	0	2	4	2	0	2	2	2	0	1	15	0.001647	0.009079	0.003553	0.003123	0	0.003392	0.018717	0.006784	0.008686	0.009024	0.003556	0	0.001803	0.010283	0.001684	0
OTU000528	80	3	0	0	0	0	0	19	0	1	1	4	16	8	0	5	3	0	7	0	3	0	6	0	1	0	2	0	0	0	0	1	0	0.00494	0	0	0	0	0	0.035563	0	0.001737	0.001504	0.007111	0.029505	0.014421	0	0.008422	0.00441
OTU000529	80	2	1	0	5	0	2	1	3	3	9	1	0	1	0	0	0	0	2	1	3	7	0	0	1	3	8	14	5	2	2	2	2	0.003293	0.001816	0	0.007808	0	0.003392	0.001872	0.005088	0.005211	0.013536	0.001778	0	0.001803	0	0	0
OTU000530	79	0	3	1	2	2	2	0	4	1	2	4	3	0	1	1	1	1	1	0	1	0	0	4	3	3	4	0	27	0	3	3	2	0	0.005447	0.001777	0.003123	0.003599	0.003392	0	0.006784	0.001737	0.003008	0.007111	0.005532	0	0.001469	0.001684	0.00147
OTU000531	78	3	2	2	3	2	8	1	0	9	0	5	1	6	5	1	3	0	2	1	3	2	1	4	0	2	2	2	3	0	2	3	0	0.00494	0.003632	0.003553	0.004685	0.003599	0.013567	0.001872	0	0.015634	0	0.008889	0.001844	0.010816	0.007345	0.001684	0.00441
OTU000532	78	0	3	3	4	6	6	0	0	2	1	2	1	4	1	0	0	3	2	4	3	3	0	6	0	2	2	7	1	4	5	0	3	0	0.005447	0.00533	0.006246	0.010797	0.010175	0	0	0.003474	0.001504	0.003556	0.001844	0.007211	0.001469	0	0
OTU000533	78	0	0	0	2	0	0	0	0	7	57	0	1	1	0	0	0	1	0	0	0	1	1	2	0	0	1	2	0	2	0	0	0	0	0	0	0.003123	0	0	0	0	0.01216	0.085727	0	0.001844	0.001803	0	0	0
OTU000534	78	1	3	3	5	3	2	0	4	0	0	3	1	3	3	0	6	3	2	0	1	10	1	5	2	3	1	1	1	1	4	6	0	0.001647	0.005447	0.00533	0.007808	0.005398	0.003392	0	0.006784	0	0	0.005334	0.001844	0.005408	0.004407	0	0.00882
OTU000535	77	6	5	4	0	3	1	3	1	3	6	5	5	4	5	0	3	0	2	3	4	6	0	0	0	0	0	6	0	0	1	1	0	0.009879	0.009079	0.007106	0	0.005398	0.001696	0.005615	0.001696	0.005211	0.009024	0.008889	0.00922	0.007211	0.007345	0	0.00441
OTU000536	77	6	2	1	1	1	1	3	0	0	3	2	5	1	0	0	0	4	9	3	3	4	3	4	4	4	2	2	8	1	0	0	0	0.009879	0.003632	0.001777	0.001562	0.001799	0.001696	0.005615	0	0	0.004512	0.003556	0.00922	0.001803	0	0	0
OTU000537	77	1	0	3	1	1	1	4	1	1	4	1	0	11	1	3	3	9	3	0	3	0	2	0	1	1	0	2	2	1	9	6	2	0.001647	0	0.00533	0.001562	0.001799	0.001696	0.007487	0.001696	0.001737	0.006016	0.001778	0	0.019829	0.001469	0.005053	0.00441
OTU000538	76	1	4	3	10	0	0	0	0	2	0	0	4	1	30	9	3	2	1	1	1	0	1	1	0	0	0	0	0	0	0	2	0	0.001647	0.007263	0.00533	0.015616	0	0	0	0	0.003474	0	0	0.007376	0.001803	0.04407	0.015159	0.00441
OTU000539	76	1	6	2	0	10	1	0	1	0	3	7	0	2	4	4	3	2	3	7	0	1	0	3	4	1	2	0	1	0	1	0	7	0.001647	0.010895	0.003553	0	0.017994	0.001696	0	0.001696	0	0.004512	0.012445	0	0.003605	0.005876	0.006737	0.00441
OTU000540	76	22	0	3	6	0	5	1	0	22	0	0	1	0	1	0	1	0	2	0	0	1	0	0	0	0	6	2	1	0	0	2	0	0.036225	0	0.00533	0.009369	0	0.008479	0.001872	0	0.038217	0	0	0.001844	0	0.001469	0	0.00147
OTU000541	76	2	3	0	1	0	0	5	4	1	6	2	1	1	1	0	0	0	0	0	0	0	2	0	4	5	1	20	8	0	3	5	1	0.003293	0.005447	0	0.001562	0	0	0.009359	0.006784	0.001737	0.009024	0.003556	0.001844	0.001803	0.001469	0	0
OTU000542	76	1	8	1	1	3	3	0	6	1	0	0	3	1	3	0	3	1	0	13	1	1	15	0	1	2	2	1	0	3	1	1	0	0.001647	0.014526	0.001777	0.001562	0.005398	0.005088	0	0.010176	0.001737	0	0	0.005532	0.001803	0.004407	0	0.00441
OTU000543	76	9	0	1	0	0	4	2	1	3	1	2	0	5	2	0	3	0	0	5	3	2	1	0	1	4	5	2	3	4	1	1	11	0.014819	0	0.001777	0	0	0.006784	0.003743	0.001696	0.005211	0.001504	0.003556	0	0.009013	0.002938	0	0.00441
OTU000544	75	1	2	0	5	0	6	3	2	1	3	0	0	0	0	6	2	0	0	1	1	3	0	15	3	1	0	3	1	0	12	3	1	0.001647	0.003632	0	0.007808	0	0.010175	0.005615	0.003392	0.001737	0.004512	0	0	0	0	0.010106	0.00294
OTU000545	75	6	2	8	4	4	2	1	3	0	0	5	2	3	3	2	0	0	4	15	0	1	0	3	1	0	1	0	3	0	0	2	0	0.009879	0.003632	0.014212	0.006246	0.007198	0.003392	0.001872	0.005088	0	0	0.008889	0.003688	0.005408	0.004407	0.003369	0
OTU000546	75	9	1	2	0	1	3	0	5	0	0	0	1	2	3	6	0	7	6	2	1	4	2	5	2	2	0	0	2	0	0	9	0	0.014819	0.001816	0.003553	0	0.001799	0.005088	0	0.00848	0	0	0	0.001844	0.003605	0.004407	0.010106	0
OTU000547	74	8	0	9	7	4	0	0	0	0	0	0	0	0	1	4	16	0	0	0	5	10	4	3	0	0	0	0	0	0	2	0	1	0.013173	0	0.015989	0.010931	0.007198	0	0	0	0	0	0	0	0	0.001469	0.006737	0.023519
OTU000548	74	6	0	7	4	0	2	9	0	1	5	1	0	1	2	1	3	4	1	0	0	0	2	0	2	1	3	8	1	1	2	1	6	0.009879	0	0.012436	0.006246	0	0.003392	0.016845	0	0.001737	0.00752	0.001778	0	0.001803	0.002938	0.001684	0.00441
OTU000549	74	1	0	2	3	0	2	3	6	11	0	0	10	1	10	2	0	14	4	0	1	2	0	0	0	0	0	1	0	0	0	0	1	0.001647	0	0.003553	0.004685	0	0.003392	0.005615	0.010176	0.019109	0	0	0.018441	0.001803	0.01469	0.003369	0
OTU000550	74	0	1	0	4	0	0	2	0	2	2	0	8	0	8	6	1	0	0	14	0	1	12	12	1	0	0	0	0	0	0	0	0	0	0.001816	0	0.006246	0	0	0.003743	0	0.003474	0.003008	0	0.014753	0	0.011752	0.010106	0.00147
OTU000551	74	12	5	4	6	7	13	2	3	2	4	6	0	0	0	0	0	0	1	0	2	1	1	0	1	0	2	0	0	2	0	0	0	0.019759	0.009079	0.007106	0.009369	0.012596	0.022047	0.003743	0.005088	0.003474	0.006016	0.010667	0	0	0	0	0
OTU000552	74	3	30	0	2	0	1	0	0	3	4	1	1	2	2	6	2	0	0	5	2	2	0	0	0	0	0	5	2	0	1	0	0	0.00494	0.054474	0	0.003123	0	0.001696	0	0	0.005211	0.006016	0.001778	0.001844	0.003605	0.002938	0.010106	0.00294
OTU000553	74	3	0	2	3	5	2	4	0	0	0	1	10	11	1	0	0	9	0	0	6	0	7	1	0	2	0	0	1	2	1	3	0	0.00494	0	0.003553	0.004685	0.008997	0.003392	0.007487	0	0	0	0.001778	0.018441	0.019829	0.001469	0	0
OTU000554	73	2	8	2	1	4	5	1	3	5	1	5	3	0	0	3	1	0	7	2	5	1	1	1	0	1	3	2	1	2	0	0	3	0.003293	0.014526	0.003553	0.001562	0.007198	0.008479	0.001872	0.005088	0.008686	0.001504	0.008889	0.005532	0	0	0.005053	0.00147
OTU000555	73	0	2	1	0	1	0	7	0	6	10	9	2	0	5	0	0	1	1	3	7	1	4	0	2	0	1	0	0	0	8	2	0	0	0.003632	0.001777	0	0.001799	0	0.013102	0	0.010423	0.01504	0.016001	0.003688	0	0.007345	0	0
OTU000556	73	0	0	1	0	0	0	0	0	0	0	0	0	0	0	0	0	0	7	11	4	5	3	5	5	3	0	6	14	8	1	0	0	0	0	0.001777	0	0	0	0	0	0	0	0	0	0	0	0	0
OTU000557	73	3	2	3	5	0	1	2	1	3	2	2	0	0	0	6	0	0	3	0	2	5	0	7	0	4	1	4	5	5	4	1	2	0.00494	0.003632	0.00533	0.007808	0	0.001696	0.003743	0.001696	0.005211	0.003008	0.003556	0	0	0	0.010106	0
OTU000558	72	3	2	2	5	2	0	3	17	3	0	2	0	0	0	0	0	0	0	2	3	1	14	3	0	2	0	0	1	0	3	4	0	0.00494	0.003632	0.003553	0.007808	0.003599	0	0.005615	0.028831	0.005211	0	0.003556	0	0	0	0	0
OTU000559	72	0	12	4	2	0	4	0	1	1	2	0	0	0	2	3	5	0	2	5	0	2	1	2	2	3	1	1	1	8	2	3	3	0	0.02179	0.007106	0.003123	0	0.006784	0	0.001696	0.001737	0.003008	0	0	0	0.002938	0.005053	0.00735
OTU000560	72	0	0	1	0	0	0	5	3	0	1	6	2	6	4	2	0	10	2	5	3	2	0	2	4	0	1	0	3	1	5	2	2	0	0	0.001777	0	0	0	0.009359	0.005088	0	0.001504	0.010667	0.003688	0.010816	0.005876	0.003369	0
OTU000561	71	5	5	7	3	3	1	3	6	6	2	3	0	4	4	0	0	0	4	4	0	0	0	0	4	1	1	0	0	2	2	1	0	0.008233	0.009079	0.012436	0.004685	0.005398	0.001696	0.005615	0.010176	0.010423	0.003008	0.005334	0	0.007211	0.005876	0	0
OTU000562	70	1	1	4	4	0	1	4	3	5	0	0	3	2	0	0	2	4	0	0	4	6	2	5	1	2	2	5	1	1	2	2	3	0.001647	0.001816	0.007106	0.006246	0	0.001696	0.007487	0.005088	0.008686	0	0	0.005532	0.003605	0	0	0.00294
OTU000563	70	3	2	0	3	1	1	0	3	1	3	1	13	0	1	2	7	0	2	1	1	1	2	1	1	0	6	0	7	5	0	0	2	0.00494	0.003632	0	0.004685	0.001799	0.001696	0	0.005088	0.001737	0.004512	0.001778	0.023973	0	0.001469	0.003369	0.01029
OTU000564	70	0	4	7	0	1	5	2	0	1	0	0	5	15	0	1	0	0	2	2	5	4	3	0	1	1	1	0	1	5	2	2	0	0	0.007263	0.012436	0	0.001799	0.008479	0.003743	0	0.001737	0	0	0.00922	0.02704	0	0.001684	0
OTU000565	69	2	2	1	1	3	3	1	1	6	3	8	0	3	4	1	1	0	4	0	0	0	6	1	2	2	1	1	3	1	4	3	1	0.003293	0.003632	0.001777	0.001562	0.005398	0.005088	0.001872	0.001696	0.010423	0.004512	0.014223	0	0.005408	0.005876	0.001684	0.00147
OTU000566	69	0	0	8	3	1	0	15	0	1	0	0	19	0	0	0	0	0	0	0	1	0	18	1	1	0	0	0	0	0	1	0	0	0	0	0.014212	0.004685	0.001799	0	0.028076	0	0.001737	0	0	0.035037	0	0	0	0
OTU000567	69	1	0	2	1	0	1	1	3	0	0	1	2	0	0	0	0	14	1	0	0	0	0	0	0	38	1	0	0	1	0	1	1	0.001647	0	0.003553	0.001562	0	0.001696	0.001872	0.005088	0	0	0.001778	0.003688	0	0	0	0
OTU000568	68	3	3	12	10	2	0	0	0	1	1	4	6	3	0	0	0	3	5	0	6	0	0	1	2	0	2	0	4	0	0	0	0	0.00494	0.005447	0.021318	0.015616	0.003599	0	0	0	0.001737	0.001504	0.007111	0.011064	0.005408	0	0	0
OTU000569	68	8	3	3	0	2	0	2	3	0	5	0	0	3	1	4	0	0	1	3	0	2	2	0	1	1	2	12	1	0	2	1	6	0.013173	0.005447	0.00533	0	0.003599	0	0.003743	0.005088	0	0.00752	0	0	0.005408	0.001469	0.006737	0
OTU000570	68	21	12	1	3	2	2	0	0	0	1	0	3	0	0	4	1	1	2	1	0	0	0	2	0	1	5	6	0	0	0	0	0	0.034578	0.02179	0.001777	0.004685	0.003599	0.003392	0	0	0	0.001504	0	0.005532	0	0	0.006737	0.00147
OTU000571	68	0	0	1	0	4	0	6	5	2	0	6	2	4	9	0	0	7	4	0	1	3	5	0	0	2	2	0	1	0	1	3	0	0	0	0.001777	0	0.007198	0	0.01123	0.00848	0.003474	0	0.010667	0.003688	0.007211	0.013221	0	0
OTU000572	67	1	2	1	4	11	0	0	1	0	0	0	0	0	3	1	5	0	2	1	4	0	1	0	5	0	4	3	0	5	4	1	8	0.001647	0.003632	0.001777	0.006246	0.019794	0	0	0.001696	0	0	0	0	0	0.004407	0.001684	0.00735
OTU000573	67	1	2	1	0	0	1	0	3	0	0	2	0	8	3	5	0	0	2	0	0	5	0	8	0	7	0	0	1	0	17	0	1	0.001647	0.003632	0.001777	0	0	0.001696	0	0.005088	0	0	0.003556	0	0.014421	0.004407	0.008422	0
OTU000574	67	1	0	2	1	4	3	5	0	3	0	0	6	2	3	0	0	0	2	2	1	3	2	1	4	2	5	4	0	8	1	0	2	0.001647	0	0.003553	0.001562	0.007198	0.005088	0.009359	0	0.005211	0	0	0.011064	0.003605	0.004407	0	0
OTU000575	67	0	4	2	4	1	1	3	3	11	0	6	5	1	2	0	0	2	1	1	5	3	4	0	0	1	1	0	3	1	0	2	0	0	0.007263	0.003553	0.006246	0.001799	0.001696	0.005615	0.005088	0.019109	0	0.010667	0.00922	0.001803	0.002938	0	0
OTU000576	66	0	2	1	3	0	2	3	0	0	2	1	11	3	0	0	4	2	2	0	3	6	5	1	1	1	3	3	0	4	2	1	0	0	0.003632	0.001777	0.004685	0	0.003392	0.005615	0	0	0.003008	0.001778	0.020285	0.005408	0	0	0.00588
OTU000577	66	2	3	8	0	6	1	0	1	0	0	6	2	0	1	2	2	2	0	10	7	0	1	0	1	4	0	0	4	1	1	0	1	0.003293	0.005447	0.014212	0	0.010797	0.001696	0	0.001696	0	0	0.010667	0.003688	0	0.001469	0.003369	0.00294
OTU000578	66	0	0	1	0	0	0	0	0	0	0	0	0	0	0	0	0	0	0	0	62	0	0	0	1	0	0	0	0	0	1	1	0	0	0	0.001777	0	0	0	0	0	0	0	0	0	0	0	0	0
OTU000579	66	2	1	0	1	1	0	5	9	3	0	2	22	0	3	0	2	2	0	1	0	0	6	1	0	2	0	0	1	1	1	0	0	0.003293	0.001816	0	0.001562	0.001799	0	0.009359	0.015263	0.005211	0	0.003556	0.040569	0	0.004407	0	0.00294
OTU000580	66	1	3	1	3	4	5	5	10	3	3	2	1	5	2	1	0	2	0	3	2	1	0	2	0	1	0	0	0	1	2	1	2	0.001647	0.005447	0.001777	0.004685	0.007198	0.008479	0.009359	0.016959	0.005211	0.004512	0.003556	0.001844	0.009013	0.002938	0.001684	0
OTU000581	66	2	4	2	2	1	1	0	2	0	0	1	1	3	5	2	7	5	2	2	0	1	1	3	1	2	0	0	1	6	3	6	0	0.003293	0.007263	0.003553	0.003123	0.001799	0.001696	0	0.003392	0	0	0.001778	0.001844	0.005408	0.007345	0.003369	0.01029
OTU000582	65	0	0	2	2	0	0	6	4	0	1	7	3	1	1	2	4	9	5	3	9	3	0	0	1	0	1	0	0	0	0	1	0	0	0	0.003553	0.003123	0	0	0.01123	0.006784	0	0.001504	0.012445	0.005532	0.001803	0.001469	0.003369	0.00588
OTU000583	65	2	5	6	2	3	1	1	0	4	1	0	1	1	4	8	0	0	2	3	1	0	2	2	2	0	6	1	1	0	2	2	2	0.003293	0.009079	0.010659	0.003123	0.005398	0.001696	0.001872	0	0.006949	0.001504	0	0.001844	0.001803	0.005876	0.013475	0
OTU000584	65	0	4	1	1	0	0	5	0	3	2	0	0	6	0	2	2	4	1	2	0	4	0	0	1	5	3	1	3	0	0	3	12	0	0.007263	0.001777	0.001562	0	0	0.009359	0	0.005211	0.003008	0	0	0.010816	0	0.003369	0.00294
OTU000585	64	1	9	1	4	0	0	0	0	0	1	0	0	0	29	0	1	2	0	0	3	1	0	0	0	0	0	1	0	0	1	1	9	0.001647	0.016342	0.001777	0.006246	0	0	0	0	0	0.001504	0	0	0	0.042601	0	0.00147
OTU000586	64	0	1	1	3	0	0	0	1	1	1	0	5	0	2	0	2	0	5	0	3	1	1	0	2	1	10	2	20	1	0	0	1	0	0.001816	0.001777	0.004685	0	0	0	0.001696	0.001737	0.001504	0	0.00922	0	0.002938	0	0.00294
OTU000587	64	33	0	1	0	0	2	0	4	0	1	0	2	0	2	0	11	0	2	1	3	0	0	1	0	0	0	0	0	0	0	1	0	0.054337	0	0.001777	0	0	0.003392	0	0.006784	0	0.001504	0	0.003688	0	0.002938	0	0.01617
OTU000588	64	0	5	3	1	6	2	2	2	1	1	2	0	3	0	1	3	5	1	3	3	0	4	0	2	1	4	0	2	0	1	0	6	0	0.009079	0.00533	0.001562	0.010797	0.003392	0.003743	0.003392	0.001737	0.001504	0.003556	0	0.005408	0	0.001684	0.00441
OTU000589	64	4	2	1	2	1	3	6	1	3	5	0	3	1	1	7	1	2	1	0	4	1	2	1	0	2	2	0	2	5	1	0	0	0.006586	0.003632	0.001777	0.003123	0.001799	0.005088	0.01123	0.001696	0.005211	0.00752	0	0.005532	0.001803	0.001469	0.01179	0.00147
OTU000590	63	0	2	0	1	6	0	10	10	0	0	2	0	1	0	0	0	5	6	7	4	1	7	0	1	0	0	0	0	0	0	0	0	0	0.003632	0	0.001562	0.010797	0	0.018717	0.016959	0	0	0.003556	0	0.001803	0	0	0
OTU000591	63	0	1	3	1	3	0	4	2	2	0	2	0	2	2	0	0	1	3	6	1	4	1	6	2	4	3	3	4	0	2	0	1	0	0.001816	0.00533	0.001562	0.005398	0	0.007487	0.003392	0.003474	0	0.003556	0	0.003605	0.002938	0	0
OTU000592	63	6	0	0	8	2	1	0	1	1	3	0	0	2	0	3	0	0	1	0	0	4	0	3	0	0	0	0	6	5	5	6	6	0.009879	0	0	0.012493	0.003599	0.001696	0	0.001696	0.001737	0.004512	0	0	0.003605	0	0.005053	0
OTU000593	63	0	0	2	3	5	1	1	0	0	2	1	0	3	3	0	0	1	1	6	5	1	3	1	0	1	8	8	2	1	2	2	0	0	0	0.003553	0.004685	0.008997	0.001696	0.001872	0	0	0.003008	0.001778	0	0.005408	0.004407	0	0
OTU000594	63	1	1	2	2	0	1	0	2	0	0	0	3	1	4	2	2	1	0	1	0	3	2	0	1	19	0	0	0	9	1	3	2	0.001647	0.001816	0.003553	0.003123	0	0.001696	0	0.003392	0	0	0	0.005532	0.001803	0.005876	0.003369	0.00294
OTU000595	63	5	4	0	3	3	2	0	2	1	0	2	0	3	5	2	5	4	2	3	2	1	6	1	1	0	0	0	2	3	0	1	0	0.008233	0.007263	0	0.004685	0.005398	0.003392	0	0.003392	0.001737	0	0.003556	0	0.005408	0.007345	0.003369	0.00735
OTU000596	63	2	0	4	6	2	0	3	0	0	0	0	2	1	2	2	0	3	0	1	0	7	0	7	1	1	0	0	6	3	7	1	2	0.003293	0	0.007106	0.009369	0.003599	0	0.005615	0	0	0	0	0.003688	0.001803	0.002938	0.003369	0
OTU000597	61	8	4	0	1	0	7	2	0	2	2	1	4	0	0	0	1	0	8	1	1	0	0	3	1	7	0	2	0	6	0	0	0	0.013173	0.007263	0	0.001562	0	0.011871	0.003743	0	0.003474	0.003008	0.001778	0.007376	0	0	0	0.00147
OTU000598	61	0	0	1	1	2	0	0	0	0	0	0	0	3	0	2	0	0	0	0	13	1	8	0	0	0	2	0	0	1	25	2	0	0	0	0.001777	0.001562	0.003599	0	0	0	0	0	0	0	0.005408	0	0.003369	0
OTU000599	61	1	3	0	1	1	2	0	4	4	1	5	5	6	1	5	5	2	1	0	1	1	1	0	0	1	7	0	2	0	0	0	1	0.001647	0.005447	0	0.001562	0.001799	0.003392	0	0.006784	0.006949	0.001504	0.008889	0.00922	0.010816	0.001469	0.008422	0.00735
OTU000600	61	0	0	2	0	2	1	0	2	0	2	2	5	0	0	0	2	3	3	5	6	0	2	2	4	0	10	0	5	0	2	0	1	0	0	0.003553	0	0.003599	0.001696	0	0.003392	0	0.003008	0.003556	0.00922	0	0	0	0.00294
OTU000601	61	0	2	4	1	11	0	0	1	1	1	2	0	8	1	1	0	4	5	1	2	3	5	1	0	4	2	1	0	0	0	0	0	0	0.003632	0.007106	0.001562	0.019794	0	0	0.001696	0.001737	0.001504	0.003556	0	0.014421	0.001469	0.001684	0
OTU000602	61	7	0	5	5	0	0	0	4	3	0	0	0	0	2	2	2	1	1	1	6	7	4	0	0	1	3	0	0	0	0	7	0	0.011526	0	0.008883	0.007808	0	0	0	0.006784	0.005211	0	0	0	0	0.002938	0.003369	0.00294
OTU000603	60	1	2	5	0	3	1	6	3	3	0	4	8	3	2	0	0	0	5	3	5	0	4	0	0	0	0	0	0	0	1	1	0	0.001647	0.003632	0.008883	0	0.005398	0.001696	0.01123	0.005088	0.005211	0	0.007111	0.014753	0.005408	0.002938	0	0
OTU000604	60	3	3	0	0	8	7	2	1	2	0	1	1	7	2	0	1	2	5	7	1	3	0	1	0	0	0	0	0	0	1	0	2	0.00494	0.005447	0	0	0.014395	0.011871	0.003743	0.001696	0.003474	0	0.001778	0.001844	0.012619	0.002938	0	0.00147
OTU000605	60	2	0	0	5	1	1	3	2	3	0	2	3	6	0	2	4	5	0	0	2	1	6	0	2	1	2	0	3	0	0	4	0	0.003293	0	0	0.007808	0.001799	0.001696	0.005615	0.003392	0.005211	0	0.003556	0.005532	0.010816	0	0.003369	0.00588
OTU000606	60	1	4	1	0	4	1	1	6	0	1	2	2	0	0	4	5	0	2	0	1	2	12	1	2	0	0	1	0	1	0	2	4	0.001647	0.007263	0.001777	0	0.007198	0.001696	0.001872	0.010176	0	0.001504	0.003556	0.003688	0	0	0.006737	0.00735
OTU000607	60	0	1	2	1	1	4	0	0	0	0	0	4	1	5	3	0	2	2	2	1	2	4	2	2	1	0	0	4	1	6	7	2	0	0.001816	0.003553	0.001562	0.001799	0.006784	0	0	0	0	0	0.007376	0.001803	0.007345	0.005053	0
OTU000608	60	1	2	6	1	2	6	0	0	1	0	0	0	11	8	0	7	3	0	0	2	0	1	6	2	0	0	0	0	0	1	0	0	0.001647	0.003632	0.010659	0.001562	0.003599	0.010175	0	0	0.001737	0	0	0	0.019829	0.011752	0	0.01029
OTU000609	59	5	0	1	1	1	3	1	2	3	1	2	2	0	1	7	0	4	6	0	0	0	0	3	2	1	1	1	1	0	0	2	8	0.008233	0	0.001777	0.001562	0.001799	0.005088	0.001872	0.003392	0.005211	0.001504	0.003556	0.003688	0	0.001469	0.01179	0
OTU000610	59	0	0	1	1	0	1	0	1	0	0	0	21	1	17	3	0	0	0	10	0	2	0	0	0	0	0	0	0	1	0	0	0	0	0	0.001777	0.001562	0	0.001696	0	0.001696	0	0	0	0.038725	0.001803	0.024973	0.005053	0
OTU000611	59	7	0	0	8	9	2	3	2	2	0	2	0	4	3	0	0	1	0	3	1	2	1	1	0	0	6	0	1	0	1	0	0	0.011526	0	0	0.012493	0.016195	0.003392	0.005615	0.003392	0.003474	0	0.003556	0	0.007211	0.004407	0	0
OTU000612	59	0	8	0	0	1	2	1	2	0	15	0	0	4	2	0	4	0	0	0	0	1	3	1	0	1	5	1	0	0	4	4	0	0	0.014526	0	0	0.001799	0.003392	0.001872	0.003392	0	0.02256	0	0	0.007211	0.002938	0	0.00588
OTU000613	59	3	1	1	1	0	0	3	5	1	2	3	1	1	0	0	0	2	0	2	2	2	2	2	1	2	1	4	9	2	5	1	0	0.00494	0.001816	0.001777	0.001562	0	0	0.005615	0.00848	0.001737	0.003008	0.005334	0.001844	0.001803	0	0	0
OTU000614	59	3	0	1	1	3	6	1	0	2	1	0	1	2	0	3	2	1	0	5	2	3	3	0	0	0	4	3	4	0	3	1	4	0.00494	0	0.001777	0.001562	0.005398	0.010175	0.001872	0	0.003474	0.001504	0	0.001844	0.003605	0	0.005053	0.00294
OTU000615	58	1	0	1	0	11	5	1	1	2	0	2	0	3	0	2	3	0	2	0	5	0	5	1	0	3	7	0	0	0	1	0	2	0.001647	0	0.001777	0	0.019794	0.008479	0.001872	0.001696	0.003474	0	0.003556	0	0.005408	0	0.003369	0.00441
OTU000616	58	7	1	0	1	1	4	1	1	2	6	0	0	1	1	4	0	5	2	0	7	0	0	0	1	0	0	6	1	0	2	3	1	0.011526	0.001816	0	0.001562	0.001799	0.006784	0.001872	0.001696	0.003474	0.009024	0	0	0.001803	0.001469	0.006737	0
OTU000617	58	3	7	3	0	0	2	0	0	0	0	0	0	0	2	2	2	0	0	14	2	1	0	3	0	7	0	0	7	1	1	1	0	0.00494	0.012711	0.00533	0	0	0.003392	0	0	0	0	0	0	0	0.002938	0.003369	0.00294
OTU000618	58	0	1	1	5	8	5	0	2	4	0	0	0	2	0	0	2	5	5	8	0	1	1	2	0	1	1	1	0	0	0	3	0	0	0.001816	0.001777	0.007808	0.014395	0.008479	0	0.003392	0.006949	0	0	0	0.003605	0	0	0.00294
OTU000619	58	2	0	3	4	3	2	1	0	0	0	0	1	0	2	0	0	4	7	2	0	1	0	4	11	4	0	1	0	3	0	2	1	0.003293	0	0.00533	0.006246	0.005398	0.003392	0.001872	0	0	0	0	0.001844	0	0.002938	0	0
OTU000620	57	5	2	0	0	2	0	0	3	3	14	8	0	4	1	0	0	2	0	0	0	0	0	1	0	1	1	4	4	1	1	0	0	0.008233	0.003632	0	0	0.003599	0	0	0.005088	0.005211	0.021056	0.014223	0	0.007211	0.001469	0	0
OTU000621	56	0	0	2	2	0	1	0	0	0	0	0	1	1	1	2	1	0	0	2	24	3	0	1	3	0	0	2	1	1	0	5	3	0	0	0.003553	0.003123	0	0.001696	0	0	0	0	0	0.001844	0.001803	0.001469	0.003369	0.00147
OTU000622	56	5	1	1	3	0	0	1	4	1	1	3	0	5	0	0	2	3	0	0	0	1	7	1	1	0	0	1	3	1	5	2	4	0.008233	0.001816	0.001777	0.004685	0	0	0.001872	0.006784	0.001737	0.001504	0.005334	0	0.009013	0	0	0.00294
OTU000623	56	0	0	0	5	0	1	0	1	0	0	0	0	4	1	10	0	0	0	3	0	3	0	4	0	1	0	0	0	0	21	2	0	0	0	0	0.007808	0	0.001696	0	0.001696	0	0	0	0	0.007211	0.001469	0.016844	0
OTU000624	56	3	0	0	2	3	0	3	6	5	0	1	4	2	3	1	0	0	4	2	1	2	2	0	0	0	5	0	0	3	0	2	2	0.00494	0	0	0.003123	0.005398	0	0.005615	0.010176	0.008686	0	0.001778	0.007376	0.003605	0.004407	0.001684	0
OTU000625	56	0	0	2	1	3	1	5	0	1	0	2	1	6	5	0	9	1	1	3	1	2	3	1	1	0	0	2	2	1	0	1	1	0	0	0.003553	0.001562	0.005398	0.001696	0.009359	0	0.001737	0	0.003556	0.001844	0.010816	0.007345	0	0.01323
OTU000626	56	0	0	1	1	1	13	4	0	0	0	0	3	5	0	0	0	0	1	1	0	1	11	5	1	0	3	2	0	3	0	0	0	0	0	0.001777	0.001562	0.001799	0.022047	0.007487	0	0	0	0	0.005532	0.009013	0	0	0
OTU000627	55	0	0	0	0	1	0	0	0	0	9	9	14	5	2	2	1	1	0	0	0	0	0	0	0	0	0	0	11	0	0	0	0	0	0	0	0	0.001799	0	0	0	0	0.013536	0.016001	0.025817	0.009013	0.002938	0.003369	0.00147
OTU000628	55	20	3	0	1	0	2	5	2	2	0	0	2	0	0	0	1	0	2	3	2	0	0	0	0	0	1	0	0	4	2	3	0	0.032932	0.005447	0	0.001562	0	0.003392	0.009359	0.003392	0.003474	0	0	0.003688	0	0	0	0.00147
OTU000629	55	2	4	4	2	8	5	0	2	1	3	0	0	1	0	1	0	0	1	4	2	6	1	6	0	0	0	1	0	0	0	0	1	0.003293	0.007263	0.007106	0.003123	0.014395	0.008479	0	0.003392	0.001737	0.004512	0	0	0.001803	0	0.001684	0
OTU000630	55	0	1	1	5	0	12	2	0	1	2	2	1	0	1	1	0	1	0	6	2	1	1	0	2	2	2	2	0	2	1	4	0	0	0.001816	0.001777	0.007808	0	0.020351	0.003743	0	0.001737	0.003008	0.003556	0.001844	0	0.001469	0.001684	0
OTU000631	55	11	10	2	2	0	0	0	0	0	0	0	0	0	4	3	0	1	0	2	0	0	0	2	0	0	4	0	0	0	0	0	14	0.018112	0.018158	0.003553	0.003123	0	0	0	0	0	0	0	0	0	0.005876	0.005053	0
OTU000632	54	8	3	4	0	1	6	4	1	4	3	0	2	2	6	0	2	0	0	0	0	0	0	0	1	0	1	0	0	5	0	1	0	0.013173	0.005447	0.007106	0	0.001799	0.010175	0.007487	0.001696	0.006949	0.004512	0	0.003688	0.003605	0.008814	0	0.00294
OTU000633	53	5	5	3	1	1	0	0	0	0	0	0	0	2	0	1	0	0	7	2	3	10	0	2	4	4	0	0	0	0	0	2	1	0.008233	0.009079	0.00533	0.001562	0.001799	0	0	0	0	0	0	0	0.003605	0	0.001684	0
OTU000634	53	1	0	1	0	2	3	0	2	0	0	1	0	1	3	0	1	5	7	5	2	0	2	4	1	5	3	0	1	0	1	0	2	0.001647	0	0.001777	0	0.003599	0.005088	0	0.003392	0	0	0.001778	0	0.001803	0.004407	0	0.00147
OTU000635	53	1	0	3	1	3	1	1	3	1	2	3	6	1	4	0	3	0	0	4	0	0	1	6	0	0	3	2	3	1	0	0	0	0.001647	0	0.00533	0.001562	0.005398	0.001696	0.001872	0.005088	0.001737	0.003008	0.005334	0.011064	0.001803	0.005876	0	0.00441
OTU000636	53	4	0	0	0	2	1	7	1	7	0	0	4	1	0	2	1	8	1	2	0	0	3	1	0	0	1	0	2	0	4	1	0	0.006586	0	0	0	0.003599	0.001696	0.013102	0.001696	0.01216	0	0	0.007376	0.001803	0	0.003369	0.00147
OTU000637	53	2	3	0	0	3	6	1	0	0	0	3	1	5	0	0	1	2	4	0	4	6	2	2	0	0	0	0	3	0	1	3	1	0.003293	0.005447	0	0	0.005398	0.010175	0.001872	0	0	0	0.005334	0.001844	0.009013	0	0	0.00147
OTU000638	53	0	0	0	0	0	0	0	0	0	0	0	0	0	0	2	0	1	0	0	0	0	0	0	0	0	4	1	0	6	21	6	12	0	0	0	0	0	0	0	0	0	0	0	0	0	0	0.003369	0
OTU000639	53	1	4	0	0	9	1	1	1	4	0	8	0	4	1	1	3	2	0	0	1	0	0	3	5	0	0	1	1	0	0	0	2	0.001647	0.007263	0	0	0.016195	0.001696	0.001872	0.001696	0.006949	0	0.014223	0	0.007211	0.001469	0.001684	0.00441
OTU000640	53	0	16	1	5	3	3	1	0	0	0	0	0	0	0	0	0	0	0	3	1	0	3	0	0	7	0	0	1	0	8	0	1	0	0.029053	0.001777	0.007808	0.005398	0.005088	0.001872	0	0	0	0	0	0	0	0	0
OTU000641	53	0	0	2	1	0	6	3	3	0	0	0	1	5	0	0	6	1	1	1	0	4	0	13	1	1	0	1	0	0	0	1	2	0	0	0.003553	0.001562	0	0.010175	0.005615	0.005088	0	0	0	0.001844	0.009013	0	0	0.00882
OTU000642	52	0	0	0	1	2	2	3	4	0	1	0	1	3	3	1	4	0	0	2	6	3	0	1	0	1	5	0	1	2	0	0	6	0	0	0	0.001562	0.003599	0.003392	0.005615	0.006784	0	0.001504	0	0.001844	0.005408	0.004407	0.001684	0.00588
OTU000643	52	0	1	1	0	2	13	2	0	2	3	3	2	0	1	0	0	0	0	8	1	1	0	0	1	3	1	0	3	3	0	0	1	0	0.001816	0.001777	0	0.003599	0.022047	0.003743	0	0.003474	0.004512	0.005334	0.003688	0	0.001469	0	0
OTU000644	52	1	0	2	1	2	4	2	0	1	7	4	1	0	0	0	4	0	0	0	2	3	3	2	0	1	2	5	1	2	2	0	0	0.001647	0	0.003553	0.001562	0.003599	0.006784	0.003743	0	0.001737	0.010528	0.007111	0.001844	0	0	0	0.00588
OTU000645	52	1	1	2	3	0	2	0	1	0	1	3	1	5	4	5	3	0	0	2	4	0	1	5	0	1	0	3	2	0	1	0	1	0.001647	0.001816	0.003553	0.004685	0	0.003392	0	0.001696	0	0.001504	0.005334	0.001844	0.009013	0.005876	0.008422	0.00441
OTU000646	52	2	1	0	0	0	7	5	0	2	0	1	3	2	0	1	0	5	7	0	1	3	0	2	2	1	0	4	0	1	1	0	1	0.003293	0.001816	0	0	0	0.011871	0.009359	0	0.003474	0	0.001778	0.005532	0.003605	0	0.001684	0
OTU000647	52	1	0	0	0	0	0	1	0	1	2	1	0	0	2	1	1	0	4	5	0	2	0	0	12	0	6	7	3	1	0	0	2	0.001647	0	0	0	0	0	0.001872	0	0.001737	0.003008	0.001778	0	0	0.002938	0.001684	0.00147
OTU000648	52	1	0	0	4	0	0	8	11	1	5	0	1	0	5	3	1	2	0	1	0	0	2	0	0	0	2	0	2	0	1	2	0	0.001647	0	0	0.006246	0	0	0.014974	0.018655	0.001737	0.00752	0	0.001844	0	0.007345	0.005053	0.00147
OTU000649	51	0	0	0	1	0	0	0	0	0	2	0	14	0	0	0	1	0	2	0	0	3	0	0	0	2	2	11	0	3	1	9	0	0	0	0	0.001562	0	0	0	0	0	0.003008	0	0.025817	0	0	0	0.00147
OTU000650	51	1	1	0	1	0	0	0	0	1	5	6	10	0	4	11	2	5	0	0	0	0	0	1	0	1	0	0	1	0	0	0	1	0.001647	0.001816	0	0.001562	0	0	0	0	0.001737	0.00752	0.010667	0.018441	0	0.005876	0.018528	0.00294
OTU000651	51	0	0	0	0	0	0	0	0	0	0	0	0	0	0	0	0	0	5	10	10	4	1	1	3	0	0	2	6	9	0	0	0	0	0	0	0	0	0	0	0	0	0	0	0	0	0	0	0
OTU000652	50	1	4	1	0	3	1	0	2	6	1	7	7	0	6	0	1	0	2	1	0	1	1	0	0	0	0	0	1	0	0	3	1	0.001647	0.007263	0.001777	0	0.005398	0.001696	0	0.003392	0.010423	0.001504	0.012445	0.012908	0	0.008814	0	0.00147
OTU000653	50	0	0	1	0	0	0	0	5	0	0	1	0	1	0	3	1	0	0	0	5	0	16	0	2	0	0	5	0	0	9	0	1	0	0	0.001777	0	0	0	0	0.00848	0	0	0.001778	0	0.001803	0	0.005053	0.00147
OTU000654	50	0	0	0	0	1	2	2	0	6	2	3	0	5	2	0	1	2	3	5	0	0	0	8	0	1	4	1	0	0	0	1	1	0	0	0	0	0.001799	0.003392	0.003743	0	0.010423	0.003008	0.005334	0	0.009013	0.002938	0	0.00147
OTU000655	50	3	0	0	0	0	1	3	0	7	0	5	1	11	0	0	2	0	3	0	13	0	0	1	0	0	0	0	0	0	0	0	0	0.00494	0	0	0	0	0.001696	0.005615	0	0.01216	0	0.008889	0.001844	0.019829	0	0	0.00294
OTU000656	49	2	0	0	2	2	2	3	0	1	2	1	1	0	2	0	0	0	2	0	0	2	4	6	0	0	4	3	3	1	0	5	1	0.003293	0	0	0.003123	0.003599	0.003392	0.005615	0	0.001737	0.003008	0.001778	0.001844	0	0.002938	0	0
OTU000657	49	2	5	0	3	4	8	0	1	1	0	2	1	0	0	0	0	1	1	8	3	1	0	1	2	3	0	0	0	0	1	0	1	0.003293	0.009079	0	0.004685	0.007198	0.013567	0	0.001696	0.001737	0	0.003556	0.001844	0	0	0	0
OTU000658	49	9	9	6	1	0	1	3	0	0	0	1	8	0	3	0	3	0	0	0	0	0	0	0	0	0	0	0	3	0	0	0	2	0.014819	0.016342	0.010659	0.001562	0	0.001696	0.005615	0	0	0	0.001778	0.014753	0	0.004407	0	0.00441
OTU000659	49	1	0	3	0	0	0	4	4	2	0	0	0	0	0	3	0	5	2	0	15	0	1	0	3	0	2	0	2	1	0	0	1	0.001647	0	0.00533	0	0	0	0.007487	0.006784	0.003474	0	0	0	0	0	0.005053	0
OTU000660	49	0	2	0	3	0	0	0	1	0	0	0	2	15	0	2	2	0	2	2	0	0	0	7	1	2	1	2	0	5	0	0	0	0	0.003632	0	0.004685	0	0	0	0.001696	0	0	0	0.003688	0.02704	0	0.003369	0.00294
OTU000661	49	3	0	5	0	1	0	0	0	8	2	3	0	5	0	0	0	0	1	1	0	0	7	2	0	0	1	0	9	1	0	0	0	0.00494	0	0.008883	0	0.001799	0	0	0	0.013897	0.003008	0.005334	0	0.009013	0	0	0
OTU000662	48	0	0	0	0	0	6	1	1	4	1	0	3	3	0	1	1	8	0	0	1	1	0	0	1	5	9	0	2	0	0	0	0	0	0	0	0	0	0.010175	0.001872	0.001696	0.006949	0.001504	0	0.005532	0.005408	0	0.001684	0.00147
OTU000663	48	1	2	2	0	1	4	3	1	3	0	0	1	0	1	0	0	1	0	3	9	2	1	0	3	0	6	2	0	0	0	2	0	0.001647	0.003632	0.003553	0	0.001799	0.006784	0.005615	0.001696	0.005211	0	0	0.001844	0	0.001469	0	0
OTU000664	48	6	3	4	1	1	6	1	4	1	0	2	1	0	0	1	0	0	5	1	1	3	0	0	0	3	1	0	0	2	0	0	1	0.009879	0.005447	0.007106	0.001562	0.001799	0.010175	0.001872	0.006784	0.001737	0	0.003556	0.001844	0	0	0.001684	0
OTU000665	48	5	6	1	1	3	1	0	0	0	3	3	1	3	1	4	0	1	2	1	0	0	1	0	0	0	2	7	1	0	0	1	0	0.008233	0.010895	0.001777	0.001562	0.005398	0.001696	0	0	0	0.004512	0.005334	0.001844	0.005408	0.001469	0.006737	0
OTU000666	48	0	8	5	4	8	0	1	3	0	1	3	1	1	4	1	2	3	0	0	1	0	0	0	0	0	0	1	0	1	0	0	0	0	0.014526	0.008883	0.006246	0.014395	0	0.001872	0.005088	0	0.001504	0.005334	0.001844	0.001803	0.005876	0.001684	0.00294
OTU000667	48	5	1	2	6	4	0	0	1	1	2	2	8	1	3	1	4	1	0	0	0	0	0	0	0	0	1	0	2	2	0	0	1	0.008233	0.001816	0.003553	0.009369	0.007198	0	0	0.001696	0.001737	0.003008	0.003556	0.014753	0.001803	0.004407	0.001684	0.00588
OTU000668	47	0	0	1	3	2	0	10	2	1	4	4	3	0	0	0	0	12	1	0	1	0	1	0	0	0	1	1	0	0	0	0	0	0	0	0.001777	0.004685	0.003599	0	0.018717	0.003392	0.001737	0.006016	0.007111	0.005532	0	0	0	0
OTU000669	47	0	0	0	0	2	0	0	0	0	0	0	1	0	0	0	0	0	0	0	6	1	36	0	0	0	0	1	0	0	0	0	0	0	0	0	0	0.003599	0	0	0	0	0	0	0.001844	0	0	0	0
OTU000670	47	0	0	1	0	0	7	0	1	0	2	0	0	1	6	15	3	1	0	0	2	3	0	1	0	0	0	0	2	0	1	1	0	0	0	0.001777	0	0	0.011871	0	0.001696	0	0.003008	0	0	0.001803	0.008814	0.025265	0.00441
OTU000671	47	7	2	0	1	0	0	4	2	2	6	6	5	0	1	0	2	0	3	0	1	1	1	0	0	0	1	1	0	0	1	0	0	0.011526	0.003632	0	0.001562	0	0	0.007487	0.003392	0.003474	0.009024	0.010667	0.00922	0	0.001469	0	0.00294
OTU000672	47	0	2	0	0	4	4	1	0	5	3	13	0	4	0	0	0	1	1	0	1	1	0	1	0	0	1	1	1	0	3	0	0	0	0.003632	0	0	0.007198	0.006784	0.001872	0	0.008686	0.004512	0.023112	0	0.007211	0	0	0
OTU000673	47	2	1	7	4	0	0	1	1	0	0	0	0	0	3	0	0	4	6	0	2	1	0	2	0	4	0	0	0	4	3	2	0	0.003293	0.001816	0.012436	0.006246	0	0	0.001872	0.001696	0	0	0	0	0	0.004407	0	0
OTU000674	47	0	7	0	1	1	0	0	0	0	4	3	1	1	2	1	0	0	0	1	3	2	0	0	0	12	0	5	1	1	0	1	0	0	0.012711	0	0.001562	0.001799	0	0	0	0	0.006016	0.005334	0.001844	0.001803	0.002938	0.001684	0
OTU000675	47	2	0	0	0	0	6	0	0	1	1	0	1	0	3	3	0	1	1	1	0	0	0	1	1	0	2	1	1	16	1	3	1	0.003293	0	0	0	0	0.010175	0	0	0.001737	0.001504	0	0.001844	0	0.004407	0.005053	0
OTU000676	47	1	0	3	0	2	2	0	3	5	0	4	1	5	0	0	0	0	5	1	3	1	1	0	0	0	3	0	7	0	0	0	0	0.001647	0	0.00533	0	0.003599	0.003392	0	0.005088	0.008686	0	0.007111	0.001844	0.009013	0	0	0
OTU000677	47	0	0	0	3	0	2	1	1	0	8	0	3	1	0	0	4	0	0	5	0	2	1	1	1	0	4	7	1	0	2	0	0	0	0	0	0.004685	0	0.003392	0.001872	0.001696	0	0.012032	0	0.005532	0.001803	0	0	0.00588
OTU000678	47	0	1	2	3	2	2	0	2	2	3	0	4	0	1	0	0	0	5	0	1	1	0	2	0	1	3	0	3	0	0	2	7	0	0.001816	0.003553	0.004685	0.003599	0.003392	0	0.003392	0.003474	0.004512	0	0.007376	0	0.001469	0	0
OTU000679	47	3	1	4	4	2	1	1	0	0	0	3	3	0	3	1	7	0	1	0	0	2	0	0	5	0	0	0	0	4	0	2	0	0.00494	0.001816	0.007106	0.006246	0.003599	0.001696	0.001872	0	0	0	0.005334	0.005532	0	0.004407	0.001684	0.01029
OTU000680	47	0	0	0	4	3	0	2	0	1	0	0	0	5	0	2	0	0	0	0	2	1	10	0	0	0	0	0	0	0	15	0	2	0	0	0	0.006246	0.005398	0	0.003743	0	0.001737	0	0	0	0.009013	0	0.003369	0
OTU000681	47	0	0	2	2	0	5	1	2	3	0	4	0	6	1	0	0	2	0	0	3	0	0	3	1	1	3	5	0	0	2	1	0	0	0	0.003553	0.003123	0	0.008479	0.001872	0.003392	0.005211	0	0.007111	0	0.010816	0.001469	0	0
OTU000682	46	0	0	0	0	0	0	0	0	0	0	0	0	0	0	21	0	0	0	0	3	0	2	0	0	0	0	0	0	0	18	0	2	0	0	0	0	0	0	0	0	0	0	0	0	0	0	0.035371	0
OTU000683	46	3	4	1	0	2	0	0	1	0	2	1	12	0	2	0	0	3	0	1	1	2	0	1	0	3	2	0	3	0	1	1	0	0.00494	0.007263	0.001777	0	0.003599	0	0	0.001696	0	0.003008	0.001778	0.022129	0	0.002938	0	0
OTU000684	46	1	0	0	1	0	2	3	4	3	1	0	6	1	1	0	0	1	0	0	2	2	0	0	4	0	2	0	12	0	0	0	0	0.001647	0	0	0.001562	0	0.003392	0.005615	0.006784	0.005211	0.001504	0	0.011064	0.001803	0.001469	0	0
OTU000685	46	8	0	2	5	2	0	1	1	1	0	0	1	0	0	2	1	0	0	0	2	7	0	0	0	4	8	1	0	0	0	0	0	0.013173	0	0.003553	0.007808	0.003599	0	0.001872	0.001696	0.001737	0	0	0.001844	0	0	0.003369	0.00147
OTU000686	46	6	2	1	2	1	2	0	2	2	3	0	1	0	1	2	8	7	1	0	0	0	3	1	0	0	0	0	0	0	0	1	0	0.009879	0.003632	0.001777	0.003123	0.001799	0.003392	0	0.003392	0.003474	0.004512	0	0.001844	0	0.001469	0.003369	0.01176
OTU000687	46	0	0	4	2	1	5	0	0	0	0	0	0	11	0	1	9	0	2	0	0	1	0	3	0	1	0	0	1	4	1	0	0	0	0	0.007106	0.003123	0.001799	0.008479	0	0	0	0	0	0	0.019829	0	0.001684	0.01323
OTU000688	46	1	0	2	0	0	1	0	2	0	0	0	2	3	8	1	3	7	6	0	0	0	0	4	2	0	0	0	0	3	0	1	0	0.001647	0	0.003553	0	0	0.001696	0	0.003392	0	0	0	0.003688	0.005408	0.011752	0.001684	0.00441
OTU000689	46	0	10	0	1	5	2	3	0	2	0	0	0	0	1	0	0	10	1	0	0	0	6	0	2	1	0	1	0	0	0	1	0	0	0.018158	0	0.001562	0.008997	0.003392	0.005615	0	0.003474	0	0	0	0	0.001469	0	0
OTU000690	45	1	2	0	1	2	1	0	0	0	0	0	1	0	9	2	5	1	1	0	1	2	1	3	0	1	0	0	0	0	3	7	1	0.001647	0.003632	0	0.001562	0.003599	0.001696	0	0	0	0	0	0.001844	0	0.013221	0.003369	0.00735
OTU000691	45	1	3	2	0	1	0	0	2	0	23	0	0	0	0	2	0	0	0	0	0	0	1	0	0	0	3	5	2	0	0	0	0	0.001647	0.005447	0.003553	0	0.001799	0	0	0.003392	0	0.034592	0	0	0	0	0.003369	0
OTU000692	45	5	1	3	1	0	1	4	4	1	0	3	0	4	5	0	0	6	0	2	2	1	0	0	0	0	1	0	1	0	0	0	0	0.008233	0.001816	0.00533	0.001562	0	0.001696	0.007487	0.006784	0.001737	0	0.005334	0	0.007211	0.007345	0	0
OTU000693	45	0	0	0	0	0	0	0	0	0	0	0	0	0	0	0	0	0	4	3	2	6	12	3	2	6	3	2	0	2	0	0	0	0	0	0	0	0	0	0	0	0	0	0	0	0	0	0	0
OTU000694	45	4	0	0	0	4	1	1	0	2	6	0	2	1	0	1	0	3	2	0	1	0	0	2	3	0	0	3	1	7	0	1	0	0.006586	0	0	0	0.007198	0.001696	0.001872	0	0.003474	0.009024	0	0.003688	0.001803	0	0.001684	0
OTU000695	45	1	3	2	0	6	0	0	0	2	2	0	0	2	5	1	6	0	0	3	1	0	2	0	0	1	1	3	1	0	0	0	3	0.001647	0.005447	0.003553	0	0.010797	0	0	0	0.003474	0.003008	0	0	0.003605	0.007345	0.001684	0.00882
OTU000696	44	1	2	0	2	3	0	0	3	2	2	0	0	0	2	0	0	0	1	2	1	0	2	2	0	0	3	10	0	0	0	5	1	0.001647	0.003632	0	0.003123	0.005398	0	0	0.005088	0.003474	0.003008	0	0	0	0.002938	0	0
OTU000697	44	1	3	0	2	2	2	1	0	3	1	1	4	4	0	1	0	3	1	2	3	0	2	2	0	0	3	0	0	0	0	3	0	0.001647	0.005447	0	0.003123	0.003599	0.003392	0.001872	0	0.005211	0.001504	0.001778	0.007376	0.007211	0	0.001684	0
OTU000698	44	1	0	1	0	0	0	1	0	0	2	8	2	0	3	0	0	12	0	2	0	1	1	0	1	0	0	0	6	0	1	2	0	0.001647	0	0.001777	0	0	0	0.001872	0	0	0.003008	0.014223	0.003688	0	0.004407	0	0
OTU000699	44	1	0	0	0	0	5	3	0	0	2	16	1	0	1	0	0	6	1	0	4	0	0	0	0	0	1	0	2	0	0	1	0	0.001647	0	0	0	0	0.008479	0.005615	0	0	0.003008	0.028446	0.001844	0	0.001469	0	0
OTU000700	44	3	0	0	3	1	2	0	2	1	2	2	1	3	0	1	0	0	1	0	5	2	4	2	1	1	5	0	0	1	0	1	0	0.00494	0	0	0.004685	0.001799	0.003392	0	0.003392	0.001737	0.003008	0.003556	0.001844	0.005408	0	0.001684	0
OTU000701	44	1	0	0	4	4	2	0	3	7	1	1	1	0	0	2	0	0	3	0	8	0	0	0	0	0	3	0	4	0	0	0	0	0.001647	0	0	0.006246	0.007198	0.003392	0	0.005088	0.01216	0.001504	0.001778	0.001844	0	0	0.003369	0
OTU000702	44	0	12	0	0	5	0	0	0	0	2	0	1	0	1	0	1	0	0	12	0	0	1	0	0	4	0	0	2	0	0	2	1	0	0.02179	0	0	0.008997	0	0	0	0	0.003008	0	0.001844	0	0.001469	0	0.00147
OTU000703	44	0	1	0	2	0	0	0	1	1	0	2	3	2	3	0	5	0	0	1	4	2	5	4	0	0	1	2	0	0	2	3	0	0	0.001816	0	0.003123	0	0	0	0.001696	0.001737	0	0.003556	0.005532	0.003605	0.004407	0	0.00735
OTU000704	44	1	0	0	0	0	0	2	0	10	0	5	0	0	1	2	0	6	5	0	2	4	0	1	1	0	1	0	1	0	0	0	2	0.001647	0	0	0	0	0	0.003743	0	0.017371	0	0.008889	0	0	0.001469	0.003369	0
OTU000705	44	0	0	0	0	0	0	0	0	24	15	0	0	0	0	0	1	1	0	0	1	0	0	1	0	1	0	0	0	0	0	0	0	0	0	0	0	0	0	0	0	0.041691	0.02256	0	0	0	0	0	0.00147
OTU000706	43	1	4	0	1	0	0	6	1	0	0	0	8	1	0	0	2	0	0	1	2	2	0	0	4	3	2	0	0	5	0	0	0	0.001647	0.007263	0	0.001562	0	0	0.01123	0.001696	0	0	0	0.014753	0.001803	0	0	0.00294
OTU000707	43	0	0	2	0	2	0	0	5	0	0	0	2	2	1	1	0	0	0	0	11	0	4	0	2	1	4	0	0	0	1	1	4	0	0	0.003553	0	0.003599	0	0	0.00848	0	0	0	0.003688	0.003605	0.001469	0.001684	0
OTU000708	43	1	8	0	2	0	1	0	4	2	0	1	1	2	0	2	0	3	0	1	0	0	4	2	0	0	5	0	1	1	0	1	1	0.001647	0.014526	0	0.003123	0	0.001696	0	0.006784	0.003474	0	0.001778	0.001844	0.003605	0	0.003369	0
OTU000709	43	0	2	1	0	1	2	0	2	1	4	0	6	0	0	1	0	0	3	5	4	0	0	0	0	0	3	0	0	4	1	3	0	0	0.003632	0.001777	0	0.001799	0.003392	0	0.003392	0.001737	0.006016	0	0.011064	0	0	0.001684	0
OTU000710	43	5	2	0	1	1	1	2	1	1	0	0	3	0	1	0	0	1	0	0	0	0	1	1	0	1	0	0	6	10	0	2	3	0.008233	0.003632	0	0.001562	0.001799	0.001696	0.003743	0.001696	0.001737	0	0	0.005532	0	0.001469	0	0
OTU000711	43	0	2	2	3	1	2	0	0	3	0	1	1	1	1	4	0	0	0	2	2	1	0	0	0	0	1	2	9	1	2	0	2	0	0.003632	0.003553	0.004685	0.001799	0.003392	0	0	0.005211	0	0.001778	0.001844	0.001803	0.001469	0.006737	0
OTU000712	43	1	0	0	0	1	10	1	0	0	0	2	0	2	1	0	5	1	1	1	0	2	0	5	0	0	0	1	1	2	0	3	3	0.001647	0	0	0	0.001799	0.016959	0.001872	0	0	0	0.003556	0	0.003605	0.001469	0	0.00735
OTU000713	43	0	0	6	3	0	0	0	0	0	0	0	0	0	0	0	1	0	8	1	2	0	0	1	0	6	7	7	0	0	0	1	0	0	0	0.010659	0.004685	0	0	0	0	0	0	0	0	0	0	0	0.00147
OTU000714	43	0	0	0	0	0	0	0	0	0	0	1	0	0	0	0	0	0	0	0	0	0	0	0	0	0	0	0	14	28	0	0	0	0	0	0	0	0	0	0	0	0	0	0.001778	0	0	0	0	0
OTU000715	43	2	0	2	0	0	1	0	0	1	1	0	0	0	2	1	0	1	9	0	1	1	0	0	3	1	5	8	0	0	0	1	3	0.003293	0	0.003553	0	0	0.001696	0	0	0.001737	0.001504	0	0	0	0.002938	0.001684	0
OTU000716	42	0	2	5	1	3	1	2	1	4	2	0	1	2	0	0	1	4	1	3	5	0	0	1	1	0	0	1	0	1	0	0	0	0	0.003632	0.008883	0.001562	0.005398	0.001696	0.003743	0.001696	0.006949	0.003008	0	0.001844	0.003605	0	0	0.00147
OTU000717	42	1	1	2	5	0	6	0	0	0	2	0	0	0	0	1	3	0	1	0	1	0	2	4	0	0	0	1	4	0	5	0	3	0.001647	0.001816	0.003553	0.007808	0	0.010175	0	0	0	0.003008	0	0	0	0	0.001684	0.00441
OTU000718	42	0	0	1	2	0	0	0	2	7	2	1	1	0	1	0	1	0	3	1	0	4	2	2	0	3	0	1	2	1	1	2	2	0	0	0.001777	0.003123	0	0	0	0.003392	0.01216	0.003008	0.001778	0.001844	0	0.001469	0	0.00147
OTU000719	42	0	0	0	3	1	0	5	2	11	0	1	0	0	0	0	2	0	0	0	7	0	3	1	2	1	0	0	1	0	0	2	0	0	0	0	0.004685	0.001799	0	0.009359	0.003392	0.019109	0	0.001778	0	0	0	0	0.00294
OTU000720	41	0	1	3	0	0	0	1	0	0	0	1	1	0	0	2	2	2	0	2	0	0	0	1	0	0	2	0	4	0	2	11	6	0	0.001816	0.00533	0	0	0	0.001872	0	0	0	0.001778	0.001844	0	0	0.003369	0.00294
OTU000721	41	1	0	0	2	1	1	1	0	0	0	0	0	0	1	1	0	1	3	0	0	0	1	1	0	0	0	4	5	1	0	0	17	0.001647	0	0	0.003123	0.001799	0.001696	0.001872	0	0	0	0	0	0	0.001469	0.001684	0
OTU000722	41	0	4	2	0	6	5	0	2	0	3	1	0	5	1	0	0	1	1	0	0	0	1	2	0	1	1	0	0	2	0	2	1	0	0.007263	0.003553	0	0.010797	0.008479	0	0.003392	0	0.004512	0.001778	0	0.009013	0.001469	0	0
OTU000723	41	0	0	4	1	2	0	0	0	4	1	4	0	4	0	0	0	1	1	2	0	0	0	3	11	0	0	0	0	0	0	1	2	0	0	0.007106	0.001562	0.003599	0	0	0	0.006949	0.001504	0.007111	0	0.007211	0	0	0
OTU000724	41	1	0	0	3	1	0	0	1	2	2	2	0	0	6	1	1	2	1	3	0	2	2	1	1	3	4	0	2	0	0	0	0	0.001647	0	0	0.004685	0.001799	0	0	0.001696	0.003474	0.003008	0.003556	0	0	0.008814	0.001684	0.00147
OTU000725	41	0	0	5	0	1	0	0	0	1	1	2	2	0	1	1	2	0	0	0	0	0	1	0	1	0	0	4	4	3	2	1	9	0	0	0.008883	0	0.001799	0	0	0	0.001737	0.001504	0.003556	0.003688	0	0.001469	0.001684	0.00294
OTU000726	41	1	0	2	3	0	4	1	0	0	1	1	2	5	0	2	2	2	4	2	1	0	0	2	3	0	0	0	1	0	0	1	1	0.001647	0	0.003553	0.004685	0	0.006784	0.001872	0	0	0.001504	0.001778	0.003688	0.009013	0	0.003369	0.00294
OTU000727	40	1	1	1	5	1	1	1	1	3	0	2	0	0	1	2	1	0	2	0	0	1	0	0	5	4	0	2	2	0	1	0	2	0.001647	0.001816	0.001777	0.007808	0.001799	0.001696	0.001872	0.001696	0.005211	0	0.003556	0	0	0.001469	0.003369	0.00147
OTU000728	40	3	4	1	0	0	1	3	1	2	0	2	3	1	1	0	0	2	1	1	5	1	2	4	0	0	1	0	0	1	0	0	0	0.00494	0.007263	0.001777	0	0	0.001696	0.005615	0.001696	0.003474	0	0.003556	0.005532	0.001803	0.001469	0	0
OTU000729	40	1	0	1	0	1	2	3	2	0	3	0	0	2	0	0	1	2	4	3	0	1	3	0	2	1	1	1	1	1	0	2	2	0.001647	0	0.001777	0	0.001799	0.003392	0.005615	0.003392	0	0.004512	0	0	0.003605	0	0	0.00147
OTU000730	40	0	1	0	0	1	1	0	5	7	2	1	1	2	2	0	7	5	0	1	0	1	0	2	0	0	0	0	0	0	0	0	1	0	0.001816	0	0	0.001799	0.001696	0	0.00848	0.01216	0.003008	0.001778	0.001844	0.003605	0.002938	0	0.01029
OTU000731	40	0	2	0	0	2	0	3	1	0	0	2	3	0	0	3	3	0	1	2	6	0	5	0	0	0	0	0	0	3	0	4	0	0	0.003632	0	0	0.003599	0	0.005615	0.001696	0	0	0.003556	0.005532	0	0	0.005053	0.00441
OTU000732	40	2	0	3	0	3	4	1	0	0	0	0	1	0	0	0	0	0	1	2	2	1	1	0	6	0	0	0	0	9	1	0	3	0.003293	0	0.00533	0	0.005398	0.006784	0.001872	0	0	0	0	0.001844	0	0	0	0
OTU000733	40	2	0	2	0	0	10	2	0	1	1	1	0	0	0	4	0	2	2	2	0	0	0	0	3	4	0	0	0	0	2	0	2	0.003293	0	0.003553	0	0	0.016959	0.003743	0	0.001737	0.001504	0.001778	0	0	0	0.006737	0
OTU000734	40	2	0	0	1	7	0	0	4	0	3	0	0	1	0	1	0	1	1	1	1	0	10	4	0	1	1	0	0	0	0	1	0	0.003293	0	0	0.001562	0.012596	0	0	0.006784	0	0.004512	0	0	0.001803	0	0.001684	0
OTU000735	40	5	0	0	0	2	2	1	1	4	0	1	0	6	3	0	1	3	0	1	0	0	0	0	0	1	1	0	7	0	0	0	1	0.008233	0	0	0	0.003599	0.003392	0.001872	0.001696	0.006949	0	0.001778	0	0.010816	0.004407	0	0.00147
OTU000736	40	0	1	4	1	1	0	0	1	2	0	1	0	0	1	1	0	0	1	1	0	5	2	4	7	2	0	0	3	1	0	1	0	0	0.001816	0.007106	0.001562	0.001799	0	0	0.001696	0.003474	0	0.001778	0	0	0.001469	0.001684	0
OTU000737	39	0	0	0	1	3	6	0	1	1	2	5	6	0	0	0	0	1	0	2	1	0	0	1	2	0	4	1	2	0	0	0	0	0	0	0	0.001562	0.005398	0.010175	0	0.001696	0.001737	0.003008	0.008889	0.011064	0	0	0	0
OTU000738	39	4	4	1	2	3	0	0	2	2	0	0	0	0	0	2	1	3	2	0	2	5	0	2	2	1	0	1	0	0	0	0	0	0.006586	0.007263	0.001777	0.003123	0.005398	0	0	0.003392	0.003474	0	0	0	0	0	0.003369	0.00147
OTU000739	39	0	0	1	4	0	0	0	5	0	0	0	12	0	1	1	0	0	1	0	1	1	3	0	0	0	0	0	0	3	2	4	0	0	0	0.001777	0.006246	0	0	0	0.00848	0	0	0	0.022129	0	0.001469	0.001684	0
OTU000740	39	1	0	1	1	1	1	0	0	2	1	2	0	2	0	1	1	0	0	4	4	3	6	0	0	0	0	2	6	0	0	0	0	0.001647	0	0.001777	0.001562	0.001799	0.001696	0	0	0.003474	0.001504	0.003556	0	0.003605	0	0.001684	0.00147
OTU000741	38	2	0	4	0	0	0	4	0	5	0	1	0	5	5	0	0	1	0	0	0	0	2	0	0	2	2	0	0	0	1	0	4	0.003293	0	0.007106	0	0	0	0.007487	0	0.008686	0	0.001778	0	0.009013	0.007345	0	0
OTU000742	38	2	0	0	3	0	5	7	1	3	3	3	4	0	0	0	0	0	2	0	0	4	0	1	0	0	0	0	0	0	0	0	0	0.003293	0	0	0.004685	0	0.008479	0.013102	0.001696	0.005211	0.004512	0.005334	0.007376	0	0	0	0
OTU000743	38	9	12	3	0	0	1	0	0	0	1	0	6	0	0	1	1	1	1	1	1	0	0	0	0	0	0	0	0	0	0	0	0	0.014819	0.02179	0.00533	0	0	0.001696	0	0	0	0.001504	0	0.011064	0	0	0.001684	0.00147
OTU000744	38	3	1	0	2	2	0	2	1	1	0	3	0	4	1	1	3	2	1	0	0	0	2	0	2	1	3	2	0	0	0	0	1	0.00494	0.001816	0	0.003123	0.003599	0	0.003743	0.001696	0.001737	0	0.005334	0	0.007211	0.001469	0.001684	0.00441
OTU000745	38	0	0	0	0	2	0	1	0	0	5	0	0	0	2	2	0	0	0	0	0	0	1	0	0	1	0	8	0	1	14	1	0	0	0	0	0	0.003599	0	0.001872	0	0	0.00752	0	0	0	0.002938	0.003369	0
OTU000746	38	0	1	2	0	1	6	0	0	0	0	0	2	1	0	1	0	0	1	0	2	2	0	0	2	0	2	1	6	3	0	1	4	0	0.001816	0.003553	0	0.001799	0.010175	0	0	0	0	0	0.003688	0.001803	0	0.001684	0
OTU000747	38	0	2	1	0	0	0	3	0	0	1	0	0	1	0	2	1	1	0	1	2	2	1	0	0	5	1	0	2	2	0	0	10	0	0.003632	0.001777	0	0	0	0.005615	0	0	0.001504	0	0	0.001803	0	0.003369	0.00147
OTU000748	38	3	1	0	1	1	3	0	2	5	5	2	1	0	0	1	1	0	0	3	0	0	0	0	0	0	0	5	2	1	0	0	1	0.00494	0.001816	0	0.001562	0.001799	0.005088	0	0.003392	0.008686	0.00752	0.003556	0.001844	0	0	0.001684	0.00147
OTU000749	38	0	2	3	1	0	0	1	0	1	0	0	3	0	0	0	1	0	0	2	2	5	4	0	2	3	5	1	0	0	0	1	1	0	0.003632	0.00533	0.001562	0	0	0.001872	0	0.001737	0	0	0.005532	0	0	0	0.00147
OTU000750	38	4	5	1	0	0	0	0	0	0	0	0	0	1	8	2	0	0	0	1	0	0	0	0	1	0	0	0	0	0	0	0	15	0.006586	0.009079	0.001777	0	0	0	0	0	0	0	0	0	0.001803	0.011752	0.003369	0
OTU000751	38	4	0	4	2	2	0	1	0	1	0	1	8	1	0	1	0	0	2	0	6	1	0	0	0	0	0	0	3	0	1	0	0	0.006586	0	0.007106	0.003123	0.003599	0	0.001872	0	0.001737	0	0.001778	0.014753	0.001803	0	0.001684	0
OTU000752	37	3	1	0	0	3	2	8	0	3	0	1	0	4	1	0	0	7	0	0	0	0	0	0	0	0	3	0	0	0	1	0	0	0.00494	0.001816	0	0	0.005398	0.003392	0.014974	0	0.005211	0	0.001778	0	0.007211	0.001469	0	0
OTU000753	37	5	1	1	0	0	0	3	4	2	4	0	0	0	1	0	2	0	0	0	4	0	0	0	4	0	5	0	0	0	0	1	0	0.008233	0.001816	0.001777	0	0	0	0.005615	0.006784	0.003474	0.006016	0	0	0	0.001469	0	0.00294
OTU000754	37	11	1	0	1	0	3	1	0	1	1	0	0	0	0	3	0	0	4	3	1	0	2	1	0	0	0	0	4	0	0	0	0	0.018112	0.001816	0	0.001562	0	0.005088	0.001872	0	0.001737	0.001504	0	0	0	0	0.005053	0
OTU000755	37	1	0	1	5	0	0	5	3	3	5	0	0	0	0	0	0	0	2	0	3	0	0	1	2	2	1	0	1	0	2	0	0	0.001647	0	0.001777	0.007808	0	0	0.009359	0.005088	0.005211	0.00752	0	0	0	0	0	0
OTU000756	37	4	0	0	0	0	0	0	0	0	0	0	2	0	0	0	0	1	0	0	1	0	0	0	3	22	3	0	0	0	0	0	1	0.006586	0	0	0	0	0	0	0	0	0	0	0.003688	0	0	0	0
OTU000757	37	0	0	0	2	1	0	1	7	0	0	0	14	0	0	0	0	4	0	0	0	0	3	0	0	1	0	0	0	1	3	0	0	0	0	0	0.003123	0.001799	0	0.001872	0.011871	0	0	0	0.025817	0	0	0	0
OTU000758	37	1	1	0	1	0	0	4	1	2	2	3	0	2	0	0	0	6	0	2	1	0	2	2	1	1	0	3	0	1	1	0	0	0.001647	0.001816	0	0.001562	0	0	0.007487	0.001696	0.003474	0.003008	0.005334	0	0.003605	0	0	0
OTU000759	37	3	0	2	5	0	0	3	1	1	3	0	1	0	2	0	0	0	1	0	0	0	0	0	0	12	0	0	0	0	0	0	3	0.00494	0	0.003553	0.007808	0	0	0.005615	0.001696	0.001737	0.004512	0	0.001844	0	0.002938	0	0
OTU000760	37	1	1	2	0	2	2	0	0	2	0	0	0	0	0	0	1	2	1	1	5	2	0	2	1	0	4	0	3	0	1	4	0	0.001647	0.001816	0.003553	0	0.003599	0.003392	0	0	0.003474	0	0	0	0	0	0	0.00147
OTU000761	37	1	2	0	5	4	4	0	0	2	1	2	1	3	0	0	0	0	0	2	1	0	2	1	1	0	0	0	0	3	2	0	0	0.001647	0.003632	0	0.007808	0.007198	0.006784	0	0	0.003474	0.001504	0.003556	0.001844	0.005408	0	0	0
OTU000762	36	5	1	6	0	5	0	1	1	2	1	1	0	3	0	0	0	2	0	3	1	0	0	0	0	0	1	0	2	0	0	1	0	0.008233	0.001816	0.010659	0	0.008997	0	0.001872	0.001696	0.003474	0.001504	0.001778	0	0.005408	0	0	0
OTU000763	36	5	1	0	0	1	0	0	0	0	0	2	2	3	1	0	4	0	1	2	6	2	3	1	1	0	1	0	0	0	0	0	0	0.008233	0.001816	0	0	0.001799	0	0	0	0	0	0.003556	0.003688	0.005408	0.001469	0	0.00588
OTU000764	36	0	3	4	0	0	1	1	0	0	2	0	2	3	1	0	4	4	0	0	2	0	1	0	0	1	0	1	2	0	1	2	1	0	0.005447	0.007106	0	0	0.001696	0.001872	0	0	0.003008	0	0.003688	0.005408	0.001469	0	0.00588
OTU000765	36	0	1	3	1	0	3	0	0	0	0	1	0	2	2	0	0	0	0	2	3	0	4	0	6	0	1	0	0	0	1	2	4	0	0.001816	0.00533	0.001562	0	0.005088	0	0	0	0	0.001778	0	0.003605	0.002938	0	0
OTU000766	36	0	0	2	2	0	1	2	7	6	0	0	2	1	0	2	0	1	0	0	1	1	0	0	0	2	1	0	2	0	1	2	0	0	0	0.003553	0.003123	0	0.001696	0.003743	0.011871	0.010423	0	0	0.003688	0.001803	0	0.003369	0
OTU000767	36	2	0	3	3	0	5	0	1	0	5	0	0	0	0	4	0	1	1	0	0	2	0	0	0	0	5	2	0	1	1	0	0	0.003293	0	0.00533	0.004685	0	0.008479	0	0.001696	0	0.00752	0	0	0	0	0.006737	0
OTU000768	36	0	1	0	1	1	0	0	1	3	1	0	1	0	6	0	0	0	1	1	3	7	0	1	0	0	0	4	0	4	0	0	0	0	0.001816	0	0.001562	0.001799	0	0	0.001696	0.005211	0.001504	0	0.001844	0	0.008814	0	0
OTU000769	36	0	0	0	0	1	0	0	0	0	6	0	0	0	5	0	11	0	0	3	1	0	0	0	3	0	0	5	0	0	0	1	0	0	0	0	0	0.001799	0	0	0	0	0.009024	0	0	0	0.007345	0	0.01617
OTU000770	35	0	2	0	0	0	0	0	0	2	9	0	0	0	1	1	0	0	0	0	2	0	5	0	3	1	0	3	0	0	5	0	1	0	0.003632	0	0	0	0	0	0	0.003474	0.013536	0	0	0	0.001469	0.001684	0
OTU000771	35	0	0	0	0	0	0	0	0	0	0	0	0	0	0	0	0	0	0	0	0	0	0	0	0	0	8	1	1	5	4	4	12	0	0	0	0	0	0	0	0	0	0	0	0	0	0	0	0
OTU000772	35	1	1	0	0	0	5	0	0	0	0	1	0	0	1	0	2	2	2	1	0	1	0	0	0	6	5	6	0	1	0	0	0	0.001647	0.001816	0	0	0	0.008479	0	0	0	0	0.001778	0	0	0.001469	0	0.00294
OTU000773	35	1	0	2	0	1	1	1	0	0	2	0	0	0	0	2	0	0	0	2	1	0	3	1	2	1	4	2	0	0	4	2	3	0.001647	0	0.003553	0	0.001799	0.001696	0.001872	0	0	0.003008	0	0	0	0	0.003369	0
OTU000774	35	0	0	0	1	0	3	1	5	0	0	0	8	0	0	0	0	5	4	0	3	1	0	1	0	1	0	0	0	2	0	0	0	0	0	0	0.001562	0	0.005088	0.001872	0.00848	0	0	0	0.014753	0	0	0	0
OTU000775	35	3	0	2	1	3	1	0	0	0	0	0	0	0	2	1	1	1	2	4	0	3	2	2	0	1	0	0	0	5	0	1	0	0.00494	0	0.003553	0.001562	0.005398	0.001696	0	0	0	0	0	0	0	0.002938	0.001684	0.00147
OTU000776	35	1	0	0	0	0	1	0	2	1	0	0	12	0	9	8	0	0	0	0	0	0	0	0	0	0	0	0	0	1	0	0	0	0.001647	0	0	0	0	0.001696	0	0.003392	0.001737	0	0	0.022129	0	0.013221	0.013475	0
OTU000777	35	0	0	0	2	1	0	5	0	1	1	1	1	3	2	1	10	0	1	0	0	0	0	0	0	0	0	0	4	0	2	0	0	0	0	0	0.003123	0.001799	0	0.009359	0	0.001737	0.001504	0.001778	0.001844	0.005408	0.002938	0.001684	0.0147
OTU000778	35	0	2	3	1	3	0	5	3	5	0	2	1	1	1	3	0	2	1	0	0	0	0	0	1	0	0	0	0	0	0	1	0	0	0.003632	0.00533	0.001562	0.005398	0	0.009359	0.005088	0.008686	0	0.003556	0.001844	0.001803	0.001469	0.005053	0
OTU000779	35	0	1	3	0	3	1	0	1	0	0	5	1	3	3	0	2	0	0	3	1	1	1	1	2	0	0	0	2	0	1	0	0	0	0.001816	0.00533	0	0.005398	0.001696	0	0.001696	0	0	0.008889	0.001844	0.005408	0.004407	0	0.00294
OTU000780	35	0	1	1	0	1	7	0	1	1	1	0	0	2	6	0	0	1	2	2	1	0	3	0	0	1	1	0	0	0	1	0	2	0	0.001816	0.001777	0	0.001799	0.011871	0	0.001696	0.001737	0.001504	0	0	0.003605	0.008814	0	0
OTU000781	35	0	0	0	0	0	0	0	0	0	1	0	0	0	0	0	0	0	0	0	0	0	0	0	0	0	0	0	0	34	0	0	0	0	0	0	0	0	0	0	0	0	0.001504	0	0	0	0	0	0
OTU000782	35	0	1	0	0	0	0	0	0	2	4	3	0	0	2	0	0	0	0	0	0	2	0	0	1	1	8	6	0	0	5	0	0	0	0.001816	0	0	0	0	0	0	0.003474	0.006016	0.005334	0	0	0.002938	0	0
OTU000783	35	1	0	0	0	0	1	0	0	0	2	0	1	0	12	7	4	5	0	0	0	0	0	2	0	0	0	0	0	0	0	0	0	0.001647	0	0	0	0	0.001696	0	0	0	0.003008	0	0.001844	0	0.017628	0.01179	0.00588
OTU000784	35	0	0	0	1	2	1	0	0	15	2	1	0	0	0	0	0	4	0	0	0	2	0	1	0	1	0	0	3	1	0	0	1	0	0	0	0.001562	0.003599	0.001696	0	0	0.026057	0.003008	0.001778	0	0	0	0	0
OTU000785	35	0	2	0	2	1	0	0	0	3	1	3	0	0	1	1	0	8	0	2	0	0	1	0	0	0	0	0	3	0	0	5	2	0	0.003632	0	0.003123	0.001799	0	0	0	0.005211	0.001504	0.005334	0	0	0.001469	0.001684	0
OTU000786	34	3	0	3	0	5	0	2	4	2	1	2	0	2	0	2	1	1	1	0	2	1	0	0	0	0	0	0	0	0	2	0	0	0.00494	0	0.00533	0	0.008997	0	0.003743	0.006784	0.003474	0.001504	0.003556	0	0.003605	0	0.003369	0.00147
OTU000787	34	0	0	4	0	0	1	0	0	3	1	0	0	4	0	1	2	0	1	0	0	3	2	0	0	2	0	0	0	4	2	0	4	0	0	0.007106	0	0	0.001696	0	0	0.005211	0.001504	0	0	0.007211	0	0.001684	0.00294
OTU000788	34	0	0	0	0	3	0	3	1	0	2	5	4	5	0	3	0	1	0	0	0	0	1	0	0	0	0	0	2	0	0	4	0	0	0	0	0	0.005398	0	0.005615	0.001696	0	0.003008	0.008889	0.007376	0.009013	0	0.005053	0
OTU000789	34	2	1	1	0	1	0	2	0	0	0	0	3	5	0	7	3	1	1	0	0	0	0	0	2	1	0	0	0	1	1	2	0	0.003293	0.001816	0.001777	0	0.001799	0	0.003743	0	0	0	0	0.005532	0.009013	0	0.01179	0.00441
OTU000790	34	2	1	0	9	0	0	2	0	0	0	0	3	0	5	0	1	0	0	1	0	1	3	2	0	2	0	0	0	1	1	0	0	0.003293	0.001816	0	0.014054	0	0	0.003743	0	0	0	0	0.005532	0	0.007345	0	0.00147
OTU000791	34	4	0	4	4	0	0	0	0	0	0	0	0	0	1	0	0	1	0	0	0	8	4	0	2	4	0	0	0	0	0	2	0	0.006586	0	0.007106	0.006246	0	0	0	0	0	0	0	0	0	0.001469	0	0
OTU000792	34	0	0	0	0	0	0	0	8	1	3	3	1	0	0	0	0	0	1	0	0	0	1	0	0	0	0	0	6	0	2	8	0	0	0	0	0	0	0	0	0.013567	0.001737	0.004512	0.005334	0.001844	0	0	0	0
OTU000793	34	1	2	3	3	1	0	2	2	0	1	2	0	4	2	1	1	2	0	3	1	0	0	2	0	0	0	0	1	0	0	0	0	0.001647	0.003632	0.00533	0.004685	0.001799	0	0.003743	0.003392	0	0.001504	0.003556	0	0.007211	0.002938	0.001684	0.00147
OTU000794	33	5	2	2	0	0	0	1	1	0	2	0	0	1	3	4	0	1	0	0	2	2	1	0	0	0	0	3	2	0	0	1	0	0.008233	0.003632	0.003553	0	0	0	0.001872	0.001696	0	0.003008	0	0	0.001803	0.004407	0.006737	0
OTU000795	33	0	0	0	1	1	0	1	0	3	0	4	4	3	0	0	2	0	0	0	0	0	0	0	0	2	0	0	3	8	0	1	0	0	0	0	0.001562	0.001799	0	0.001872	0	0.005211	0	0.007111	0.007376	0.005408	0	0	0.00294
OTU000796	33	0	0	2	1	0	0	0	0	0	0	0	1	0	0	1	0	7	2	3	0	1	0	6	1	1	0	0	2	1	3	1	0	0	0	0.003553	0.001562	0	0	0	0	0	0	0	0.001844	0	0	0.001684	0
OTU000797	33	1	3	4	2	3	0	1	1	1	0	2	0	3	0	3	1	1	1	3	2	0	1	0	0	0	0	0	0	0	0	0	0	0.001647	0.005447	0.007106	0.003123	0.005398	0	0.001872	0.001696	0.001737	0	0.003556	0	0.005408	0	0.005053	0.00147
OTU000798	33	0	3	4	0	0	1	5	0	4	0	0	0	2	1	2	0	1	0	0	0	0	1	0	1	1	2	0	2	3	0	0	0	0	0.005447	0.007106	0	0	0.001696	0.009359	0	0.006949	0	0	0	0.003605	0.001469	0.003369	0
OTU000799	33	0	0	0	0	0	0	0	0	0	0	0	0	0	0	0	0	0	0	0	0	3	0	1	1	0	17	10	1	0	0	0	0	0	0	0	0	0	0	0	0	0	0	0	0	0	0	0	0
OTU000800	33	0	0	2	0	1	1	0	1	5	4	2	1	1	1	1	1	0	0	4	0	1	0	0	2	0	2	2	0	0	0	0	1	0	0	0.003553	0	0.001799	0.001696	0	0.001696	0.008686	0.006016	0.003556	0.001844	0.001803	0.001469	0.001684	0.00147
OTU000801	33	3	0	3	1	2	0	1	0	1	0	0	0	1	6	1	0	0	0	2	2	2	1	0	4	0	1	0	0	0	0	1	1	0.00494	0	0.00533	0.001562	0.003599	0	0.001872	0	0.001737	0	0	0	0.001803	0.008814	0.001684	0
OTU000802	33	1	0	2	1	1	3	0	0	0	2	0	6	3	1	0	0	1	1	2	0	1	1	2	0	0	1	0	1	2	0	0	1	0.001647	0	0.003553	0.001562	0.001799	0.005088	0	0	0	0.003008	0	0.011064	0.005408	0.001469	0	0
OTU000803	33	0	0	0	1	5	2	0	1	1	2	0	1	2	0	1	1	0	0	0	2	0	0	0	2	2	2	0	0	1	1	0	6	0	0	0	0.001562	0.008997	0.003392	0	0.001696	0.001737	0.003008	0	0.001844	0.003605	0	0.001684	0.00147
OTU000804	32	0	2	1	2	0	1	1	1	0	0	0	3	0	1	0	7	0	0	7	0	2	0	3	1	0	0	0	0	0	0	0	0	0	0.003632	0.001777	0.003123	0	0.001696	0.001872	0.001696	0	0	0	0.005532	0	0.001469	0	0.01029
OTU000805	32	0	0	1	0	4	0	0	0	0	0	0	0	0	0	3	0	0	3	0	3	1	3	0	0	0	0	0	0	8	0	0	6	0	0	0.001777	0	0.007198	0	0	0	0	0	0	0	0	0	0.005053	0
OTU000806	32	2	1	0	1	3	0	0	0	3	0	0	0	2	2	0	4	0	0	2	0	4	1	0	0	0	2	0	0	2	0	1	2	0.003293	0.001816	0	0.001562	0.005398	0	0	0	0.005211	0	0	0	0.003605	0.002938	0	0.00588
OTU000807	32	0	1	2	0	0	5	0	0	0	1	0	0	0	0	0	0	1	0	0	0	0	0	0	1	0	0	0	21	0	0	0	0	0	0.001816	0.003553	0	0	0.008479	0	0	0	0.001504	0	0	0	0	0	0
OTU000808	32	5	0	0	1	0	2	4	0	1	1	0	1	0	2	0	0	1	1	2	0	1	2	0	0	2	0	0	1	5	0	0	0	0.008233	0	0	0.001562	0	0.003392	0.007487	0	0.001737	0.001504	0	0.001844	0	0.002938	0	0
OTU000809	32	0	3	0	1	0	0	0	0	0	5	0	0	0	0	2	1	0	0	0	2	0	1	0	0	2	2	8	3	0	1	0	1	0	0.005447	0	0.001562	0	0	0	0	0	0.00752	0	0	0	0	0.003369	0.00147
OTU000810	32	2	2	0	1	0	2	3	1	0	15	1	0	0	2	1	0	0	0	0	1	0	0	0	0	0	1	0	0	0	0	0	0	0.003293	0.003632	0	0.001562	0	0.003392	0.005615	0.001696	0	0.02256	0.001778	0	0	0.002938	0.001684	0
OTU000811	32	6	0	0	0	1	0	2	0	0	0	1	0	0	5	2	0	0	0	0	2	0	1	1	6	2	1	0	0	0	0	2	0	0.009879	0	0	0	0.001799	0	0.003743	0	0	0	0.001778	0	0	0.007345	0.003369	0
OTU000812	32	0	0	0	0	0	0	0	0	0	0	0	0	0	0	0	1	0	0	0	0	0	0	2	6	15	5	1	1	0	1	0	0	0	0	0	0	0	0	0	0	0	0	0	0	0	0	0	0.00147
OTU000813	31	1	2	0	1	2	1	1	0	0	1	0	0	0	0	0	2	0	1	1	1	0	0	0	1	4	0	2	1	0	4	1	4	0.001647	0.003632	0	0.001562	0.003599	0.001696	0.001872	0	0	0.001504	0	0	0	0	0	0.00294
OTU000814	31	4	0	1	5	0	0	0	0	1	1	0	0	0	3	0	0	0	3	0	1	3	0	0	1	1	3	2	2	0	0	0	0	0.006586	0	0.001777	0.007808	0	0	0	0	0.001737	0.001504	0	0	0	0.004407	0	0
OTU000815	31	4	0	0	0	1	0	2	0	5	0	1	1	0	1	2	0	1	2	0	0	0	0	0	2	0	0	4	1	1	0	1	2	0.006586	0	0	0	0.001799	0	0.003743	0	0.008686	0	0.001778	0.001844	0	0.001469	0.003369	0
OTU000816	31	8	0	0	0	1	0	1	0	0	0	3	4	2	0	0	0	0	0	0	0	0	3	0	2	0	0	0	0	0	0	7	0	0.013173	0	0	0	0.001799	0	0.001872	0	0	0	0.005334	0.007376	0.003605	0	0	0
OTU000817	31	1	4	0	0	1	0	0	0	0	0	0	1	10	4	1	0	7	0	0	0	0	2	0	0	0	0	0	0	0	0	0	0	0.001647	0.007263	0	0	0.001799	0	0	0	0	0	0	0.001844	0.018027	0.005876	0.001684	0
OTU000818	31	0	0	3	0	0	1	1	0	2	1	1	0	8	0	0	0	2	0	1	0	0	2	0	0	0	2	0	2	2	3	0	0	0	0	0.00533	0	0	0.001696	0.001872	0	0.003474	0.001504	0.001778	0	0.014421	0	0	0
OTU000819	31	2	0	0	0	2	8	1	0	1	1	4	0	0	0	0	0	1	6	0	0	2	0	0	0	0	0	0	2	0	1	0	0	0.003293	0	0	0	0.003599	0.013567	0.001872	0	0.001737	0.001504	0.007111	0	0	0	0	0
OTU000820	31	0	1	2	5	0	0	0	1	0	3	1	0	0	2	4	0	0	0	1	0	0	0	3	0	2	2	0	0	0	0	0	4	0	0.001816	0.003553	0.007808	0	0	0	0.001696	0	0.004512	0.001778	0	0	0.002938	0.006737	0
OTU000821	31	0	2	0	1	0	1	0	1	1	0	2	1	0	2	1	0	0	1	0	0	3	0	2	0	5	0	0	2	4	0	1	1	0	0.003632	0	0.001562	0	0.001696	0	0.001696	0.001737	0	0.003556	0.001844	0	0.002938	0.001684	0
OTU000822	31	1	0	3	4	4	0	1	1	0	0	0	1	0	0	0	0	2	2	1	3	0	0	0	2	0	3	0	0	1	0	2	0	0.001647	0	0.00533	0.006246	0.007198	0	0.001872	0.001696	0	0	0	0.001844	0	0	0	0
OTU000823	31	3	0	2	0	0	0	2	0	4	3	0	4	1	1	0	0	0	0	1	1	0	0	0	0	7	0	0	0	2	0	0	0	0.00494	0	0.003553	0	0	0	0.003743	0	0.006949	0.004512	0	0.007376	0.001803	0.001469	0	0
OTU000824	31	0	3	0	1	2	0	1	1	0	1	0	4	4	0	0	0	1	0	1	2	0	3	2	2	0	0	0	0	0	1	2	0	0	0.005447	0	0.001562	0.003599	0	0.001872	0.001696	0	0.001504	0	0.007376	0.007211	0	0	0
OTU000825	31	0	0	0	2	0	0	0	1	0	1	0	0	1	8	0	2	0	0	2	0	0	0	10	0	1	0	1	0	0	1	0	1	0	0	0	0.003123	0	0	0	0.001696	0	0.001504	0	0	0.001803	0.011752	0	0.00294
OTU000826	30	0	0	3	0	0	0	1	0	5	0	0	1	1	1	3	0	0	0	0	6	3	0	0	1	0	0	0	0	2	1	2	0	0	0	0.00533	0	0	0	0.001872	0	0.008686	0	0	0.001844	0.001803	0.001469	0.005053	0
OTU000827	30	0	0	0	1	1	0	0	0	0	0	0	0	0	0	0	0	0	6	0	7	2	1	2	3	0	2	1	0	3	1	0	0	0	0	0	0.001562	0.001799	0	0	0	0	0	0	0	0	0	0	0
OTU000828	30	0	0	2	1	3	0	4	1	0	0	0	0	0	2	0	0	0	0	1	0	2	2	2	5	0	0	0	0	4	0	1	0	0	0	0.003553	0.001562	0.005398	0	0.007487	0.001696	0	0	0	0	0	0.002938	0	0
OTU000829	30	2	5	0	1	0	0	0	2	8	2	1	3	0	1	0	0	0	0	0	3	0	0	0	0	0	0	0	0	1	0	1	0	0.003293	0.009079	0	0.001562	0	0	0	0.003392	0.013897	0.003008	0.001778	0.005532	0	0.001469	0	0
OTU000830	30	0	0	0	0	0	0	0	0	0	0	0	0	0	0	0	0	0	0	0	0	0	0	0	0	0	8	0	0	10	0	1	11	0	0	0	0	0	0	0	0	0	0	0	0	0	0	0	0
OTU000831	30	0	1	1	1	0	0	0	0	2	1	0	0	0	1	0	2	0	1	0	0	4	2	0	1	5	3	0	1	2	0	1	1	0	0.001816	0.001777	0.001562	0	0	0	0	0.003474	0.001504	0	0	0	0.001469	0	0.00294
OTU000832	30	0	2	0	4	1	4	1	0	0	0	1	0	6	0	0	1	1	0	4	0	1	1	0	0	0	0	0	1	0	0	2	0	0	0.003632	0	0.006246	0.001799	0.006784	0.001872	0	0	0	0.001778	0	0.010816	0	0	0.00147
OTU000833	30	3	1	4	2	0	1	1	0	0	0	0	0	1	0	0	3	0	0	0	1	0	0	1	6	1	0	0	3	1	1	0	0	0.00494	0.001816	0.007106	0.003123	0	0.001696	0.001872	0	0	0	0	0	0.001803	0	0	0.00441
OTU000834	30	0	0	2	0	0	0	0	1	0	0	0	0	0	4	0	0	1	2	1	2	9	0	0	0	2	5	0	0	0	0	1	0	0	0	0.003553	0	0	0	0	0.001696	0	0	0	0	0	0.005876	0	0
OTU000835	30	4	1	1	1	4	0	0	1	0	0	0	2	4	0	0	4	0	1	1	1	2	1	0	1	1	0	0	0	0	0	0	0	0.006586	0.001816	0.001777	0.001562	0.007198	0	0	0.001696	0	0	0	0.003688	0.007211	0	0	0.00588
OTU000836	30	1	0	1	3	0	1	1	1	2	0	0	0	1	3	1	0	0	1	1	5	1	1	1	1	0	0	0	2	0	0	0	2	0.001647	0	0.001777	0.004685	0	0.001696	0.001872	0.001696	0.003474	0	0	0	0.001803	0.004407	0.001684	0
OTU000837	30	0	0	0	4	1	1	3	0	0	3	0	4	1	0	0	0	0	1	1	2	0	5	0	2	0	0	0	0	0	0	2	0	0	0	0	0.006246	0.001799	0.001696	0.005615	0	0	0.004512	0	0.007376	0.001803	0	0	0
OTU000838	30	1	1	1	0	4	0	0	1	5	0	2	0	0	0	5	2	0	0	5	0	0	0	0	0	0	0	0	2	0	1	0	0	0.001647	0.001816	0.001777	0	0.007198	0	0	0.001696	0.008686	0	0.003556	0	0	0	0.008422	0.00294
OTU000839	30	2	1	4	0	1	0	2	0	5	1	0	6	0	0	0	0	1	0	1	0	0	1	0	0	0	1	0	0	2	0	2	0	0.003293	0.001816	0.007106	0	0.001799	0	0.003743	0	0.008686	0.001504	0	0.011064	0	0	0	0
OTU000840	30	1	3	0	2	2	0	1	2	0	0	0	0	0	0	0	0	0	0	0	0	1	7	0	0	0	0	4	0	0	2	5	0	0.001647	0.005447	0	0.003123	0.003599	0	0.001872	0.003392	0	0	0	0	0	0	0	0
OTU000841	30	2	4	2	0	1	3	1	0	0	0	4	0	3	0	1	0	1	1	0	0	0	0	2	0	1	1	1	0	0	0	1	1	0.003293	0.007263	0.003553	0	0.001799	0.005088	0.001872	0	0	0	0.007111	0	0.005408	0	0.001684	0
OTU000842	30	2	2	1	1	0	1	1	1	1	3	0	1	2	0	1	0	0	2	0	1	0	0	0	0	0	2	6	0	1	0	1	0	0.003293	0.003632	0.001777	0.001562	0	0.001696	0.001872	0.001696	0.001737	0.004512	0	0.001844	0.003605	0	0.001684	0
OTU000843	29	0	2	0	3	1	2	3	0	0	4	3	0	0	1	0	1	0	0	4	0	0	0	3	0	0	0	1	0	0	0	0	1	0	0.003632	0	0.004685	0.001799	0.003392	0.005615	0	0	0.006016	0.005334	0	0	0.001469	0	0.00147
OTU000844	29	0	0	0	0	1	0	0	12	2	0	0	1	0	0	0	0	0	0	0	0	3	9	0	0	1	0	0	0	0	0	0	0	0	0	0	0	0.001799	0	0	0.020351	0.003474	0	0	0.001844	0	0	0	0
OTU000845	29	0	1	4	0	0	1	0	2	1	1	7	0	0	2	1	1	0	0	0	0	0	0	0	0	0	0	5	1	0	0	2	0	0	0.001816	0.007106	0	0	0.001696	0	0.003392	0.001737	0.001504	0.012445	0	0	0.002938	0.001684	0.00147
OTU000846	29	0	1	2	0	0	3	1	2	4	1	1	0	1	2	1	2	1	0	1	0	0	1	0	0	1	0	0	1	0	3	0	0	0	0.001816	0.003553	0	0	0.005088	0.001872	0.003392	0.006949	0.001504	0.001778	0	0.001803	0.002938	0.001684	0.00294
OTU000847	29	0	0	0	0	0	0	0	0	0	0	0	0	0	0	0	0	0	1	9	0	1	0	0	3	4	0	0	5	6	0	0	0	0	0	0	0	0	0	0	0	0	0	0	0	0	0	0	0
OTU000848	29	0	0	0	0	0	0	3	2	0	0	0	6	1	4	0	0	1	3	0	1	0	3	0	0	0	0	0	0	1	1	3	0	0	0	0	0	0	0	0.005615	0.003392	0	0	0	0.011064	0.001803	0.005876	0	0
OTU000849	29	2	0	1	0	6	0	0	0	2	0	0	0	4	0	0	1	0	0	1	2	0	2	0	3	0	1	0	4	0	0	0	0	0.003293	0	0.001777	0	0.010797	0	0	0	0.003474	0	0	0	0.007211	0	0	0.00147
OTU000850	28	0	0	0	6	0	1	0	0	0	0	0	0	2	0	7	0	0	0	0	2	1	5	0	0	0	0	0	0	0	3	0	1	0	0	0	0.009369	0	0.001696	0	0	0	0	0	0	0.003605	0	0.01179	0
OTU000851	28	0	1	0	4	0	2	0	0	0	1	1	0	0	7	0	0	1	0	0	0	1	2	0	0	0	2	0	0	0	6	0	0	0	0.001816	0	0.006246	0	0.003392	0	0	0	0.001504	0.001778	0	0	0.010283	0	0
OTU000852	28	1	1	0	1	2	1	2	1	1	1	0	8	0	1	0	0	0	0	0	0	0	2	0	0	3	0	2	1	0	0	0	0	0.001647	0.001816	0	0.001562	0.003599	0.001696	0.003743	0.001696	0.001737	0.001504	0	0.014753	0	0.001469	0	0
OTU000853	28	0	0	0	1	1	0	0	0	0	0	0	0	1	0	0	0	0	0	1	0	0	7	13	0	1	2	0	0	0	0	0	1	0	0	0	0.001562	0.001799	0	0	0	0	0	0	0	0.001803	0	0	0
OTU000854	28	0	1	0	0	0	1	0	1	0	0	0	0	0	8	0	0	0	0	5	1	2	0	2	0	0	0	1	2	2	1	1	0	0	0.001816	0	0	0	0.001696	0	0.001696	0	0	0	0	0	0.011752	0	0
OTU000855	28	0	1	0	4	0	0	0	1	0	0	0	4	0	1	1	0	0	0	4	0	2	8	1	0	1	0	0	0	0	0	0	0	0	0.001816	0	0.006246	0	0	0	0.001696	0	0	0	0.007376	0	0.001469	0.001684	0
OTU000856	28	0	1	0	0	0	0	0	4	0	2	0	0	3	0	0	3	2	0	0	0	0	0	0	0	0	0	0	0	0	13	0	0	0	0.001816	0	0	0	0	0	0.006784	0	0.003008	0	0	0.005408	0	0	0.00441
OTU000857	28	0	0	7	3	0	3	1	0	0	0	0	0	0	0	0	2	0	0	1	5	0	1	2	0	0	0	3	0	0	0	0	0	0	0	0.012436	0.004685	0	0.005088	0.001872	0	0	0	0	0	0	0	0	0.00294
OTU000858	28	0	15	2	0	0	0	0	0	1	0	0	0	0	0	0	0	0	1	1	1	0	0	0	0	0	1	0	2	0	0	0	4	0	0.027237	0.003553	0	0	0	0	0	0.001737	0	0	0	0	0	0	0
OTU000859	27	0	0	1	0	0	1	0	0	2	0	2	4	1	4	0	0	1	1	0	0	3	0	0	0	0	0	0	2	0	2	0	3	0	0	0.001777	0	0	0.001696	0	0	0.003474	0	0.003556	0.007376	0.001803	0.005876	0	0
OTU000860	27	4	0	0	1	0	0	2	0	1	0	0	1	0	0	1	0	0	2	0	0	1	0	3	2	0	2	1	0	2	2	2	0	0.006586	0	0	0.001562	0	0	0.003743	0	0.001737	0	0	0.001844	0	0	0.001684	0
OTU000861	27	0	0	0	0	0	0	1	0	0	1	1	0	1	0	4	0	6	6	0	0	0	4	0	1	0	0	0	0	0	2	0	0	0	0	0	0	0	0	0.001872	0	0	0.001504	0.001778	0	0.001803	0	0.006737	0
OTU000862	27	0	3	0	0	0	0	1	0	1	0	2	1	1	1	0	1	1	0	1	1	0	0	3	1	3	2	2	0	0	0	0	2	0	0.005447	0	0	0	0	0.001872	0	0.001737	0	0.003556	0.001844	0.001803	0.001469	0	0.00147
OTU000863	27	5	0	1	2	0	0	1	1	3	4	0	0	1	3	1	0	1	2	0	0	0	1	0	0	0	1	0	0	0	0	0	0	0.008233	0	0.001777	0.003123	0	0	0.001872	0.001696	0.005211	0.006016	0	0	0.001803	0.004407	0.001684	0
OTU000864	27	0	0	0	0	4	1	0	0	0	0	6	1	1	0	0	2	0	3	0	0	0	0	3	0	2	0	1	1	0	0	2	0	0	0	0	0	0.007198	0.001696	0	0	0	0	0.010667	0.001844	0.001803	0	0	0.00294
OTU000865	27	0	1	0	2	0	1	1	0	0	1	1	0	0	1	0	5	0	0	4	0	2	0	4	0	0	0	1	1	0	2	0	0	0	0.001816	0	0.003123	0	0.001696	0.001872	0	0	0.001504	0.001778	0	0	0.001469	0	0.00735
OTU000866	27	0	0	3	0	0	1	0	0	4	1	0	0	0	0	0	7	0	0	7	0	0	1	0	0	0	0	1	0	0	2	0	0	0	0	0.00533	0	0	0.001696	0	0	0.006949	0.001504	0	0	0	0	0	0.01029
OTU000867	27	2	0	0	0	0	6	1	1	0	0	1	0	0	0	0	7	0	0	0	1	0	2	1	3	2	0	0	0	0	0	0	0	0.003293	0	0	0	0	0.010175	0.001872	0.001696	0	0	0.001778	0	0	0	0	0.01029
OTU000868	27	3	0	0	4	0	0	2	0	0	0	2	0	0	4	0	3	0	0	0	2	0	7	0	0	0	0	0	0	0	0	0	0	0.00494	0	0	0.006246	0	0	0.003743	0	0	0	0.003556	0	0	0.005876	0	0.00441
OTU000869	27	0	2	0	1	0	0	2	1	1	2	0	0	0	0	0	1	0	0	0	0	0	8	0	0	0	0	2	2	3	1	0	1	0	0.003632	0	0.001562	0	0	0.003743	0.001696	0.001737	0.003008	0	0	0	0	0	0.00147
OTU000870	27	4	2	0	0	0	0	2	1	1	0	0	0	0	2	3	0	2	0	0	1	5	0	0	0	1	2	0	0	0	0	1	0	0.006586	0.003632	0	0	0	0	0.003743	0.001696	0.001737	0	0	0	0	0.002938	0.005053	0
OTU000871	27	0	0	0	0	1	0	1	0	0	0	6	2	1	0	0	0	4	0	0	1	0	0	0	1	0	0	2	0	2	0	6	0	0	0	0	0	0.001799	0	0.001872	0	0	0	0.010667	0.003688	0.001803	0	0	0
OTU000872	27	0	0	0	0	2	1	1	0	2	2	0	0	0	2	2	3	1	0	1	0	0	0	1	0	0	3	5	0	0	0	0	1	0	0	0	0	0.003599	0.001696	0.001872	0	0.003474	0.003008	0	0	0	0.002938	0.003369	0.00441
OTU000873	27	2	0	4	0	1	1	1	0	0	0	0	0	1	2	0	0	0	1	4	3	3	0	0	0	0	2	0	1	1	0	0	0	0.003293	0	0.007106	0	0.001799	0.001696	0.001872	0	0	0	0	0	0.001803	0.002938	0	0
OTU000874	27	0	0	0	0	0	0	1	0	0	0	0	11	0	1	0	0	0	0	0	0	0	0	0	0	0	0	0	8	1	0	5	0	0	0	0	0	0	0	0.001872	0	0	0	0	0.020285	0	0.001469	0	0
OTU000875	27	2	1	0	0	0	0	0	0	3	1	0	1	0	0	0	0	1	2	4	0	1	0	0	3	0	1	2	0	1	0	2	2	0.003293	0.001816	0	0	0	0	0	0	0.005211	0.001504	0	0.001844	0	0	0	0
OTU000876	27	1	0	2	0	0	1	1	3	2	1	1	0	0	1	0	0	0	1	0	2	0	0	0	2	3	4	0	0	0	0	0	2	0.001647	0	0.003553	0	0	0.001696	0.001872	0.005088	0.003474	0.001504	0.001778	0	0	0.001469	0	0
OTU000877	27	0	1	3	1	0	0	5	3	0	0	2	0	0	2	0	0	0	1	0	0	1	6	0	1	0	1	0	0	0	0	0	0	0	0.001816	0.00533	0.001562	0	0	0.009359	0.005088	0	0	0.003556	0	0	0.002938	0	0
OTU000878	26	0	0	0	0	0	0	0	0	0	0	0	0	0	0	0	0	0	0	4	4	1	2	1	6	1	2	3	0	2	0	0	0	0	0	0	0	0	0	0	0	0	0	0	0	0	0	0	0
OTU000879	26	0	2	0	0	0	0	0	0	0	1	0	0	0	2	0	5	0	0	0	0	0	1	0	0	0	0	14	0	0	0	0	1	0	0.003632	0	0	0	0	0	0	0	0.001504	0	0	0	0.002938	0	0.00735
OTU000880	26	5	1	2	3	0	2	0	0	1	3	0	0	0	1	1	0	0	0	0	0	0	5	0	0	0	0	2	0	0	0	0	0	0.008233	0.001816	0.003553	0.004685	0	0.003392	0	0	0.001737	0.004512	0	0	0	0.001469	0.001684	0
OTU000881	26	0	3	0	2	0	1	0	1	0	1	2	0	0	2	1	0	0	1	0	1	2	0	6	0	0	1	2	0	0	0	0	0	0	0.005447	0	0.003123	0	0.001696	0	0.001696	0	0.001504	0.003556	0	0	0.002938	0.001684	0
OTU000882	26	1	1	0	3	0	0	0	2	1	0	3	2	1	0	4	0	2	1	0	0	1	0	0	0	0	0	0	0	0	1	2	1	0.001647	0.001816	0	0.004685	0	0	0	0.003392	0.001737	0	0.005334	0.003688	0.001803	0	0.006737	0
OTU000883	26	0	0	1	1	0	1	1	1	2	0	1	1	2	1	0	0	0	2	0	0	3	0	2	0	4	1	0	0	2	0	0	0	0	0	0.001777	0.001562	0	0.001696	0.001872	0.001696	0.003474	0	0.001778	0.001844	0.003605	0.001469	0	0
OTU000884	26	1	0	0	2	1	1	3	0	0	0	0	0	3	1	5	1	0	0	0	0	1	0	1	0	0	0	0	0	2	2	2	0	0.001647	0	0	0.003123	0.001799	0.001696	0.005615	0	0	0	0	0	0.005408	0.001469	0.008422	0.00147
OTU000885	26	0	1	1	0	0	0	0	0	2	1	1	1	0	0	0	0	0	5	0	0	2	1	0	0	0	3	5	2	0	1	0	0	0	0.001816	0.001777	0	0	0	0	0	0.003474	0.001504	0.001778	0.001844	0	0	0	0
OTU000886	26	1	0	0	1	2	0	0	5	0	0	0	4	2	4	0	2	1	0	0	0	0	4	0	0	0	0	0	0	0	0	0	0	0.001647	0	0	0.001562	0.003599	0	0	0.00848	0	0	0	0.007376	0.003605	0.005876	0	0.00294
OTU000887	26	0	1	0	0	1	0	6	0	0	0	3	0	3	5	0	1	0	0	0	0	0	0	1	0	3	1	0	0	0	0	0	1	0	0.001816	0	0	0.001799	0	0.01123	0	0	0	0.005334	0	0.005408	0.007345	0	0.00147
OTU000888	26	0	0	0	3	1	0	1	1	0	0	0	0	0	2	0	0	0	0	0	0	10	0	0	0	0	5	2	0	0	0	1	0	0	0	0	0.004685	0.001799	0	0.001872	0.001696	0	0	0	0	0	0.002938	0	0
OTU000889	26	1	0	0	0	0	0	0	2	1	0	0	0	4	0	0	0	2	0	1	2	1	0	3	0	0	4	1	0	0	3	1	0	0.001647	0	0	0	0	0	0	0.003392	0.001737	0	0	0	0.007211	0	0	0
OTU000890	25	0	0	0	0	4	1	4	0	2	0	0	0	1	3	0	3	0	1	0	0	0	1	0	0	0	3	1	1	0	0	0	0	0	0	0	0	0.007198	0.001696	0.007487	0	0.003474	0	0	0	0.001803	0.004407	0	0.00441
OTU000891	25	0	1	0	0	0	0	0	0	0	2	0	0	0	0	0	0	0	0	1	0	0	0	0	0	0	0	18	0	0	2	0	1	0	0.001816	0	0	0	0	0	0	0	0.003008	0	0	0	0	0	0
OTU000892	25	1	1	3	4	0	1	0	3	0	0	1	1	0	1	1	0	2	0	2	0	1	0	0	0	2	0	1	0	0	0	0	0	0.001647	0.001816	0.00533	0.006246	0	0.001696	0	0.005088	0	0	0.001778	0.001844	0	0.001469	0.001684	0
OTU000893	25	0	4	0	0	1	0	0	1	0	0	0	0	0	0	0	0	0	0	9	0	0	1	0	0	6	0	0	0	0	3	0	0	0	0.007263	0	0	0.001799	0	0	0.001696	0	0	0	0	0	0	0	0
OTU000894	25	0	1	0	0	0	0	4	0	4	5	2	0	1	1	1	1	0	0	1	0	0	1	0	0	0	0	3	0	0	0	0	0	0	0.001816	0	0	0	0	0.007487	0	0.006949	0.00752	0.003556	0	0.001803	0.001469	0.001684	0.00147
OTU000895	25	0	0	0	2	1	0	0	1	0	0	0	0	0	2	2	0	0	2	3	0	1	1	1	5	0	0	0	1	0	2	1	0	0	0	0	0.003123	0.001799	0	0	0.001696	0	0	0	0	0	0.002938	0.003369	0
OTU000896	25	0	0	2	0	4	1	0	0	0	0	0	0	1	2	0	0	0	6	1	0	0	2	1	0	1	0	0	0	1	3	0	0	0	0	0.003553	0	0.007198	0.001696	0	0	0	0	0	0	0.001803	0.002938	0	0
OTU000897	25	2	0	4	1	1	0	1	0	0	0	0	0	1	1	0	1	0	0	0	0	1	0	0	4	0	0	0	6	0	2	0	0	0.003293	0	0.007106	0.001562	0.001799	0	0.001872	0	0	0	0	0	0.001803	0.001469	0	0.00147
OTU000898	25	4	0	0	2	1	0	3	0	0	0	1	5	0	0	0	0	2	0	1	0	0	0	0	0	2	0	0	0	0	0	0	4	0.006586	0	0	0.003123	0.001799	0	0.005615	0	0	0	0.001778	0.00922	0	0	0	0
OTU000899	25	0	0	1	0	0	0	0	2	0	2	0	3	0	1	1	0	1	4	0	0	1	0	0	1	0	2	1	0	0	1	4	0	0	0	0.001777	0	0	0	0	0.003392	0	0.003008	0	0.005532	0	0.001469	0.001684	0
OTU000900	25	0	0	0	0	0	1	0	0	1	3	0	0	0	0	5	1	0	0	0	1	1	0	0	1	0	0	6	2	0	3	0	0	0	0	0	0	0	0.001696	0	0	0.001737	0.004512	0	0	0	0	0.008422	0.00147
OTU000901	25	1	0	0	0	0	0	0	1	0	0	3	1	0	0	2	0	0	0	3	0	1	0	1	0	0	3	3	4	0	0	1	1	0.001647	0	0	0	0	0	0	0.001696	0	0	0.005334	0.001844	0	0	0.003369	0
OTU000902	25	7	5	2	0	0	0	0	2	0	1	0	0	0	0	0	0	0	0	1	1	0	0	0	0	4	1	0	0	0	0	1	0	0.011526	0.009079	0.003553	0	0	0	0	0.003392	0	0.001504	0	0	0	0	0	0
OTU000903	25	0	0	1	4	0	0	0	4	0	0	0	3	1	0	0	2	0	0	0	0	0	0	0	0	1	1	2	0	0	4	2	0	0	0	0.001777	0.006246	0	0	0	0.006784	0	0	0	0.005532	0.001803	0	0	0.00294
OTU000904	25	0	1	2	2	0	1	1	0	2	1	0	3	0	0	1	4	0	0	0	2	0	2	0	0	0	0	1	0	0	0	2	0	0	0.001816	0.003553	0.003123	0	0.001696	0.001872	0	0.003474	0.001504	0	0.005532	0	0	0.001684	0.00588
OTU000905	25	2	0	2	0	1	2	0	1	1	0	0	0	4	1	0	0	1	0	0	0	3	0	0	0	0	0	3	3	0	0	0	1	0.003293	0	0.003553	0	0.001799	0.003392	0	0.001696	0.001737	0	0	0	0.007211	0.001469	0	0
OTU000906	25	0	0	0	0	1	0	0	0	0	1	2	0	0	2	13	0	0	0	0	1	1	1	0	0	0	0	1	2	0	0	0	0	0	0	0	0	0.001799	0	0	0	0	0.001504	0.003556	0	0	0.002938	0.021897	0
OTU000907	25	1	0	1	0	2	0	0	1	6	2	0	2	0	3	0	0	0	0	1	0	1	0	1	0	1	1	0	1	0	1	0	0	0.001647	0	0.001777	0	0.003599	0	0	0.001696	0.010423	0.003008	0	0.003688	0	0.004407	0	0
OTU000908	25	0	0	0	0	9	0	1	0	3	0	0	0	2	0	0	0	0	0	0	0	0	1	0	2	0	2	0	0	1	0	0	4	0	0	0	0	0.016195	0	0.001872	0	0.005211	0	0	0	0.003605	0	0	0
OTU000909	25	0	0	0	5	0	0	2	0	0	1	2	0	2	0	0	1	0	0	3	0	2	3	0	0	0	2	0	0	0	0	0	2	0	0	0	0.007808	0	0	0.003743	0	0	0.001504	0.003556	0	0.003605	0	0	0.00147
OTU000910	25	1	0	2	0	0	0	0	3	0	1	0	1	1	0	0	0	1	0	0	0	2	1	0	5	4	2	0	0	0	0	1	0	0.001647	0	0.003553	0	0	0	0	0.005088	0	0.001504	0	0.001844	0.001803	0	0	0
OTU000911	24	1	1	1	0	0	1	0	0	0	2	1	0	0	1	0	0	0	2	0	1	0	0	0	0	5	2	2	2	0	0	2	0	0.001647	0.001816	0.001777	0	0	0.001696	0	0	0	0.003008	0.001778	0	0	0.001469	0	0
OTU000912	24	0	0	0	0	0	0	0	3	0	0	0	14	0	0	0	3	0	1	0	0	0	0	0	0	0	0	0	0	3	0	0	0	0	0	0	0	0	0	0	0.005088	0	0	0	0.025817	0	0	0	0.00441
OTU000913	24	0	0	6	2	0	0	1	0	1	0	0	0	0	0	0	7	0	0	1	0	0	0	0	3	0	0	0	1	0	1	1	0	0	0	0.010659	0.003123	0	0	0.001872	0	0.001737	0	0	0	0	0	0	0.01029
OTU000914	24	3	0	0	1	2	0	1	0	0	0	0	0	1	0	0	7	0	0	0	0	5	4	0	0	0	0	0	0	0	0	0	0	0.00494	0	0	0.001562	0.003599	0	0.001872	0	0	0	0	0	0.001803	0	0	0.01029
OTU000915	24	3	1	1	4	0	1	1	1	4	0	1	0	0	0	0	0	0	1	0	0	0	2	0	0	0	1	0	0	1	1	1	0	0.00494	0.001816	0.001777	0.006246	0	0.001696	0.001872	0.001696	0.006949	0	0.001778	0	0	0	0	0
OTU000916	24	0	0	1	1	3	1	0	1	2	3	1	0	7	0	0	0	0	0	2	0	0	0	0	0	0	0	0	2	0	0	0	0	0	0	0.001777	0.001562	0.005398	0.001696	0	0.001696	0.003474	0.004512	0.001778	0	0.012619	0	0	0
OTU000917	24	1	6	5	2	0	0	0	0	1	0	2	1	0	0	1	0	0	1	0	0	0	0	0	0	0	3	0	0	1	0	0	0	0.001647	0.010895	0.008883	0.003123	0	0	0	0	0.001737	0	0.003556	0.001844	0	0	0.001684	0
OTU000918	24	2	1	0	0	0	0	0	0	0	0	0	4	2	0	4	0	1	2	4	0	1	1	0	0	0	0	0	1	1	0	0	0	0.003293	0.001816	0	0	0	0	0	0	0	0	0	0.007376	0.003605	0	0.006737	0
OTU000919	24	4	0	0	4	2	0	0	0	0	1	0	0	1	0	1	4	0	0	0	0	1	2	0	1	0	0	0	0	0	0	3	0	0.006586	0	0	0.006246	0.003599	0	0	0	0	0.001504	0	0	0.001803	0	0.001684	0.00588
OTU000920	24	0	0	5	0	0	3	2	0	0	0	1	5	0	0	0	1	0	2	0	2	1	0	1	0	0	0	0	0	1	0	0	0	0	0	0.008883	0	0	0.005088	0.003743	0	0	0	0.001778	0.00922	0	0	0	0.00147
OTU000921	24	0	2	0	3	1	0	0	0	0	0	0	0	0	2	0	0	1	6	0	0	0	1	1	2	0	0	0	0	0	4	1	0	0	0.003632	0	0.004685	0.001799	0	0	0	0	0	0	0	0	0.002938	0	0
OTU000922	24	0	0	1	0	3	0	1	0	0	0	1	0	2	0	0	0	0	1	0	0	0	4	1	0	2	0	0	6	2	0	0	0	0	0	0.001777	0	0.005398	0	0.001872	0	0	0	0.001778	0	0.003605	0	0	0
OTU000923	24	2	0	1	1	3	0	3	0	0	0	0	0	1	3	0	0	0	0	1	0	0	6	2	0	0	0	0	0	0	0	1	0	0.003293	0	0.001777	0.001562	0.005398	0	0.005615	0	0	0	0	0	0.001803	0.004407	0	0
OTU000924	24	2	0	1	2	1	0	0	1	0	0	1	1	2	0	0	0	0	0	0	4	2	0	0	1	0	3	0	1	2	0	0	0	0.003293	0	0.001777	0.003123	0.001799	0	0	0.001696	0	0	0.001778	0.001844	0.003605	0	0	0
OTU000925	24	0	0	4	3	0	0	0	0	1	0	1	1	1	0	0	4	0	0	1	0	2	0	0	0	0	1	3	0	0	0	2	0	0	0	0.007106	0.004685	0	0	0	0	0.001737	0	0.001778	0.001844	0.001803	0	0	0.00588
OTU000926	24	2	0	0	2	0	0	0	0	0	0	0	0	0	0	0	1	0	0	0	0	0	1	0	0	4	8	0	0	0	0	3	3	0.003293	0	0	0.003123	0	0	0	0	0	0	0	0	0	0	0	0.00147
OTU000927	24	0	2	2	2	0	1	0	2	4	0	0	0	3	0	0	1	0	1	0	3	1	0	0	0	2	0	0	0	0	0	0	0	0	0.003632	0.003553	0.003123	0	0.001696	0	0.003392	0.006949	0	0	0	0.005408	0	0	0.00147
OTU000928	24	2	0	0	0	0	2	0	1	1	1	0	0	0	1	1	0	2	2	0	1	0	0	2	1	0	0	2	2	0	1	1	1	0.003293	0	0	0	0	0.003392	0	0.001696	0.001737	0.001504	0	0	0	0.001469	0.001684	0
OTU000929	24	1	0	2	1	0	2	1	0	0	0	0	2	0	0	0	0	2	0	2	2	1	0	0	1	2	2	0	1	0	0	1	1	0.001647	0	0.003553	0.001562	0	0.003392	0.001872	0	0	0	0	0.003688	0	0	0	0
OTU000930	24	1	0	1	0	0	0	0	1	1	0	0	0	1	0	1	0	0	0	1	1	1	0	0	1	4	4	1	1	2	0	0	2	0.001647	0	0.001777	0	0	0	0	0.001696	0.001737	0	0	0	0.001803	0	0.001684	0
OTU000931	23	0	0	0	0	0	0	0	0	0	0	0	0	0	0	0	0	0	2	1	0	0	0	0	0	1	11	7	0	1	0	0	0	0	0	0	0	0	0	0	0	0	0	0	0	0	0	0	0
OTU000932	23	0	0	0	1	1	0	0	2	1	0	0	1	0	0	0	0	4	2	3	0	1	0	1	0	0	3	0	0	3	0	0	0	0	0	0	0.001562	0.001799	0	0	0.003392	0.001737	0	0	0.001844	0	0	0	0
OTU000933	23	5	5	0	0	0	0	2	0	0	0	0	0	0	1	1	0	0	0	0	0	0	0	0	0	0	7	0	0	0	0	0	2	0.008233	0.009079	0	0	0	0	0.003743	0	0	0	0	0	0	0.001469	0.001684	0
OTU000934	23	3	0	0	1	2	0	0	0	0	2	1	3	0	0	0	0	0	0	0	1	2	2	0	1	1	1	0	0	0	0	1	2	0.00494	0	0	0.001562	0.003599	0	0	0	0	0.003008	0.001778	0.005532	0	0	0	0
OTU000935	23	1	3	0	1	0	2	0	0	0	0	3	1	0	5	1	0	0	0	1	0	0	0	0	0	0	0	0	1	0	0	4	0	0.001647	0.005447	0	0.001562	0	0.003392	0	0	0	0	0.005334	0.001844	0	0.007345	0.001684	0
OTU000936	23	3	0	2	1	3	0	0	2	0	0	0	0	3	0	1	6	1	0	0	0	0	0	0	0	0	0	0	0	1	0	0	0	0.00494	0	0.003553	0.001562	0.005398	0	0	0.003392	0	0	0	0	0.005408	0	0.001684	0.00882
OTU000937	23	0	0	1	0	1	1	7	0	0	0	0	0	0	0	0	0	0	0	0	1	0	1	0	9	0	0	0	1	1	0	0	0	0	0	0.001777	0	0.001799	0.001696	0.013102	0	0	0	0	0	0	0	0	0
OTU000938	23	0	0	4	0	1	0	0	1	0	0	2	1	2	0	0	0	2	1	0	3	1	2	0	0	1	0	0	0	0	2	0	0	0	0	0.007106	0	0.001799	0	0	0.001696	0	0	0.003556	0.001844	0.003605	0	0	0
OTU000939	23	1	1	1	1	0	1	2	0	1	1	0	1	2	2	0	5	0	0	0	0	0	1	0	0	0	2	1	0	0	0	0	0	0.001647	0.001816	0.001777	0.001562	0	0.001696	0.003743	0	0.001737	0.001504	0	0.001844	0.003605	0.002938	0	0.00735
OTU000940	23	0	0	0	0	0	2	0	0	0	4	5	1	0	0	1	0	0	0	0	0	0	1	0	0	2	0	1	2	1	0	1	2	0	0	0	0	0	0.003392	0	0	0	0.006016	0.008889	0.001844	0	0	0.001684	0
OTU000941	23	6	0	0	0	0	1	0	0	0	0	0	2	0	0	0	1	0	0	1	0	0	0	8	0	0	0	0	0	0	1	3	0	0.009879	0	0	0	0	0.001696	0	0	0	0	0	0.003688	0	0	0	0.00147
OTU000942	23	4	0	0	0	1	0	0	0	1	0	0	2	0	0	2	0	3	5	0	0	1	1	0	0	1	0	1	1	0	0	0	0	0.006586	0	0	0	0.001799	0	0	0	0.001737	0	0	0.003688	0	0	0.003369	0
OTU000943	23	5	1	1	0	0	0	4	2	0	1	0	3	0	1	0	0	0	1	0	4	0	0	0	0	0	0	0	0	0	0	0	0	0.008233	0.001816	0.001777	0	0	0	0.007487	0.003392	0	0.001504	0	0.005532	0	0.001469	0	0
OTU000944	23	0	0	0	0	3	0	5	0	2	4	1	0	0	3	0	0	3	0	0	0	0	0	0	1	0	0	0	1	0	0	0	0	0	0	0	0	0.005398	0	0.009359	0	0.003474	0.006016	0.001778	0	0	0.004407	0	0
OTU000945	22	0	0	0	0	0	0	0	0	0	0	0	0	0	0	0	0	0	0	0	0	0	0	0	20	0	1	0	1	0	0	0	0	0	0	0	0	0	0	0	0	0	0	0	0	0	0	0	0
OTU000946	22	1	1	1	3	0	1	0	0	0	0	0	2	0	3	1	0	0	0	1	2	0	1	1	1	0	0	0	0	1	1	1	0	0.001647	0.001816	0.001777	0.004685	0	0.001696	0	0	0	0	0	0.003688	0	0.004407	0.001684	0
OTU000947	22	3	0	0	3	0	0	0	1	0	0	0	1	1	3	0	0	0	0	0	0	1	0	0	0	5	3	0	0	0	0	1	0	0.00494	0	0	0.004685	0	0	0	0.001696	0	0	0	0.001844	0.001803	0.004407	0	0
OTU000948	22	0	1	0	0	0	0	2	2	0	3	1	0	0	0	0	0	0	0	0	0	0	0	1	3	2	0	6	1	0	0	0	0	0	0.001816	0	0	0	0	0.003743	0.003392	0	0.004512	0.001778	0	0	0	0	0
OTU000949	22	1	2	1	0	0	0	2	0	1	0	4	6	0	0	0	0	0	0	0	1	0	2	0	0	0	0	0	1	1	0	0	0	0.001647	0.003632	0.001777	0	0	0	0.003743	0	0.001737	0	0.007111	0.011064	0	0	0	0
OTU000950	22	5	0	0	0	0	0	2	0	0	0	15	0	0	0	0	0	0	0	0	0	0	0	0	0	0	0	0	0	0	0	0	0	0.008233	0	0	0	0	0	0.003743	0	0	0	0.026668	0	0	0	0	0
OTU000951	22	0	10	0	0	0	0	0	0	0	0	0	0	0	0	3	0	0	0	6	0	0	0	0	1	0	1	0	0	0	0	0	1	0	0.018158	0	0	0	0	0	0	0	0	0	0	0	0	0.005053	0
OTU000952	22	0	1	0	1	1	3	0	0	1	0	0	0	0	1	0	0	0	0	5	0	0	0	0	0	0	5	0	0	0	0	0	4	0	0.001816	0	0.001562	0.001799	0.005088	0	0	0.001737	0	0	0	0	0.001469	0	0
OTU000953	22	7	0	0	0	0	1	0	0	0	1	0	0	0	0	1	0	1	2	0	0	0	0	0	0	0	0	5	1	0	0	2	1	0.011526	0	0	0	0	0.001696	0	0	0	0.001504	0	0	0	0	0.001684	0
OTU000954	22	1	2	0	0	0	0	0	0	0	0	0	0	2	0	2	0	0	4	0	1	0	1	1	0	4	0	0	0	0	4	0	0	0.001647	0.003632	0	0	0	0	0	0	0	0	0	0	0.003605	0	0.003369	0
OTU000955	22	0	1	1	4	0	0	0	0	1	0	0	0	0	0	0	0	2	1	1	0	0	1	0	1	5	0	0	0	2	0	2	0	0	0.001816	0.001777	0.006246	0	0	0	0	0.001737	0	0	0	0	0	0	0
OTU000956	22	1	0	0	0	0	2	2	3	1	1	5	4	0	0	0	0	0	0	0	0	2	0	0	0	0	0	0	1	0	0	0	0	0.001647	0	0	0	0	0.003392	0.003743	0.005088	0.001737	0.001504	0.008889	0.007376	0	0	0	0
OTU000957	22	1	0	0	1	0	0	0	0	0	3	0	1	0	0	0	0	2	0	3	0	3	0	2	0	0	0	5	1	0	0	0	0	0.001647	0	0	0.001562	0	0	0	0	0	0.004512	0	0.001844	0	0	0	0
OTU000958	22	0	0	0	0	1	0	0	0	0	0	0	0	0	0	0	0	0	1	0	0	3	0	0	0	15	2	0	0	0	0	0	0	0	0	0	0	0.001799	0	0	0	0	0	0	0	0	0	0	0
OTU000959	22	1	1	0	0	0	0	1	1	0	0	0	0	0	0	0	0	0	0	3	1	1	0	0	0	5	0	0	1	3	0	0	4	0.001647	0.001816	0	0	0	0	0.001872	0.001696	0	0	0	0	0	0	0	0
OTU000960	22	4	0	0	1	4	0	0	0	0	0	0	0	0	0	0	0	0	2	0	5	3	0	1	1	0	0	0	0	1	0	0	0	0.006586	0	0	0.001562	0.007198	0	0	0	0	0	0	0	0	0	0	0
OTU000961	22	2	0	0	2	0	2	0	0	0	1	2	0	0	1	0	0	0	9	0	0	1	0	0	0	0	0	0	1	0	0	1	0	0.003293	0	0	0.003123	0	0.003392	0	0	0	0.001504	0.003556	0	0	0.001469	0	0
OTU000962	22	0	0	0	1	0	1	0	1	0	0	5	0	0	2	1	0	0	0	0	1	0	1	3	0	0	0	3	1	0	0	0	2	0	0	0	0.001562	0	0.001696	0	0.001696	0	0	0.008889	0	0	0.002938	0.001684	0
OTU000963	22	0	0	0	1	0	2	3	0	0	0	1	1	1	0	0	0	0	0	0	1	0	0	0	1	0	1	0	6	0	1	3	0	0	0	0	0.001562	0	0.003392	0.005615	0	0	0	0.001778	0.001844	0.001803	0	0	0
OTU000964	22	0	0	0	0	6	0	0	1	2	0	2	0	2	2	0	0	3	0	0	0	0	2	1	0	0	0	0	0	0	0	1	0	0	0	0	0	0.010797	0	0	0.001696	0.003474	0	0.003556	0	0.003605	0.002938	0	0
OTU000965	22	0	0	0	0	2	4	0	0	0	1	0	1	0	0	2	1	0	0	2	2	2	0	0	1	0	1	0	0	3	0	0	0	0	0	0	0	0.003599	0.006784	0	0	0	0.001504	0	0.001844	0	0	0.003369	0.00147
OTU000966	22	0	1	2	0	1	0	0	0	0	0	0	0	1	0	0	0	0	0	0	2	1	0	0	0	10	3	0	0	0	1	0	0	0	0.001816	0.003553	0	0.001799	0	0	0	0	0	0	0	0.001803	0	0	0
OTU000967	22	0	0	0	0	1	4	1	0	1	0	0	0	1	1	1	0	0	0	3	1	1	1	0	1	0	3	0	0	1	1	0	0	0	0	0	0	0.001799	0.006784	0.001872	0	0.001737	0	0	0	0.001803	0.001469	0.001684	0
OTU000968	22	2	0	0	0	4	0	0	1	3	0	0	0	0	0	1	0	0	0	0	0	5	1	0	1	1	1	0	0	0	0	2	0	0.003293	0	0	0	0.007198	0	0	0.001696	0.005211	0	0	0	0	0	0.001684	0
OTU000969	22	0	0	0	0	0	3	1	2	0	0	0	0	0	0	2	0	4	0	1	0	4	0	1	0	0	0	2	0	0	0	0	2	0	0	0	0	0	0.005088	0.001872	0.003392	0	0	0	0	0	0	0.003369	0
OTU000970	22	0	0	0	0	0	0	0	0	0	1	0	0	0	0	0	0	0	1	2	0	0	11	0	3	1	1	0	1	0	0	0	1	0	0	0	0	0	0	0	0	0	0.001504	0	0	0	0	0	0
OTU000971	22	0	1	3	0	0	6	2	1	3	0	0	0	0	0	0	0	0	0	0	3	0	0	0	1	1	1	0	0	0	0	0	0	0	0.001816	0.00533	0	0	0.010175	0.003743	0.001696	0.005211	0	0	0	0	0	0	0
OTU000972	22	0	0	0	3	0	1	0	5	0	0	0	1	0	1	0	1	0	1	0	0	2	0	2	1	0	0	0	0	1	0	1	2	0	0	0	0.004685	0	0.001696	0	0.00848	0	0	0	0.001844	0	0.001469	0	0.00147
OTU000973	22	0	2	0	0	1	0	5	3	0	1	2	1	0	1	0	1	0	0	0	0	0	1	0	2	0	0	0	1	0	0	1	0	0	0.003632	0	0	0.001799	0	0.009359	0.005088	0	0.001504	0.003556	0.001844	0	0.001469	0	0.00147
OTU000974	22	0	0	1	0	0	1	0	0	5	2	0	0	1	0	2	0	0	0	4	1	0	0	0	2	0	0	1	1	0	0	0	1	0	0	0.001777	0	0	0.001696	0	0	0.008686	0.003008	0	0	0.001803	0	0.003369	0
OTU000975	22	0	0	0	0	0	0	0	0	0	6	0	10	0	0	3	0	0	0	0	0	0	0	0	0	0	0	2	0	0	0	1	0	0	0	0	0	0	0	0	0	0	0.009024	0	0.018441	0	0	0.005053	0
OTU000976	22	0	0	0	0	0	0	4	0	2	1	0	3	2	0	0	0	0	3	1	0	0	1	1	1	1	0	0	1	0	1	0	0	0	0	0	0	0	0	0.007487	0	0.003474	0.001504	0	0.005532	0.003605	0	0	0
OTU000977	21	0	0	1	1	0	0	3	0	0	4	1	1	0	0	0	0	1	1	0	0	3	0	0	0	0	1	4	0	0	0	0	0	0	0	0.001777	0.001562	0	0	0.005615	0	0	0.006016	0.001778	0.001844	0	0	0	0
OTU000978	21	0	0	0	5	0	0	2	0	3	0	1	3	1	1	2	0	0	0	0	2	1	0	0	0	0	0	0	0	0	0	0	0	0	0	0	0.007808	0	0	0.003743	0	0.005211	0	0.001778	0.005532	0.001803	0.001469	0.003369	0
OTU000979	21	1	2	2	0	2	1	2	0	2	0	0	1	0	2	0	0	0	0	0	0	0	1	0	1	0	0	0	0	0	0	3	1	0.001647	0.003632	0.003553	0	0.003599	0.001696	0.003743	0	0.003474	0	0	0.001844	0	0.002938	0	0
OTU000980	21	5	0	0	1	3	1	0	0	0	0	0	2	1	0	0	1	0	0	1	0	0	0	1	0	0	0	0	0	3	0	0	2	0.008233	0	0	0.001562	0.005398	0.001696	0	0	0	0	0	0.003688	0.001803	0	0	0.00147
OTU000981	21	0	0	0	0	0	0	0	0	0	0	1	0	2	0	0	3	0	0	0	0	1	1	1	1	7	0	0	0	3	1	0	0	0	0	0	0	0	0	0	0	0	0	0.001778	0	0.003605	0	0	0.00441
OTU000982	21	0	2	0	0	0	0	0	0	10	1	1	1	0	0	0	0	2	0	0	0	0	0	0	0	2	2	0	0	0	0	0	0	0	0.003632	0	0	0	0	0	0	0.017371	0.001504	0.001778	0.001844	0	0	0	0
OTU000983	21	0	0	0	0	0	0	0	0	0	0	2	3	1	4	0	0	0	0	0	0	0	0	0	1	0	0	0	1	4	2	2	1	0	0	0	0	0	0	0	0	0	0	0.003556	0.005532	0.001803	0.005876	0	0
OTU000984	21	0	0	0	0	0	0	9	0	1	0	0	0	0	2	0	0	3	0	0	0	0	0	0	4	0	1	0	1	0	0	0	0	0	0	0	0	0	0	0.016845	0	0.001737	0	0	0	0	0.002938	0	0
OTU000985	21	0	0	3	0	0	0	0	5	0	0	1	0	0	0	0	0	0	0	0	3	0	2	0	0	0	0	0	0	0	0	6	1	0	0	0.00533	0	0	0	0	0.00848	0	0	0.001778	0	0	0	0	0
OTU000986	21	1	0	2	1	1	0	1	0	0	3	8	0	0	0	1	0	0	0	0	0	0	0	0	1	1	0	1	0	0	0	0	0	0.001647	0	0.003553	0.001562	0.001799	0	0.001872	0	0	0.004512	0.014223	0	0	0	0.001684	0
OTU000987	21	1	2	0	1	0	3	1	0	1	0	0	2	1	0	0	0	0	5	0	0	2	0	0	0	0	0	0	0	0	1	0	1	0.001647	0.003632	0	0.001562	0	0.005088	0.001872	0	0.001737	0	0	0.003688	0.001803	0	0	0
OTU000988	21	0	0	0	0	6	0	0	2	0	0	7	0	0	0	0	0	0	3	0	0	0	0	0	0	0	0	0	1	0	2	0	0	0	0	0	0	0.010797	0	0	0.003392	0	0	0.012445	0	0	0	0	0
OTU000989	21	0	0	0	0	2	0	0	0	0	0	0	1	0	0	0	1	3	1	6	0	0	1	0	0	0	4	1	0	0	0	0	1	0	0	0	0	0.003599	0	0	0	0	0	0	0.001844	0	0	0	0.00147
OTU000990	21	0	1	0	0	0	2	0	0	0	0	1	0	0	0	0	3	0	1	3	0	0	2	1	0	0	1	0	1	0	3	0	2	0	0.001816	0	0	0	0.003392	0	0	0	0	0.001778	0	0	0	0	0.00441
OTU000991	21	0	0	0	0	0	2	0	0	0	0	0	3	0	2	0	0	3	1	0	0	1	0	2	0	0	0	0	0	3	0	4	0	0	0	0	0	0	0.003392	0	0	0	0	0	0.005532	0	0.002938	0	0
OTU000992	21	0	0	0	0	1	0	5	0	0	0	0	0	4	1	0	0	0	0	0	0	0	0	0	4	0	2	0	0	0	4	0	0	0	0	0	0	0.001799	0	0.009359	0	0	0	0	0	0.007211	0.001469	0	0
OTU000993	21	8	4	0	0	0	1	0	0	0	0	0	1	0	0	0	0	0	1	1	1	0	0	2	0	0	0	1	0	1	0	0	0	0.013173	0.007263	0	0	0	0.001696	0	0	0	0	0	0.001844	0	0	0	0
OTU000994	21	0	0	0	0	1	0	1	2	3	0	0	0	2	0	2	0	0	0	0	0	0	3	5	0	1	1	0	0	0	0	0	0	0	0	0	0	0.001799	0	0.001872	0.003392	0.005211	0	0	0	0.003605	0	0.003369	0
OTU000995	21	0	0	0	0	0	2	0	0	3	1	0	0	0	0	0	0	1	1	0	0	2	0	3	3	1	0	0	0	0	1	1	2	0	0	0	0	0	0.003392	0	0	0.005211	0.001504	0	0	0	0	0	0
OTU000996	21	9	0	0	0	0	0	0	1	1	0	0	0	0	0	1	0	0	1	0	1	0	1	2	0	0	4	0	0	0	0	0	0	0.014819	0	0	0	0	0	0	0.001696	0.001737	0	0	0	0	0	0.001684	0
OTU000997	21	0	0	0	0	0	0	0	0	0	2	0	0	0	0	0	0	0	0	0	0	0	0	0	0	0	0	0	6	13	0	0	0	0	0	0	0	0	0	0	0	0	0.003008	0	0	0	0	0	0
OTU000998	21	0	2	0	0	3	2	0	0	2	0	1	0	0	2	2	2	0	0	2	0	0	0	0	0	0	0	0	0	0	2	1	0	0	0.003632	0	0	0.005398	0.003392	0	0	0.003474	0	0.001778	0	0	0.002938	0.003369	0.00294
OTU000999	21	0	0	0	0	0	0	8	1	1	0	1	0	1	0	0	0	2	0	0	1	0	0	0	5	0	0	0	0	0	0	0	1	0	0	0	0	0	0	0.014974	0.001696	0.001737	0	0.001778	0	0.001803	0	0	0
OTU001000	20	0	0	0	0	4	0	0	0	0	3	1	8	1	0	0	0	1	0	0	0	0	2	0	0	0	0	0	0	0	0	0	0	0	0	0	0	0.007198	0	0	0	0	0.004512	0.001778	0.014753	0.001803	0	0	0
OTU001001	20	0	0	0	0	0	0	1	5	2	0	0	0	0	1	0	0	3	0	0	0	0	0	0	0	0	0	0	2	0	0	1	5	0	0	0	0	0	0	0.001872	0.00848	0.003474	0	0	0	0	0.001469	0	0
OTU001002	20	0	0	0	0	0	0	1	0	0	2	0	0	1	1	1	0	0	0	2	3	1	3	2	0	1	0	0	0	0	0	1	1	0	0	0	0	0	0	0.001872	0	0	0.003008	0	0	0.001803	0.001469	0.001684	0
OTU001003	20	0	0	1	0	1	2	0	0	1	0	1	0	1	0	1	3	0	0	0	1	1	1	0	3	0	0	0	0	1	2	0	0	0	0	0.001777	0	0.001799	0.003392	0	0	0.001737	0	0.001778	0	0.001803	0	0.001684	0.00441
OTU001004	20	0	0	0	0	1	0	0	1	1	1	1	0	0	0	2	0	0	0	0	0	0	0	1	0	0	2	9	1	0	0	0	0	0	0	0	0	0.001799	0	0	0.001696	0.001737	0.001504	0.001778	0	0	0	0.003369	0
OTU001005	20	2	0	1	0	0	0	0	1	2	0	1	3	0	0	0	1	0	0	0	0	0	0	0	0	1	3	0	2	2	0	1	0	0.003293	0	0.001777	0	0	0	0	0.001696	0.003474	0	0.001778	0.005532	0	0	0	0.00147
OTU001006	20	1	0	2	2	2	0	0	2	0	0	0	0	0	0	0	0	1	0	2	1	2	1	1	2	1	0	0	0	0	0	0	0	0.001647	0	0.003553	0.003123	0.003599	0	0	0.003392	0	0	0	0	0	0	0	0
OTU001007	20	0	0	0	0	0	6	4	0	0	0	2	0	0	1	1	0	0	0	1	2	2	0	0	0	0	0	0	0	0	1	0	0	0	0	0	0	0	0.010175	0.007487	0	0	0	0.003556	0	0	0.001469	0.001684	0
OTU001008	20	0	1	0	1	1	0	2	0	4	2	1	0	2	0	1	0	0	0	0	0	0	2	0	0	0	0	0	2	0	1	0	0	0	0.001816	0	0.001562	0.001799	0	0.003743	0	0.006949	0.003008	0.001778	0	0.003605	0	0.001684	0
OTU001009	20	0	0	0	0	0	1	4	0	0	0	4	1	2	1	0	1	0	0	0	1	0	1	0	1	0	0	0	2	0	1	0	0	0	0	0	0	0	0.001696	0.007487	0	0	0	0.007111	0.001844	0.003605	0.001469	0	0.00147
OTU001010	20	4	5	0	0	0	0	2	1	4	0	1	0	0	0	0	0	0	1	1	0	0	0	0	0	0	0	0	0	1	0	0	0	0.006586	0.009079	0	0	0	0	0.003743	0.001696	0.006949	0	0.001778	0	0	0	0	0
OTU001011	20	3	1	0	1	0	1	3	0	3	0	0	0	0	0	0	0	0	0	1	0	2	0	0	1	0	0	0	1	0	0	3	0	0.00494	0.001816	0	0.001562	0	0.001696	0.005615	0	0.005211	0	0	0	0	0	0	0
OTU001012	20	0	0	1	2	0	0	0	0	1	0	0	0	1	0	0	8	2	0	1	1	1	0	0	0	2	0	0	0	0	0	0	0	0	0	0.001777	0.003123	0	0	0	0	0.001737	0	0	0	0.001803	0	0	0.01176
OTU001013	20	0	0	0	1	1	4	1	0	1	0	0	0	0	1	0	0	1	3	0	0	6	0	0	0	0	0	0	0	0	0	0	1	0	0	0	0.001562	0.001799	0.006784	0.001872	0	0.001737	0	0	0	0	0.001469	0	0
OTU001014	20	5	0	0	0	1	1	1	1	4	1	0	1	1	0	2	0	0	2	0	0	0	0	0	0	0	0	0	0	0	0	0	0	0.008233	0	0	0	0.001799	0.001696	0.001872	0.001696	0.006949	0.001504	0	0.001844	0.001803	0	0.003369	0
OTU001015	20	0	0	0	0	0	0	0	2	0	0	1	6	0	0	1	0	0	0	0	0	0	0	1	0	0	0	1	0	1	0	7	0	0	0	0	0	0	0	0	0.003392	0	0	0.001778	0.011064	0	0	0.001684	0
OTU001016	20	2	0	0	0	0	0	0	0	1	0	0	1	1	0	0	0	0	5	1	1	0	1	0	1	0	0	5	0	1	0	0	0	0.003293	0	0	0	0	0	0	0	0.001737	0	0	0.001844	0.001803	0	0	0
OTU001017	20	0	0	0	2	0	0	0	0	0	0	0	3	0	0	0	0	0	4	0	4	1	0	1	2	0	0	0	2	0	0	0	1	0	0	0	0.003123	0	0	0	0	0	0	0	0.005532	0	0	0	0
OTU001018	20	0	0	0	0	0	1	1	0	2	1	0	0	0	0	0	1	4	0	0	1	1	0	0	0	0	3	0	1	0	0	1	3	0	0	0	0	0	0.001696	0.001872	0	0.003474	0.001504	0	0	0	0	0	0.00147
OTU001019	20	2	0	2	0	0	0	0	1	3	1	1	1	0	0	0	0	1	1	0	0	3	2	0	0	2	0	0	0	0	0	0	0	0.003293	0	0.003553	0	0	0	0	0.001696	0.005211	0.001504	0.001778	0.001844	0	0	0	0
OTU001020	20	0	0	1	2	0	0	0	1	3	1	0	0	0	5	0	2	2	0	1	1	0	0	0	0	1	0	0	0	0	0	0	0	0	0	0.001777	0.003123	0	0	0	0.001696	0.005211	0.001504	0	0	0	0.007345	0	0.00294
OTU001021	20	0	1	0	1	0	1	0	0	5	0	3	0	5	0	0	0	2	0	0	0	0	0	0	0	0	0	0	1	1	0	0	0	0	0.001816	0	0.001562	0	0.001696	0	0	0.008686	0	0.005334	0	0.009013	0	0	0
OTU001022	20	3	0	0	2	0	1	0	0	0	0	0	3	0	0	2	0	0	0	0	0	0	0	0	1	0	0	2	3	1	0	0	2	0.00494	0	0	0.003123	0	0.001696	0	0	0	0	0	0.005532	0	0	0.003369	0
OTU001023	20	2	0	5	0	0	0	0	0	0	0	0	3	2	0	0	0	1	0	0	0	0	1	0	1	1	0	0	1	2	1	0	0	0.003293	0	0.008883	0	0	0	0	0	0	0	0	0.005532	0.003605	0	0	0
OTU001024	20	0	0	1	0	0	0	0	1	1	12	0	0	0	0	1	0	0	0	2	0	0	0	0	0	0	0	2	0	0	0	0	0	0	0	0.001777	0	0	0	0	0.001696	0.001737	0.018048	0	0	0	0	0.001684	0
OTU001025	20	0	0	0	0	0	2	1	0	0	0	0	1	0	0	1	0	1	3	0	0	1	3	0	0	4	0	0	2	0	0	1	0	0	0	0	0	0	0.003392	0.001872	0	0	0	0	0.001844	0	0	0.001684	0
OTU001026	20	0	0	0	5	0	1	0	0	0	0	2	1	0	0	0	0	0	0	1	0	2	0	3	0	0	0	0	1	4	0	0	0	0	0	0	0.007808	0	0.001696	0	0	0	0	0.003556	0.001844	0	0	0	0
OTU001027	20	0	3	0	1	1	0	1	0	0	0	0	0	1	1	0	2	0	0	1	2	0	1	1	0	1	0	0	0	3	1	0	0	0	0.005447	0	0.001562	0.001799	0	0.001872	0	0	0	0	0	0.001803	0.001469	0	0.00294
OTU001028	19	0	0	0	2	0	1	0	0	0	2	0	0	1	0	0	0	0	2	0	0	1	0	1	0	0	1	4	0	0	1	3	0	0	0	0	0.003123	0	0.001696	0	0	0	0.003008	0	0	0.001803	0	0	0
OTU001029	19	1	2	1	1	0	0	0	0	0	14	0	0	0	0	0	0	0	0	0	0	0	0	0	0	0	0	0	0	0	0	0	0	0.001647	0.003632	0.001777	0.001562	0	0	0	0	0	0.021056	0	0	0	0	0	0
OTU001030	19	0	0	0	0	0	3	0	0	0	0	0	0	1	0	0	0	0	0	5	2	4	1	0	0	2	0	1	0	0	0	0	0	0	0	0	0	0	0.005088	0	0	0	0	0	0	0.001803	0	0	0
OTU001031	19	1	0	0	1	0	0	0	0	1	1	0	0	0	0	0	0	2	0	0	1	0	3	0	0	0	0	0	0	3	0	3	3	0.001647	0	0	0.001562	0	0	0	0	0.001737	0.001504	0	0	0	0	0	0
OTU001032	19	1	0	0	0	2	2	1	0	0	0	0	0	0	0	0	0	0	0	1	0	0	5	0	0	0	0	5	0	2	0	0	0	0.001647	0	0	0	0.003599	0.003392	0.001872	0	0	0	0	0	0	0	0	0
OTU001033	19	0	0	0	0	0	0	1	0	0	0	0	3	0	1	0	0	6	4	0	0	1	0	2	1	0	0	0	0	0	0	0	0	0	0	0	0	0	0	0.001872	0	0	0	0	0.005532	0	0.001469	0	0
OTU001034	19	0	0	0	0	1	0	0	0	1	0	1	4	1	0	0	0	0	0	3	0	0	1	0	0	0	0	1	2	0	0	1	3	0	0	0	0	0.001799	0	0	0	0.001737	0	0.001778	0.007376	0.001803	0	0	0
OTU001035	19	0	0	3	3	0	0	1	0	0	0	0	1	0	2	1	1	0	0	1	0	0	0	1	1	0	0	0	0	2	1	1	0	0	0	0.00533	0.004685	0	0	0.001872	0	0	0	0	0.001844	0	0.002938	0.001684	0.00147
OTU001036	19	0	0	1	0	2	1	0	1	2	1	0	0	0	2	0	0	0	2	0	0	0	0	0	0	0	1	2	0	0	0	0	4	0	0	0.001777	0	0.003599	0.001696	0	0.001696	0.003474	0.001504	0	0	0	0.002938	0	0
OTU001037	19	1	12	0	0	0	0	0	0	1	1	0	2	0	0	0	0	0	0	1	0	0	0	0	0	1	0	0	0	0	0	0	0	0.001647	0.02179	0	0	0	0	0	0	0.001737	0.001504	0	0.003688	0	0	0	0
OTU001038	19	0	4	0	0	1	0	4	0	5	0	0	0	0	0	0	1	1	0	0	0	0	0	0	0	0	0	1	2	0	0	0	0	0	0.007263	0	0	0.001799	0	0.007487	0	0.008686	0	0	0	0	0	0	0.00147
OTU001039	19	0	4	0	0	0	0	0	0	0	0	0	0	1	3	0	0	0	0	1	2	0	0	1	0	0	0	2	0	0	5	0	0	0	0.007263	0	0	0	0	0	0	0	0	0	0	0.001803	0.004407	0	0
OTU001040	19	2	0	0	0	0	0	1	0	0	0	2	2	3	0	0	1	0	0	0	3	1	0	0	0	0	0	1	1	1	1	0	0	0.003293	0	0	0	0	0	0.001872	0	0	0	0.003556	0.003688	0.005408	0	0	0.00147
OTU001041	19	1	0	0	0	0	13	0	0	0	0	0	1	0	0	0	1	0	1	0	0	1	0	0	0	0	0	0	1	0	0	0	0	0.001647	0	0	0	0	0.022047	0	0	0	0	0	0.001844	0	0	0	0.00147
OTU001042	19	0	0	0	0	1	1	0	0	0	1	0	9	2	0	0	0	0	3	0	0	0	0	1	0	0	0	0	0	0	1	0	0	0	0	0	0	0.001799	0.001696	0	0	0	0.001504	0	0.016597	0.003605	0	0	0
OTU001043	19	0	1	0	0	6	2	0	0	0	0	0	0	0	3	0	4	0	0	0	0	0	0	2	0	0	1	0	0	0	0	0	0	0	0.001816	0	0	0.010797	0.003392	0	0	0	0	0	0	0	0.004407	0	0.00588
OTU001044	19	2	0	3	0	0	1	1	0	0	0	0	2	2	1	0	0	1	1	0	0	1	0	0	0	1	0	0	0	3	0	0	0	0.003293	0	0.00533	0	0	0.001696	0.001872	0	0	0	0	0.003688	0.003605	0.001469	0	0
OTU001045	19	2	0	0	0	0	0	0	0	1	0	2	2	0	1	2	1	2	0	1	0	0	0	0	0	0	1	0	2	0	0	1	1	0.003293	0	0	0	0	0	0	0	0.001737	0	0.003556	0.003688	0	0.001469	0.003369	0.00147
OTU001046	19	0	0	0	0	0	0	0	0	0	0	0	0	0	0	0	0	0	0	0	0	0	0	0	7	10	2	0	0	0	0	0	0	0	0	0	0	0	0	0	0	0	0	0	0	0	0	0	0
OTU001047	19	5	0	1	0	2	0	0	0	3	1	2	0	2	0	0	0	0	0	0	1	1	1	0	0	0	0	0	0	0	0	0	0	0.008233	0	0.001777	0	0.003599	0	0	0	0.005211	0.001504	0.003556	0	0.003605	0	0	0
OTU001048	19	0	0	0	3	3	4	1	0	1	0	0	0	0	1	0	0	2	0	0	0	0	1	0	2	0	0	0	0	0	0	0	1	0	0	0	0.004685	0.005398	0.006784	0.001872	0	0.001737	0	0	0	0	0.001469	0	0
OTU001049	19	3	6	0	0	0	0	0	0	1	0	0	0	0	0	1	0	0	0	5	0	0	0	0	0	1	1	0	0	0	0	0	1	0.00494	0.010895	0	0	0	0	0	0	0.001737	0	0	0	0	0	0.001684	0
OTU001050	19	0	0	3	0	0	0	0	0	0	0	0	0	0	1	1	1	2	0	4	1	0	0	0	2	0	0	0	4	0	0	0	0	0	0	0.00533	0	0	0	0	0	0	0	0	0	0	0.001469	0.001684	0.00147
OTU001051	19	0	0	1	0	4	1	0	0	1	0	1	0	0	0	0	2	4	0	0	0	0	2	0	2	0	0	0	1	0	0	0	0	0	0	0.001777	0	0.007198	0.001696	0	0	0.001737	0	0.001778	0	0	0	0	0.00294
OTU001052	19	0	1	0	0	1	0	1	0	0	0	0	1	0	4	0	1	0	0	0	1	0	0	0	0	0	0	0	0	0	0	9	0	0	0.001816	0	0	0.001799	0	0.001872	0	0	0	0	0.001844	0	0.005876	0	0.00147
OTU001053	19	0	0	0	0	0	0	0	0	0	0	12	3	0	0	0	0	0	0	0	0	0	0	0	0	0	0	0	0	4	0	0	0	0	0	0	0	0	0	0	0	0	0	0.021334	0.005532	0	0	0	0
OTU001054	19	0	0	0	2	0	0	2	0	0	3	0	0	0	0	0	3	4	0	0	0	0	3	0	0	2	0	0	0	0	0	0	0	0	0	0	0.003123	0	0	0.003743	0	0	0.004512	0	0	0	0	0	0.00441
OTU001055	19	0	3	2	0	1	0	0	0	0	0	0	0	0	0	2	1	2	0	3	0	0	0	0	0	2	0	0	0	0	0	0	3	0	0.005447	0.003553	0	0.001799	0	0	0	0	0	0	0	0	0	0.003369	0.00147
OTU001056	18	0	0	0	1	0	1	0	1	0	0	0	0	0	3	1	0	2	2	0	0	4	0	2	0	0	0	0	0	0	0	0	1	0	0	0	0.001562	0	0.001696	0	0.001696	0	0	0	0	0	0.004407	0.001684	0
OTU001057	18	0	0	0	0	0	0	0	0	0	0	0	6	1	0	0	0	0	1	1	0	3	0	0	0	1	1	0	0	2	2	0	0	0	0	0	0	0	0	0	0	0	0	0	0.011064	0.001803	0	0	0
OTU001058	18	1	1	0	0	0	0	0	4	0	0	0	0	0	0	0	0	0	0	0	0	0	0	0	0	0	6	5	0	0	1	0	0	0.001647	0.001816	0	0	0	0	0	0.006784	0	0	0	0	0	0	0	0
OTU001059	18	0	0	1	1	0	0	2	0	0	0	0	0	0	1	0	0	0	0	0	1	5	0	2	0	0	0	0	0	1	1	3	0	0	0	0.001777	0.001562	0	0	0.003743	0	0	0	0	0	0	0.001469	0	0
OTU001060	18	4	2	1	0	0	0	0	0	0	0	0	0	0	1	0	0	1	0	0	0	0	1	0	0	3	2	2	0	1	0	0	0	0.006586	0.003632	0.001777	0	0	0	0	0	0	0	0	0	0	0.001469	0	0
OTU001061	18	2	4	1	1	1	1	0	0	0	0	0	0	0	2	1	0	0	1	0	0	2	0	0	0	1	0	0	0	1	0	0	0	0.003293	0.007263	0.001777	0.001562	0.001799	0.001696	0	0	0	0	0	0	0	0.002938	0.001684	0
OTU001062	18	0	0	0	0	0	1	0	0	3	0	0	3	4	0	0	0	1	0	1	0	0	4	0	0	0	0	1	0	0	0	0	0	0	0	0	0	0	0.001696	0	0	0.005211	0	0	0.005532	0.007211	0	0	0
OTU001063	18	0	0	0	0	0	0	0	0	1	1	3	0	0	1	3	0	0	0	0	7	0	0	0	0	0	0	0	0	0	1	1	0	0	0	0	0	0	0	0	0	0.001737	0.001504	0.005334	0	0	0.001469	0.005053	0
OTU001064	18	0	1	1	1	1	0	0	0	0	0	5	0	0	0	0	1	0	0	0	0	1	0	0	0	0	3	1	1	1	0	1	0	0	0.001816	0.001777	0.001562	0.001799	0	0	0	0	0	0.008889	0	0	0	0	0.00147
OTU001065	18	0	0	0	0	0	0	0	2	0	0	0	0	0	1	0	0	0	1	0	0	0	0	4	0	1	0	0	1	3	3	2	0	0	0	0	0	0	0	0	0.003392	0	0	0	0	0	0.001469	0	0
OTU001066	18	0	0	3	1	0	0	0	0	0	1	0	2	0	3	3	0	2	0	0	2	1	0	0	0	0	0	0	0	0	0	0	0	0	0	0.00533	0.001562	0	0	0	0	0	0.001504	0	0.003688	0	0.004407	0.005053	0
OTU001067	18	0	0	0	2	0	0	1	1	1	0	0	0	0	1	0	0	0	0	0	2	0	3	0	0	0	6	0	0	0	0	0	1	0	0	0	0.003123	0	0	0.001872	0.001696	0.001737	0	0	0	0	0.001469	0	0
OTU001068	18	0	0	1	0	0	1	0	0	1	0	0	0	5	1	2	0	1	1	1	0	0	0	0	0	2	0	0	2	0	0	0	0	0	0	0.001777	0	0	0.001696	0	0	0.001737	0	0	0	0.009013	0.001469	0.003369	0
OTU001069	18	1	0	0	2	0	0	0	0	0	0	0	0	0	1	1	0	0	0	0	0	5	2	0	0	3	1	0	0	1	1	0	0	0.001647	0	0	0.003123	0	0	0	0	0	0	0	0	0	0.001469	0.001684	0
OTU001070	18	0	0	0	0	0	1	0	1	0	3	0	0	0	0	2	0	0	0	0	0	0	3	5	0	1	0	2	0	0	0	0	0	0	0	0	0	0	0.001696	0	0.001696	0	0.004512	0	0	0	0	0.003369	0
OTU001071	18	1	0	0	0	0	1	1	0	0	0	1	0	2	0	0	3	0	3	0	0	2	2	1	0	1	0	0	0	0	0	0	0	0.001647	0	0	0	0	0.001696	0.001872	0	0	0	0.001778	0	0.003605	0	0	0.00441
OTU001072	18	1	0	1	0	3	0	1	0	5	0	0	0	0	0	0	2	0	0	1	1	0	0	0	0	1	0	0	2	0	0	0	0	0.001647	0	0.001777	0	0.005398	0	0.001872	0	0.008686	0	0	0	0	0	0	0.00294
OTU001073	18	7	0	0	1	0	2	0	1	1	0	0	1	2	0	0	0	0	0	0	0	1	0	0	0	0	0	1	1	0	0	0	0	0.011526	0	0	0.001562	0	0.003392	0	0.001696	0.001737	0	0	0.001844	0.003605	0	0	0
OTU001074	18	1	0	2	1	0	0	1	0	4	0	0	0	0	0	0	0	0	0	0	0	0	1	1	0	2	4	0	0	1	0	0	0	0.001647	0	0.003553	0.001562	0	0	0.001872	0	0.006949	0	0	0	0	0	0	0
OTU001075	18	0	0	0	0	0	0	0	0	0	2	0	2	0	1	1	0	2	0	2	0	3	0	0	0	0	0	0	1	4	0	0	0	0	0	0	0	0	0	0	0	0	0.003008	0	0.003688	0	0.001469	0.001684	0
OTU001076	18	0	0	0	0	0	0	0	8	0	0	0	2	1	1	0	0	0	0	0	0	0	0	0	0	0	0	0	0	1	3	2	0	0	0	0	0	0	0	0	0.013567	0	0	0	0.003688	0.001803	0.001469	0	0
OTU001077	18	0	0	0	1	0	1	1	1	0	0	0	2	1	0	0	0	0	0	1	0	0	1	0	0	0	2	3	0	0	4	0	0	0	0	0	0.001562	0	0.001696	0.001872	0.001696	0	0	0	0.003688	0.001803	0	0	0
OTU001078	18	0	0	4	0	0	0	3	0	0	0	0	0	0	1	2	0	1	0	1	1	0	1	2	1	1	0	0	0	0	0	0	0	0	0	0.007106	0	0	0	0.005615	0	0	0	0	0	0	0.001469	0.003369	0
OTU001079	18	1	0	3	0	0	0	0	0	0	0	9	0	0	0	3	0	0	0	1	0	0	1	0	0	0	0	0	0	0	0	0	0	0.001647	0	0.00533	0	0	0	0	0	0	0	0.016001	0	0	0	0.005053	0
OTU001080	18	1	0	0	0	3	4	0	0	0	0	0	1	1	0	3	0	0	0	0	0	0	0	0	2	0	0	0	0	0	3	0	0	0.001647	0	0	0	0.005398	0.006784	0	0	0	0	0	0.001844	0.001803	0	0.005053	0
OTU001081	17	0	0	0	0	0	0	0	0	0	1	2	5	5	0	0	0	0	0	0	0	0	0	1	0	0	1	1	0	1	0	0	0	0	0	0	0	0	0	0	0	0	0.001504	0.003556	0.00922	0.009013	0	0	0
OTU001082	17	0	0	3	2	1	0	0	1	0	1	0	0	0	0	0	0	0	0	0	1	2	0	0	0	2	0	2	0	0	0	1	1	0	0	0.00533	0.003123	0.001799	0	0	0.001696	0	0.001504	0	0	0	0	0	0
OTU001083	17	0	0	0	0	0	0	0	4	0	2	0	0	0	0	2	0	0	0	3	0	0	2	1	0	0	0	2	0	0	0	0	1	0	0	0	0	0	0	0	0.006784	0	0.003008	0	0	0	0	0.003369	0
OTU001084	17	0	0	0	0	1	5	2	0	0	0	0	0	3	0	0	3	2	0	0	0	0	0	0	0	0	1	0	0	0	0	0	0	0	0	0	0	0.001799	0.008479	0.003743	0	0	0	0	0	0.005408	0	0	0.00441
OTU001085	17	1	1	1	1	0	0	0	0	4	0	0	3	0	0	0	0	0	0	0	1	1	0	0	0	0	3	0	0	1	0	0	0	0.001647	0.001816	0.001777	0.001562	0	0	0	0	0.006949	0	0	0.005532	0	0	0	0
OTU001086	17	1	0	1	0	0	1	2	0	2	4	0	0	2	0	1	0	0	0	0	0	0	0	0	0	0	0	0	0	0	2	1	0	0.001647	0	0.001777	0	0	0.001696	0.003743	0	0.003474	0.006016	0	0	0.003605	0	0.001684	0
OTU001087	17	0	4	1	0	0	0	0	0	0	0	1	0	1	0	0	0	1	0	1	0	0	3	0	0	0	4	0	0	0	0	0	1	0	0.007263	0.001777	0	0	0	0	0	0	0	0.001778	0	0.001803	0	0	0
OTU001088	17	1	0	0	0	0	0	0	0	0	0	0	0	0	0	0	0	0	0	1	3	3	0	4	1	3	1	0	0	0	0	0	0	0.001647	0	0	0	0	0	0	0	0	0	0	0	0	0	0	0
OTU001089	17	0	0	0	3	0	2	0	0	0	0	0	0	0	0	2	2	0	0	4	0	1	0	1	0	0	0	2	0	0	0	0	0	0	0	0	0.004685	0	0.003392	0	0	0	0	0	0	0	0	0.003369	0.00294
OTU001090	17	0	0	1	0	0	1	2	0	1	0	2	0	1	2	0	0	0	0	0	0	3	1	0	1	0	1	1	0	0	0	0	0	0	0	0.001777	0	0	0.001696	0.003743	0	0.001737	0	0.003556	0	0.001803	0.002938	0	0
OTU001091	17	9	0	0	1	0	0	0	0	0	0	0	2	0	1	0	1	0	0	0	3	0	0	0	0	0	0	0	0	0	0	0	0	0.014819	0	0	0.001562	0	0	0	0	0	0	0	0.003688	0	0.001469	0	0.00147
OTU001092	17	0	0	0	0	0	0	3	2	0	0	0	2	1	1	0	0	1	1	0	1	0	0	0	2	0	0	0	0	0	1	2	0	0	0	0	0	0	0	0.005615	0.003392	0	0	0	0.003688	0.001803	0.001469	0	0
OTU001093	17	0	1	1	0	0	0	0	2	0	0	0	0	4	1	0	0	0	1	0	3	0	1	2	0	0	0	1	0	0	0	0	0	0	0.001816	0.001777	0	0	0	0	0.003392	0	0	0	0	0.007211	0.001469	0	0
OTU001094	17	0	0	0	0	0	0	1	1	0	0	5	4	0	0	0	0	1	0	0	0	0	3	2	0	0	0	0	0	0	0	0	0	0	0	0	0	0	0	0.001872	0.001696	0	0	0.008889	0.007376	0	0	0	0
OTU001095	17	1	0	1	0	0	0	0	0	0	0	0	0	0	1	0	2	0	1	0	0	0	6	0	0	0	3	0	1	0	1	0	0	0.001647	0	0.001777	0	0	0	0	0	0	0	0	0	0	0.001469	0	0.00294
OTU001096	17	0	0	0	0	0	0	0	0	1	0	0	1	1	0	0	6	0	0	0	0	0	0	0	0	0	1	4	0	0	0	0	3	0	0	0	0	0	0	0	0	0.001737	0	0	0.001844	0.001803	0	0	0.00882
OTU001097	17	0	3	2	0	1	0	1	1	1	0	2	0	0	1	1	0	1	0	0	0	0	2	0	0	0	1	0	0	0	0	0	0	0	0.005447	0.003553	0	0.001799	0	0.001872	0.001696	0.001737	0	0.003556	0	0	0.001469	0.001684	0
OTU001098	17	0	0	0	0	0	3	0	0	1	2	0	0	1	2	0	2	1	0	0	0	0	2	0	0	0	0	1	1	0	0	0	1	0	0	0	0	0	0.005088	0	0	0.001737	0.003008	0	0	0.001803	0.002938	0	0.00294
OTU001099	17	0	0	0	0	0	4	3	0	0	0	2	0	0	1	0	0	0	0	1	0	0	1	0	1	0	1	0	0	0	0	3	0	0	0	0	0	0	0.006784	0.005615	0	0	0	0.003556	0	0	0.001469	0	0
OTU001100	17	0	0	0	0	0	0	0	1	0	0	1	0	3	0	0	0	0	0	0	1	1	1	0	0	4	0	0	1	0	1	3	0	0	0	0	0	0	0	0	0.001696	0	0	0.001778	0	0.005408	0	0	0
OTU001101	17	0	0	0	1	0	0	0	0	3	0	1	0	0	0	0	0	2	0	0	0	1	0	2	0	0	7	0	0	0	0	0	0	0	0	0	0.001562	0	0	0	0	0.005211	0	0.001778	0	0	0	0	0
OTU001102	17	0	0	0	1	5	1	0	0	0	0	0	0	1	0	0	0	0	0	0	0	0	4	0	1	0	3	0	0	0	0	0	1	0	0	0	0.001562	0.008997	0.001696	0	0	0	0	0	0	0.001803	0	0	0
OTU001103	17	1	0	0	0	0	0	0	0	1	0	0	0	4	1	1	0	2	0	1	0	1	0	0	0	1	1	2	0	0	0	1	0	0.001647	0	0	0	0	0	0	0	0.001737	0	0	0	0.007211	0.001469	0.001684	0
OTU001104	17	0	0	0	0	0	0	0	0	0	2	0	1	0	0	0	0	7	0	0	0	0	0	0	0	0	0	0	4	0	1	1	1	0	0	0	0	0	0	0	0	0	0.003008	0	0.001844	0	0	0	0
OTU001105	17	0	0	0	2	0	0	1	1	0	0	0	0	1	0	3	0	0	0	1	0	3	1	0	0	4	0	0	0	0	0	0	0	0	0	0	0.003123	0	0	0.001872	0.001696	0	0	0	0	0.001803	0	0.005053	0
OTU001106	17	1	0	0	1	0	1	0	1	0	0	0	0	0	3	0	0	0	3	1	0	1	0	0	1	0	0	2	0	1	0	1	0	0.001647	0	0	0.001562	0	0.001696	0	0.001696	0	0	0	0	0	0.004407	0	0
OTU001107	17	0	1	0	0	0	2	0	0	4	1	3	0	0	0	0	0	0	0	0	0	0	1	0	0	3	0	0	0	0	0	2	0	0	0.001816	0	0	0	0.003392	0	0	0.006949	0.001504	0.005334	0	0	0	0	0
OTU001108	17	1	0	0	3	0	0	2	0	0	0	0	0	0	0	0	0	0	0	1	1	0	0	0	7	1	1	0	0	0	0	0	0	0.001647	0	0	0.004685	0	0	0.003743	0	0	0	0	0	0	0	0	0
OTU001109	16	0	1	0	1	0	1	0	0	1	0	5	0	0	0	0	0	1	4	0	0	0	1	0	1	0	0	0	0	0	0	0	0	0	0.001816	0	0.001562	0	0.001696	0	0	0.001737	0	0.008889	0	0	0	0	0
OTU001110	16	1	2	0	1	0	0	0	0	0	0	0	2	4	0	2	0	0	0	2	0	1	0	0	0	0	0	0	0	1	0	0	0	0.001647	0.003632	0	0.001562	0	0	0	0	0	0	0	0.003688	0.007211	0	0.003369	0
OTU001111	16	0	2	0	0	0	0	1	0	1	0	3	0	0	0	0	0	0	0	0	3	0	0	2	0	4	0	0	0	0	0	0	0	0	0.003632	0	0	0	0	0.001872	0	0.001737	0	0.005334	0	0	0	0	0
OTU001112	16	1	1	3	2	0	1	0	0	0	0	0	1	0	0	0	1	0	2	0	1	1	1	0	0	0	0	0	0	1	0	0	0	0.001647	0.001816	0.00533	0.003123	0	0.001696	0	0	0	0	0	0.001844	0	0	0	0.00147
OTU001113	16	2	1	1	3	0	0	0	0	0	0	0	1	0	1	0	0	0	0	1	2	0	0	0	0	1	0	0	0	3	0	0	0	0.003293	0.001816	0.001777	0.004685	0	0	0	0	0	0	0	0.001844	0	0.001469	0	0
OTU001114	16	0	0	0	2	0	2	3	1	1	0	1	0	0	0	1	0	0	0	0	1	0	1	0	0	0	1	1	0	0	0	0	1	0	0	0	0.003123	0	0.003392	0.005615	0.001696	0.001737	0	0.001778	0	0	0	0.001684	0
OTU001115	16	0	0	0	0	0	0	0	1	0	0	0	1	0	0	0	0	0	0	0	11	0	0	0	1	0	0	0	2	0	0	0	0	0	0	0	0	0	0	0	0.001696	0	0	0	0.001844	0	0	0	0
OTU001116	16	0	5	0	0	0	0	0	2	0	2	0	1	0	0	0	0	0	0	1	0	0	2	0	0	0	1	0	0	0	0	0	2	0	0.009079	0	0	0	0	0	0.003392	0	0.003008	0	0.001844	0	0	0	0
OTU001117	16	0	3	0	0	0	0	0	1	2	0	0	0	0	0	0	2	0	4	0	2	0	0	0	0	0	0	2	0	0	0	0	0	0	0.005447	0	0	0	0	0	0.001696	0.003474	0	0	0	0	0	0	0.00294
OTU001118	16	0	1	1	6	0	0	0	0	0	0	0	3	1	0	1	0	0	0	0	0	0	1	0	0	1	0	0	0	1	0	0	0	0	0.001816	0.001777	0.009369	0	0	0	0	0	0	0	0.005532	0.001803	0	0.001684	0
OTU001119	16	2	2	0	0	0	0	0	0	0	0	1	0	0	0	5	0	1	1	0	1	1	0	0	1	0	0	0	0	0	1	0	0	0.003293	0.003632	0	0	0	0	0	0	0	0	0.001778	0	0	0	0.008422	0
OTU001120	16	0	0	0	3	0	2	0	0	2	0	2	1	1	1	2	2	0	0	0	0	0	0	0	0	0	0	0	0	0	0	0	0	0	0	0	0.004685	0	0.003392	0	0	0.003474	0	0.003556	0.001844	0.001803	0.001469	0.003369	0.00294
OTU001121	16	0	6	3	0	0	0	0	1	0	0	1	0	0	0	0	0	0	0	0	0	2	0	0	0	0	0	0	0	0	3	0	0	0	0.010895	0.00533	0	0	0	0	0.001696	0	0	0.001778	0	0	0	0	0
OTU001122	16	0	2	0	1	0	4	0	1	3	0	0	0	0	0	0	0	0	0	0	1	0	0	0	0	0	4	0	0	0	0	0	0	0	0.003632	0	0.001562	0	0.006784	0	0.001696	0.005211	0	0	0	0	0	0	0
OTU001123	16	0	0	0	1	0	0	0	1	0	0	0	0	0	1	3	0	1	0	0	0	0	3	0	1	0	0	0	3	0	0	2	0	0	0	0	0.001562	0	0	0	0.001696	0	0	0	0	0	0.001469	0.005053	0
OTU001124	16	2	0	0	0	0	0	0	0	2	0	2	1	0	1	0	0	0	0	0	0	1	0	2	0	1	1	0	2	0	1	0	0	0.003293	0	0	0	0	0	0	0	0.003474	0	0.003556	0.001844	0	0.001469	0	0
OTU001125	16	0	0	0	0	0	0	0	1	0	0	0	0	0	0	0	0	5	0	2	2	1	0	1	0	1	0	0	1	1	1	0	0	0	0	0	0	0	0	0	0.001696	0	0	0	0	0	0	0	0
OTU001126	16	2	1	1	3	0	0	0	0	0	0	0	0	0	0	0	2	4	0	0	0	0	0	0	0	0	0	0	0	0	1	2	0	0.003293	0.001816	0.001777	0.004685	0	0	0	0	0	0	0	0	0	0	0	0.00294
OTU001127	16	0	3	0	1	0	0	0	0	0	0	0	5	0	0	0	3	4	0	0	0	0	0	0	0	0	0	0	0	0	0	0	0	0	0.005447	0	0.001562	0	0	0	0	0	0	0	0.00922	0	0	0	0.00441
OTU001128	16	0	0	0	1	0	0	0	0	0	2	2	0	0	4	1	0	0	0	0	3	0	1	0	0	0	0	0	1	0	0	0	1	0	0	0	0.001562	0	0	0	0	0	0.003008	0.003556	0	0	0.005876	0.001684	0
OTU001129	16	0	0	2	0	1	0	1	1	2	1	0	0	0	0	0	1	0	0	2	0	0	2	2	0	0	0	0	1	0	0	0	0	0	0	0.003553	0	0.001799	0	0.001872	0.001696	0.003474	0.001504	0	0	0	0	0	0.00147
OTU001130	16	0	0	2	0	0	0	0	1	2	0	0	2	3	0	0	1	2	0	0	0	0	1	0	0	0	0	0	0	1	1	0	0	0	0	0.003553	0	0	0	0	0.001696	0.003474	0	0	0.003688	0.005408	0	0	0.00147
OTU001131	16	0	0	0	0	0	0	0	1	0	1	0	1	1	0	2	1	2	0	0	0	0	0	0	0	2	0	2	0	0	2	1	0	0	0	0	0	0	0	0	0.001696	0	0.001504	0	0.001844	0.001803	0	0.003369	0.00147
OTU001132	16	2	5	0	0	0	0	7	2	0	0	0	0	0	0	0	0	0	0	0	0	0	0	0	0	0	0	0	0	0	0	0	0	0.003293	0.009079	0	0	0	0	0.013102	0.003392	0	0	0	0	0	0	0	0
OTU001133	16	0	0	0	0	0	0	0	0	0	0	0	0	0	0	0	0	0	3	1	4	1	0	0	3	0	0	3	0	1	0	0	0	0	0	0	0	0	0	0	0	0	0	0	0	0	0	0	0
OTU001134	16	0	0	0	1	2	0	0	0	0	0	0	0	0	0	1	0	1	0	0	4	0	3	2	0	1	0	0	1	0	0	0	0	0	0	0	0.001562	0.003599	0	0	0	0	0	0	0	0	0	0.001684	0
OTU001135	16	1	0	0	0	1	0	0	0	5	0	1	0	0	0	0	0	5	0	2	0	0	0	0	0	0	0	0	1	0	0	0	0	0.001647	0	0	0	0.001799	0	0	0	0.008686	0	0.001778	0	0	0	0	0
OTU001136	15	0	0	0	0	4	0	0	0	0	0	1	0	2	1	0	0	0	2	0	0	0	2	0	0	0	2	0	0	1	0	0	0	0	0	0	0	0.007198	0	0	0	0	0	0.001778	0	0.003605	0.001469	0	0
OTU001137	15	0	0	0	0	0	0	0	2	0	0	0	8	0	0	0	0	0	0	0	1	0	3	0	0	0	0	0	0	1	0	0	0	0	0	0	0	0	0	0	0.003392	0	0	0	0.014753	0	0	0	0
OTU001138	15	3	0	0	0	0	0	1	0	0	0	0	0	1	0	0	0	0	0	0	2	0	8	0	0	0	0	0	0	0	0	0	0	0.00494	0	0	0	0	0	0.001872	0	0	0	0	0	0.001803	0	0	0
OTU001139	15	0	1	0	3	0	0	0	0	0	5	0	2	0	0	0	0	0	0	1	0	0	0	1	0	2	0	0	0	0	0	0	0	0	0.001816	0	0.004685	0	0	0	0	0	0.00752	0	0.003688	0	0	0	0
OTU001140	15	0	0	0	0	0	0	0	1	0	1	0	4	3	0	1	0	0	1	1	0	0	0	0	0	0	0	0	0	0	0	2	1	0	0	0	0	0	0	0	0.001696	0	0.001504	0	0.007376	0.005408	0	0.001684	0
OTU001141	15	0	0	0	0	0	1	1	1	2	0	0	3	0	0	0	0	0	1	0	1	0	0	0	0	2	1	1	0	1	0	0	0	0	0	0	0	0	0.001696	0.001872	0.001696	0.003474	0	0	0.005532	0	0	0	0
OTU001142	15	0	0	0	0	1	0	0	3	0	0	0	0	7	0	0	1	0	0	0	0	0	0	0	0	0	0	0	2	0	1	0	0	0	0	0	0	0.001799	0	0	0.005088	0	0	0	0	0.012619	0	0	0.00147
OTU001143	15	0	0	3	1	0	0	0	3	1	0	0	0	0	0	0	0	3	0	0	2	0	1	0	0	0	0	0	0	0	0	1	0	0	0	0.00533	0.001562	0	0	0	0.005088	0.001737	0	0	0	0	0	0	0
OTU001144	15	0	2	1	0	0	1	0	0	1	0	2	3	0	0	0	0	0	0	0	0	2	0	0	0	0	0	0	2	0	0	0	1	0	0.003632	0.001777	0	0	0.001696	0	0	0.001737	0	0.003556	0.005532	0	0	0	0
OTU001145	15	0	0	0	1	0	0	0	0	0	0	1	0	0	1	0	6	1	0	0	0	0	0	3	1	0	0	0	0	0	0	1	0	0	0	0	0.001562	0	0	0	0	0	0	0.001778	0	0	0.001469	0	0.00882
OTU001146	15	0	0	1	0	0	0	0	1	0	0	0	1	0	3	0	5	1	0	0	0	0	0	1	0	1	0	0	1	0	0	0	0	0	0	0.001777	0	0	0	0	0.001696	0	0	0	0.001844	0	0.004407	0	0.00735
OTU001147	15	0	0	0	1	0	0	0	0	0	2	0	0	0	1	0	0	2	0	0	2	2	0	0	0	1	0	4	0	0	0	0	0	0	0	0	0.001562	0	0	0	0	0	0.003008	0	0	0	0.001469	0	0
OTU001148	15	2	1	1	1	0	1	0	0	1	0	1	0	1	0	0	0	0	0	0	0	0	3	0	0	0	3	0	0	0	0	0	0	0.003293	0.001816	0.001777	0.001562	0	0.001696	0	0	0.001737	0	0.001778	0	0.001803	0	0	0
OTU001149	15	2	0	0	0	0	0	0	0	0	0	0	0	1	4	2	0	0	0	0	0	4	0	1	0	0	0	0	0	0	0	1	0	0.003293	0	0	0	0	0	0	0	0	0	0	0	0.001803	0.005876	0.003369	0
OTU001150	15	0	1	0	1	3	0	4	0	0	0	1	3	1	0	0	0	0	0	0	1	0	0	0	0	0	0	0	0	0	0	0	0	0	0.001816	0	0.001562	0.005398	0	0.007487	0	0	0	0.001778	0.005532	0.001803	0	0	0
OTU001151	15	0	0	0	0	0	0	0	0	1	0	2	0	1	0	0	0	2	0	0	0	0	0	0	0	0	0	0	9	0	0	0	0	0	0	0	0	0	0	0	0	0.001737	0	0.003556	0	0.001803	0	0	0
OTU001152	15	0	0	0	1	2	0	0	0	2	0	3	0	0	5	1	0	0	1	0	0	0	0	0	0	0	0	0	0	0	0	0	0	0	0	0	0.001562	0.003599	0	0	0	0.003474	0	0.005334	0	0	0.007345	0.001684	0
OTU001153	15	0	0	0	0	0	3	4	0	0	1	1	2	0	0	0	0	0	0	1	2	0	0	0	0	1	0	0	0	0	0	0	0	0	0	0	0	0	0.005088	0.007487	0	0	0.001504	0.001778	0.003688	0	0	0	0
OTU001154	15	0	0	1	2	0	1	0	0	0	0	0	0	0	0	4	0	0	0	0	0	0	3	4	0	0	0	0	0	0	0	0	0	0	0	0.001777	0.003123	0	0.001696	0	0	0	0	0	0	0	0	0.006737	0
OTU001155	15	0	0	2	0	0	0	2	0	0	0	0	0	1	1	0	6	0	1	0	0	0	0	0	0	0	1	0	0	1	0	0	0	0	0	0.003553	0	0	0	0.003743	0	0	0	0	0	0.001803	0.001469	0	0.00882
OTU001156	15	0	0	0	0	0	0	0	0	3	1	2	0	4	1	0	0	0	0	0	0	0	0	2	0	0	2	0	0	0	0	0	0	0	0	0	0	0	0	0	0	0.005211	0.001504	0.003556	0	0.007211	0.001469	0	0
OTU001157	15	0	1	0	0	1	0	0	0	0	0	0	0	0	0	2	0	0	0	0	0	0	1	0	0	0	4	0	0	2	2	0	2	0	0.001816	0	0	0.001799	0	0	0	0	0	0	0	0	0	0.003369	0
OTU001158	15	0	0	0	0	0	1	0	0	0	0	0	0	0	0	0	1	0	0	0	0	0	2	0	0	0	1	1	0	0	3	3	3	0	0	0	0	0	0.001696	0	0	0	0	0	0	0	0	0	0.00147
OTU001159	15	0	0	0	0	0	4	0	0	4	0	0	0	1	0	0	2	0	0	0	0	0	0	3	0	0	0	0	0	0	0	0	1	0	0	0	0	0	0.006784	0	0	0.006949	0	0	0	0.001803	0	0	0.00294
OTU001160	15	3	0	0	0	0	0	0	0	0	0	0	0	0	0	2	0	0	0	1	0	0	0	0	0	1	0	0	1	7	0	0	0	0.00494	0	0	0	0	0	0	0	0	0	0	0	0	0	0.003369	0
OTU001161	15	0	1	0	0	0	0	0	0	1	0	3	1	3	0	0	4	0	0	0	1	0	0	0	0	0	0	1	0	0	0	0	0	0	0.001816	0	0	0	0	0	0	0.001737	0	0.005334	0.001844	0.005408	0	0	0.00588
OTU001162	15	2	0	0	0	0	2	2	0	0	2	0	1	0	0	0	0	0	1	0	0	1	0	0	0	0	0	0	2	2	0	0	0	0.003293	0	0	0	0	0.003392	0.003743	0	0	0.003008	0	0.001844	0	0	0	0
OTU001163	15	0	0	0	0	1	1	0	0	1	0	0	3	0	0	0	0	0	0	0	0	0	2	0	0	1	0	1	0	4	0	1	0	0	0	0	0	0.001799	0.001696	0	0	0.001737	0	0	0.005532	0	0	0	0
OTU001164	15	4	0	2	0	0	0	0	0	0	0	0	0	0	0	0	1	0	1	0	0	1	0	0	0	0	4	0	0	2	0	0	0	0.006586	0	0.003553	0	0	0	0	0	0	0	0	0	0	0	0	0.00147
OTU001165	15	0	1	2	0	0	0	0	1	0	0	1	0	0	0	0	0	0	0	1	0	0	1	6	0	2	0	0	0	0	0	0	0	0	0.001816	0.003553	0	0	0	0	0.001696	0	0	0.001778	0	0	0	0	0
OTU001166	15	1	0	0	1	0	0	0	0	1	2	0	1	0	0	1	1	0	0	0	0	0	0	0	0	2	1	0	0	4	0	0	0	0.001647	0	0	0.001562	0	0	0	0	0.001737	0.003008	0	0.001844	0	0	0.001684	0.00147
OTU001167	15	0	4	4	1	0	0	0	0	2	0	0	0	0	0	0	0	2	0	0	1	0	0	0	0	0	1	0	0	0	0	0	0	0	0.007263	0.007106	0.001562	0	0	0	0	0.003474	0	0	0	0	0	0	0
OTU001168	15	0	0	2	0	0	1	0	0	1	0	0	0	1	1	0	0	0	1	4	4	0	0	0	0	0	0	0	0	0	0	0	0	0	0	0.003553	0	0	0.001696	0	0	0.001737	0	0	0	0.001803	0.001469	0	0
OTU001169	15	0	0	4	0	3	0	0	0	0	0	0	0	0	0	0	0	0	0	0	0	0	7	0	0	0	0	0	1	0	0	0	0	0	0	0.007106	0	0.005398	0	0	0	0	0	0	0	0	0	0	0
OTU001170	15	1	0	0	0	0	0	0	0	0	0	0	0	0	0	2	0	0	0	0	2	0	0	0	0	7	0	1	1	0	0	0	1	0.001647	0	0	0	0	0	0	0	0	0	0	0	0	0	0.003369	0
OTU001171	15	0	0	0	0	0	0	0	0	0	2	0	0	0	0	0	0	0	0	0	1	1	0	0	1	0	0	10	0	0	0	0	0	0	0	0	0	0	0	0	0	0	0.003008	0	0	0	0	0	0
OTU001172	14	0	1	1	0	6	0	0	2	1	0	1	0	0	0	0	0	0	0	0	0	1	1	0	0	0	0	0	0	0	0	0	0	0	0.001816	0.001777	0	0.010797	0	0	0.003392	0.001737	0	0.001778	0	0	0	0	0
OTU001173	14	0	0	1	0	0	1	6	1	0	0	0	0	0	1	0	0	0	1	0	0	0	0	0	3	0	0	0	0	0	0	0	0	0	0	0.001777	0	0	0.001696	0.01123	0.001696	0	0	0	0	0	0.001469	0	0
OTU001174	14	1	0	0	0	4	1	0	0	0	0	0	0	0	1	0	1	0	2	0	0	0	0	0	1	0	0	0	2	0	0	0	1	0.001647	0	0	0	0.007198	0.001696	0	0	0	0	0	0	0	0.001469	0	0.00147
OTU001175	14	0	0	1	2	1	3	0	0	0	1	0	1	0	0	0	0	0	1	0	0	0	0	0	2	0	0	0	1	1	0	0	0	0	0	0.001777	0.003123	0.001799	0.005088	0	0	0	0.001504	0	0.001844	0	0	0	0
OTU001176	14	1	2	0	2	0	0	0	0	0	0	1	0	0	0	1	0	0	0	0	6	0	1	0	0	0	0	0	0	0	0	0	0	0.001647	0.003632	0	0.003123	0	0	0	0	0	0	0.001778	0	0	0	0.001684	0
OTU001177	14	1	0	0	4	0	0	1	0	0	0	0	0	2	0	0	1	0	0	0	0	0	0	1	0	0	0	0	1	0	0	3	0	0.001647	0	0	0.006246	0	0	0.001872	0	0	0	0	0	0.003605	0	0	0.00147
OTU001178	14	0	1	0	1	0	0	0	0	0	0	0	0	0	0	0	2	0	2	1	0	1	0	1	2	0	0	0	2	1	0	0	0	0	0.001816	0	0.001562	0	0	0	0	0	0	0	0	0	0	0	0.00294
OTU001179	14	1	0	0	0	0	1	3	0	0	0	0	0	4	2	0	0	0	0	0	0	0	0	0	0	0	0	3	0	0	0	0	0	0.001647	0	0	0	0	0.001696	0.005615	0	0	0	0	0	0.007211	0.002938	0	0
OTU001180	14	0	0	0	0	0	0	0	2	0	3	0	0	0	0	0	0	0	0	1	0	0	0	0	0	0	0	8	0	0	0	0	0	0	0	0	0	0	0	0	0.003392	0	0.004512	0	0	0	0	0	0
OTU001181	14	0	0	0	0	1	0	0	0	0	0	2	1	0	2	0	0	0	0	0	0	2	1	0	2	0	0	0	0	3	0	0	0	0	0	0	0	0.001799	0	0	0	0	0	0.003556	0.001844	0	0.002938	0	0
OTU001182	14	0	1	0	0	0	1	0	0	1	0	1	1	0	0	3	0	1	1	0	0	0	1	0	0	0	1	0	2	0	0	0	0	0	0.001816	0	0	0	0.001696	0	0	0.001737	0	0.001778	0.001844	0	0	0.005053	0
OTU001183	14	2	0	0	0	0	0	2	0	0	0	0	4	0	1	1	0	0	0	0	0	0	0	0	1	0	3	0	0	0	0	0	0	0.003293	0	0	0	0	0	0.003743	0	0	0	0	0.007376	0	0.001469	0.001684	0
OTU001184	14	0	0	0	0	1	0	0	0	0	1	1	2	0	0	0	0	5	0	0	0	0	1	0	0	0	0	0	1	2	0	0	0	0	0	0	0	0.001799	0	0	0	0	0.001504	0.001778	0.003688	0	0	0	0
OTU001185	14	1	0	0	0	0	1	1	0	0	0	0	3	0	0	0	0	0	1	3	0	0	0	0	0	1	0	2	0	0	0	1	0	0.001647	0	0	0	0	0.001696	0.001872	0	0	0	0	0.005532	0	0	0	0
OTU001186	14	5	0	0	0	0	0	0	0	0	0	4	0	0	0	0	0	4	0	0	0	1	0	0	0	0	0	0	0	0	0	0	0	0.008233	0	0	0	0	0	0	0	0	0	0.007111	0	0	0	0	0
OTU001187	14	0	0	0	0	0	0	0	0	0	0	0	0	4	0	0	0	0	0	3	0	0	3	0	1	0	0	0	1	1	0	1	0	0	0	0	0	0	0	0	0	0	0	0	0	0.007211	0	0	0
OTU001188	14	1	3	0	0	1	0	1	0	0	0	3	2	0	0	0	0	0	1	1	0	0	0	0	0	0	0	0	0	0	1	0	0	0.001647	0.005447	0	0	0.001799	0	0.001872	0	0	0	0.005334	0.003688	0	0	0	0
OTU001189	14	0	2	0	0	0	0	0	1	0	3	0	1	0	1	0	0	2	0	0	0	0	2	0	1	0	0	0	1	0	0	0	0	0	0.003632	0	0	0	0	0	0.001696	0	0.004512	0	0.001844	0	0.001469	0	0
OTU001190	14	1	0	0	0	0	0	0	0	0	0	0	0	1	0	0	0	6	1	0	0	1	0	0	0	2	0	0	0	0	2	0	0	0.001647	0	0	0	0	0	0	0	0	0	0	0	0.001803	0	0	0
OTU001191	14	0	0	1	2	0	0	0	0	0	0	1	0	0	0	0	0	0	3	1	0	1	0	1	0	0	0	0	0	0	2	2	0	0	0	0.001777	0.003123	0	0	0	0	0	0	0.001778	0	0	0	0	0
OTU001192	14	0	0	4	0	0	0	0	0	0	0	0	0	0	3	0	0	0	1	2	0	0	0	0	0	0	0	0	0	0	1	3	0	0	0	0.007106	0	0	0	0	0	0	0	0	0	0	0.004407	0	0
OTU001193	14	5	0	2	0	0	1	0	0	0	0	0	0	0	2	0	0	0	0	0	0	0	0	1	0	0	0	0	1	0	2	0	0	0.008233	0	0.003553	0	0	0.001696	0	0	0	0	0	0	0	0.002938	0	0
OTU001194	14	0	0	0	0	2	0	0	2	0	0	4	0	0	1	0	0	0	0	0	0	0	0	0	0	0	3	0	0	0	2	0	0	0	0	0	0	0.003599	0	0	0.003392	0	0	0.007111	0	0	0.001469	0	0
OTU001195	14	0	0	0	0	0	0	0	1	0	3	0	0	0	0	0	0	0	0	0	0	0	1	0	0	2	4	0	1	2	0	0	0	0	0	0	0	0	0	0	0.001696	0	0.004512	0	0	0	0	0	0
OTU001196	14	0	1	0	0	0	0	0	1	5	0	0	1	0	1	0	0	0	0	0	0	0	0	0	2	0	3	0	0	0	0	0	0	0	0.001816	0	0	0	0	0	0.001696	0.008686	0	0	0.001844	0	0.001469	0	0
OTU001197	14	0	0	0	1	0	0	12	0	0	0	0	0	0	0	0	0	0	0	0	0	0	0	0	0	0	1	0	0	0	0	0	0	0	0	0	0.001562	0	0	0.022461	0	0	0	0	0	0	0	0	0
OTU001198	14	0	0	2	0	1	0	0	1	1	1	0	1	3	0	0	0	0	0	2	0	0	0	0	0	0	1	0	0	1	0	0	0	0	0	0.003553	0	0.001799	0	0	0.001696	0.001737	0.001504	0	0.001844	0.005408	0	0	0
OTU001199	14	0	1	0	0	0	0	0	0	0	3	0	0	0	0	0	6	0	0	0	0	0	0	0	0	0	0	0	0	0	0	3	1	0	0.001816	0	0	0	0	0	0	0	0.004512	0	0	0	0	0	0.00882
OTU001200	14	1	2	0	0	0	0	0	0	1	2	0	0	2	0	1	0	0	1	0	0	3	1	0	0	0	0	0	0	0	0	0	0	0.001647	0.003632	0	0	0	0	0	0	0.001737	0.003008	0	0	0.003605	0	0.001684	0
OTU001201	14	0	0	0	0	0	2	0	2	0	0	0	1	2	0	0	1	1	0	0	0	1	0	2	0	0	0	0	0	1	0	0	1	0	0	0	0	0	0.003392	0	0.003392	0	0	0	0.001844	0.003605	0	0	0.00147
OTU001202	14	0	0	0	0	0	1	2	0	0	0	5	0	0	0	0	0	0	0	0	0	0	1	1	0	0	0	1	2	0	0	0	1	0	0	0	0	0	0.001696	0.003743	0	0	0	0.008889	0	0	0	0	0
OTU001203	14	1	0	0	0	0	0	1	0	0	0	0	8	0	1	0	0	1	0	0	0	1	0	0	0	0	0	0	0	1	0	0	0	0.001647	0	0	0	0	0	0.001872	0	0	0	0	0.014753	0	0.001469	0	0
OTU001204	14	0	0	1	0	0	1	0	0	0	0	0	0	1	0	0	0	0	1	0	5	0	0	0	1	0	0	0	3	0	1	0	0	0	0	0.001777	0	0	0.001696	0	0	0	0	0	0	0.001803	0	0	0
OTU001205	14	0	1	0	0	0	1	0	0	2	0	0	0	0	1	1	1	0	0	0	0	0	1	0	1	0	0	0	1	0	3	0	1	0	0.001816	0	0	0	0.001696	0	0	0.003474	0	0	0	0	0.001469	0.001684	0.00147
OTU001206	14	0	0	0	0	0	2	0	0	0	0	0	0	1	0	0	2	0	0	2	1	0	0	0	4	0	2	0	0	0	0	0	0	0	0	0	0	0	0.003392	0	0	0	0	0	0	0.001803	0	0	0.00294
OTU001207	14	1	1	0	2	0	0	0	0	0	0	0	2	0	0	1	0	1	1	3	0	1	0	0	0	0	0	0	0	0	0	1	0	0.001647	0.001816	0	0.003123	0	0	0	0	0	0	0	0.003688	0	0	0.001684	0
OTU001208	14	0	1	0	2	0	3	0	0	0	0	0	0	0	2	0	3	0	0	2	0	0	0	0	0	0	0	1	0	0	0	0	0	0	0.001816	0	0.003123	0	0.005088	0	0	0	0	0	0	0	0.002938	0	0.00441
OTU001209	14	0	0	0	0	3	0	0	0	0	3	0	0	0	0	0	0	0	0	1	0	0	0	0	2	0	0	2	0	0	0	3	0	0	0	0	0	0.005398	0	0	0	0	0.004512	0	0	0	0	0	0
OTU001210	14	0	0	0	0	0	0	0	0	0	2	1	1	6	0	0	0	1	0	0	0	0	0	0	0	0	0	0	1	0	0	2	0	0	0	0	0	0	0	0	0	0	0.003008	0.001778	0.001844	0.010816	0	0	0
OTU001211	14	0	0	0	0	0	0	0	0	0	0	0	1	0	0	0	0	0	0	0	2	3	0	0	0	6	0	0	0	2	0	0	0	0	0	0	0	0	0	0	0	0	0	0	0.001844	0	0	0	0
OTU001212	13	0	0	0	2	0	1	0	3	2	0	0	0	0	0	1	0	0	0	1	0	0	0	0	0	0	3	0	0	0	0	0	0	0	0	0	0.003123	0	0.001696	0	0.005088	0.003474	0	0	0	0	0	0.001684	0
OTU001213	13	0	3	0	1	0	1	0	0	0	0	0	2	0	0	0	0	1	0	1	0	0	0	0	0	0	0	0	0	1	0	0	3	0	0.005447	0	0.001562	0	0.001696	0	0	0	0	0	0.003688	0	0	0	0
OTU001214	13	0	2	0	0	5	0	1	3	0	0	0	0	0	0	0	0	0	0	1	1	0	0	0	0	0	0	0	0	0	0	0	0	0	0.003632	0	0	0.008997	0	0.001872	0.005088	0	0	0	0	0	0	0	0
OTU001215	13	0	2	0	0	0	1	0	1	3	0	0	0	1	0	1	0	0	0	0	0	0	0	0	0	1	0	0	0	0	0	3	0	0	0.003632	0	0	0	0.001696	0	0.001696	0.005211	0	0	0	0.001803	0	0.001684	0
OTU001216	13	0	4	0	0	0	0	0	0	0	0	0	0	0	0	0	0	0	0	2	0	0	0	0	0	6	0	0	0	1	0	0	0	0	0.007263	0	0	0	0	0	0	0	0	0	0	0	0	0	0
OTU001217	13	0	0	0	7	0	1	0	0	0	0	0	0	0	0	0	0	0	0	0	0	0	2	1	0	0	0	1	0	0	0	1	0	0	0	0	0.010931	0	0.001696	0	0	0	0	0	0	0	0	0	0
OTU001218	13	0	0	4	0	0	0	0	0	0	0	0	0	0	0	0	0	0	1	0	3	2	0	1	0	0	0	0	0	0	0	2	0	0	0	0.007106	0	0	0	0	0	0	0	0	0	0	0	0	0
OTU001219	13	0	0	0	0	1	0	0	0	0	0	0	0	0	1	0	2	2	1	0	1	2	0	0	0	0	0	0	0	0	3	0	0	0	0	0	0	0.001799	0	0	0	0	0	0	0	0	0.001469	0	0.00294
OTU001220	13	1	3	0	3	0	3	0	0	2	0	0	0	0	0	0	0	0	0	0	0	0	0	1	0	0	0	0	0	0	0	0	0	0.001647	0.005447	0	0.004685	0	0.005088	0	0	0.003474	0	0	0	0	0	0	0
OTU001221	13	2	5	0	0	0	0	0	0	2	0	0	0	0	0	0	0	0	0	0	0	0	0	0	0	1	3	0	0	0	0	0	0	0.003293	0.009079	0	0	0	0	0	0	0.003474	0	0	0	0	0	0	0
OTU001222	13	0	0	0	0	0	0	0	0	0	0	0	0	0	0	0	0	0	2	3	0	0	0	0	0	3	1	4	0	0	0	0	0	0	0	0	0	0	0	0	0	0	0	0	0	0	0	0	0
OTU001223	13	0	0	0	0	0	0	0	0	0	0	0	0	0	0	0	0	0	0	0	2	0	0	0	8	0	0	0	0	0	0	1	2	0	0	0	0	0	0	0	0	0	0	0	0	0	0	0	0
OTU001224	13	0	1	0	5	0	0	0	0	0	0	0	0	0	0	0	0	0	2	0	0	1	0	0	1	0	0	3	0	0	0	0	0	0	0.001816	0	0.007808	0	0	0	0	0	0	0	0	0	0	0	0
OTU001225	13	0	0	0	0	0	0	2	5	0	0	2	0	0	0	0	0	0	0	0	1	0	0	0	0	0	0	1	0	0	2	0	0	0	0	0	0	0	0	0.003743	0.00848	0	0	0.003556	0	0	0	0	0
OTU001226	13	0	0	2	0	0	0	0	0	0	0	3	1	0	0	0	0	0	1	2	1	0	0	1	0	1	1	0	0	0	0	0	0	0	0	0.003553	0	0	0	0	0	0	0	0.005334	0.001844	0	0	0	0
OTU001227	13	1	0	0	0	0	0	5	0	2	0	0	0	0	3	1	0	0	0	0	0	0	0	0	0	0	1	0	0	0	0	0	0	0.001647	0	0	0	0	0	0.009359	0	0.003474	0	0	0	0	0.004407	0.001684	0
OTU001228	13	0	1	0	0	2	0	0	1	0	0	0	0	1	1	0	0	0	0	0	4	0	0	0	0	1	0	0	0	1	0	0	1	0	0.001816	0	0	0.003599	0	0	0.001696	0	0	0	0	0.001803	0.001469	0	0
OTU001229	13	1	0	0	0	2	3	1	0	1	1	1	0	0	0	1	0	0	0	1	0	0	0	0	0	0	0	0	0	0	0	0	1	0.001647	0	0	0	0.003599	0.005088	0.001872	0	0.001737	0.001504	0.001778	0	0	0	0.001684	0
OTU001230	13	0	0	0	0	0	0	0	1	0	0	0	0	0	0	1	0	1	1	1	2	0	0	0	0	0	0	0	2	0	4	0	0	0	0	0	0	0	0	0	0.001696	0	0	0	0	0	0	0.001684	0
OTU001231	13	1	0	0	0	0	1	0	0	2	2	0	1	0	0	1	0	0	3	0	0	0	0	0	0	0	1	1	0	0	0	0	0	0.001647	0	0	0	0	0.001696	0	0	0.003474	0.003008	0	0.001844	0	0	0.001684	0
OTU001232	13	0	0	0	0	5	0	1	0	0	0	0	0	1	0	0	0	0	0	0	0	0	2	0	0	0	0	4	0	0	0	0	0	0	0	0	0	0.008997	0	0.001872	0	0	0	0	0	0.001803	0	0	0
OTU001233	13	13	0	0	0	0	0	0	0	0	0	0	0	0	0	0	0	0	0	0	0	0	0	0	0	0	0	0	0	0	0	0	0	0.021406	0	0	0	0	0	0	0	0	0	0	0	0	0	0	0
OTU001234	13	4	0	1	0	0	0	2	0	0	0	0	0	0	2	0	0	0	0	1	0	0	0	0	0	0	2	0	0	0	0	1	0	0.006586	0	0.001777	0	0	0	0.003743	0	0	0	0	0	0	0.002938	0	0
OTU001235	13	0	1	0	0	0	1	0	0	0	0	0	1	1	0	1	1	0	0	0	2	0	1	0	0	3	0	0	0	0	0	0	1	0	0.001816	0	0	0	0.001696	0	0	0	0	0	0.001844	0.001803	0	0.001684	0.00147
OTU001236	13	2	0	0	0	1	0	1	0	0	0	0	0	0	0	0	4	0	0	2	0	0	0	1	0	1	0	0	0	1	0	0	0	0.003293	0	0	0	0.001799	0	0.001872	0	0	0	0	0	0	0	0	0.00588
OTU001237	13	0	0	1	0	0	1	0	0	1	0	0	0	0	1	1	0	0	0	0	0	0	0	0	0	6	0	0	0	2	0	0	0	0	0	0.001777	0	0	0.001696	0	0	0.001737	0	0	0	0	0.001469	0.001684	0
OTU001238	13	2	0	0	0	0	0	0	0	0	0	0	1	0	0	0	4	0	0	0	0	1	2	0	0	0	0	0	0	0	3	0	0	0.003293	0	0	0	0	0	0	0	0	0	0	0.001844	0	0	0	0.00588
OTU001239	13	0	0	0	0	0	0	0	0	4	0	1	2	0	0	0	0	0	1	0	0	0	0	1	2	0	0	1	0	0	0	0	1	0	0	0	0	0	0	0	0	0.006949	0	0.001778	0.003688	0	0	0	0
OTU001240	13	0	5	0	0	3	0	0	3	0	0	0	0	0	0	0	0	0	0	0	0	0	0	0	1	1	0	0	0	0	0	0	0	0	0.009079	0	0	0.005398	0	0	0.005088	0	0	0	0	0	0	0	0
OTU001241	13	0	0	0	0	0	0	1	0	0	0	0	0	2	0	1	1	0	1	0	0	2	0	0	0	0	1	0	2	1	1	0	0	0	0	0	0	0	0	0.001872	0	0	0	0	0	0.003605	0	0.001684	0.00147
OTU001242	13	1	0	0	0	2	0	0	0	7	0	0	0	0	0	0	0	0	0	0	0	0	0	0	0	0	0	0	1	0	0	0	2	0.001647	0	0	0	0.003599	0	0	0	0.01216	0	0	0	0	0	0	0
OTU001243	13	1	0	0	0	0	0	0	0	0	0	0	0	0	0	0	0	0	0	1	0	0	0	0	2	6	2	1	0	0	0	0	0	0.001647	0	0	0	0	0	0	0	0	0	0	0	0	0	0	0
OTU001244	13	0	0	0	0	0	0	0	3	0	0	0	0	1	0	0	0	0	0	3	0	0	0	0	1	0	0	1	1	0	1	2	0	0	0	0	0	0	0	0	0.005088	0	0	0	0	0.001803	0	0	0
OTU001245	13	0	0	0	0	0	0	0	0	0	0	0	0	0	0	1	0	0	0	0	0	3	0	0	0	3	3	1	2	0	0	0	0	0	0	0	0	0	0	0	0	0	0	0	0	0	0	0.001684	0
OTU001246	13	1	0	0	0	0	3	3	0	0	0	0	0	0	3	0	0	0	0	0	0	0	0	0	0	2	0	1	0	0	0	0	0	0.001647	0	0	0	0	0.005088	0.005615	0	0	0	0	0	0	0.004407	0	0
OTU001247	13	3	0	0	0	0	1	0	0	0	0	0	1	0	2	0	0	2	0	0	0	0	0	0	0	1	0	0	0	0	0	1	2	0.00494	0	0	0	0	0.001696	0	0	0	0	0	0.001844	0	0.002938	0	0
OTU001248	13	3	1	0	0	1	2	1	2	0	0	2	0	0	0	0	0	0	0	0	0	0	0	0	0	0	0	0	0	0	0	0	1	0.00494	0.001816	0	0	0.001799	0.003392	0.001872	0.003392	0	0	0.003556	0	0	0	0	0
OTU001249	13	0	0	0	0	0	0	1	2	0	1	0	0	0	0	0	0	0	0	0	1	0	3	0	0	0	1	1	0	1	2	0	0	0	0	0	0	0	0	0.001872	0.003392	0	0.001504	0	0	0	0	0	0
OTU001250	13	0	0	0	1	0	0	0	0	0	3	0	0	0	0	7	1	0	0	0	0	0	0	0	0	0	0	1	0	0	0	0	0	0	0	0	0.001562	0	0	0	0	0	0.004512	0	0	0	0	0.01179	0.00147
OTU001251	13	0	0	0	0	2	0	0	1	0	2	1	3	1	0	0	0	0	0	0	0	0	0	0	0	0	0	1	2	0	0	0	0	0	0	0	0	0.003599	0	0	0.001696	0	0.003008	0.001778	0.005532	0.001803	0	0	0
OTU001252	13	2	0	0	1	3	0	0	0	0	0	1	1	0	0	0	0	0	1	0	0	0	0	0	0	2	0	0	0	1	0	0	1	0.003293	0	0	0.001562	0.005398	0	0	0	0	0	0.001778	0.001844	0	0	0	0
OTU001253	13	0	0	0	0	0	0	0	0	2	0	2	0	0	0	0	2	0	4	0	0	1	0	0	0	1	0	0	0	0	0	1	0	0	0	0	0	0	0	0	0	0.003474	0	0.003556	0	0	0	0	0.00294
OTU001254	13	1	0	1	0	0	0	0	0	0	0	0	0	0	0	0	5	0	0	0	0	5	0	0	1	0	0	0	0	0	0	0	0	0.001647	0	0.001777	0	0	0	0	0	0	0	0	0	0	0	0	0.00735
OTU001255	13	0	0	0	0	0	0	0	0	0	0	1	4	0	0	3	1	0	0	0	1	1	0	0	0	0	2	0	0	0	0	0	0	0	0	0	0	0	0	0	0	0	0	0.001778	0.007376	0	0	0.005053	0.00147
OTU001256	13	0	0	0	0	0	0	0	0	0	0	0	0	0	0	0	0	0	0	0	0	0	2	0	0	0	0	0	11	0	0	0	0	0	0	0	0	0	0	0	0	0	0	0	0	0	0	0	0
OTU001257	13	0	0	0	0	1	1	0	0	0	1	0	0	1	0	0	0	0	0	0	0	0	0	0	0	0	6	3	0	0	0	0	0	0	0	0	0	0.001799	0.001696	0	0	0	0.001504	0	0	0.001803	0	0	0
OTU001258	13	0	0	0	2	0	0	0	3	0	0	3	1	2	0	0	0	1	0	0	1	0	0	0	0	0	0	0	0	0	0	0	0	0	0	0	0.003123	0	0	0	0.005088	0	0	0.005334	0.001844	0.003605	0	0	0
OTU001259	13	1	2	0	1	0	0	0	0	0	1	0	0	0	0	0	1	1	0	2	0	0	0	0	0	0	3	0	0	0	1	0	0	0.001647	0.003632	0	0.001562	0	0	0	0	0	0.001504	0	0	0	0	0	0.00147
OTU001260	13	0	4	0	0	0	0	0	0	1	0	0	0	0	0	0	0	0	0	0	0	0	0	0	0	0	1	6	0	0	0	0	1	0	0.007263	0	0	0	0	0	0	0.001737	0	0	0	0	0	0	0
OTU001261	13	0	0	0	2	0	0	1	1	2	0	1	1	0	0	0	0	0	0	0	0	0	0	0	0	0	5	0	0	0	0	0	0	0	0	0	0.003123	0	0	0.001872	0.001696	0.003474	0	0.001778	0.001844	0	0	0	0
OTU001262	13	0	0	2	0	0	4	1	1	0	1	0	0	2	0	0	0	0	1	0	0	0	0	1	0	0	0	0	0	0	0	0	0	0	0	0.003553	0	0	0.006784	0.001872	0.001696	0	0.001504	0	0	0.003605	0	0	0
OTU001263	13	0	1	3	0	0	0	0	0	0	0	0	0	0	1	0	0	0	0	0	0	0	3	0	3	0	0	0	0	0	0	2	0	0	0.001816	0.00533	0	0	0	0	0	0	0	0	0	0	0.001469	0	0
OTU001264	12	0	1	0	0	2	1	0	0	0	1	0	2	0	0	0	0	0	1	0	0	1	0	0	0	0	0	2	0	0	1	0	0	0	0.001816	0	0	0.003599	0.001696	0	0	0	0.001504	0	0.003688	0	0	0	0
OTU001265	12	2	9	0	0	0	0	0	0	0	0	0	0	0	0	0	0	0	0	0	0	0	0	0	0	0	0	0	0	0	0	0	1	0.003293	0.016342	0	0	0	0	0	0	0	0	0	0	0	0	0	0
OTU001266	12	0	0	0	0	0	0	0	0	0	0	0	1	0	0	0	1	0	1	0	0	1	0	0	1	6	0	1	0	0	0	0	0	0	0	0	0	0	0	0	0	0	0	0	0.001844	0	0	0	0.00147
OTU001267	12	0	0	0	0	0	0	0	0	0	0	0	0	0	0	0	0	0	0	0	1	1	0	0	0	0	9	0	0	0	1	0	0	0	0	0	0	0	0	0	0	0	0	0	0	0	0	0	0
OTU001268	12	1	0	2	0	0	0	0	0	4	0	2	0	0	0	0	0	0	0	0	0	0	0	3	0	0	0	0	0	0	0	0	0	0.001647	0	0.003553	0	0	0	0	0	0.006949	0	0.003556	0	0	0	0	0
OTU001269	12	0	0	0	0	0	0	0	0	0	0	0	0	0	0	2	0	0	0	0	0	0	0	0	0	0	3	0	4	3	0	0	0	0	0	0	0	0	0	0	0	0	0	0	0	0	0	0.003369	0
OTU001270	12	0	0	0	0	0	0	1	0	0	0	0	0	0	1	1	0	0	0	0	3	0	0	0	0	0	0	0	0	1	4	1	0	0	0	0	0	0	0	0.001872	0	0	0	0	0	0	0.001469	0.001684	0
OTU001271	12	2	2	1	0	0	0	0	0	0	0	0	2	0	0	0	0	0	3	0	0	2	0	0	0	0	0	0	0	0	0	0	0	0.003293	0.003632	0.001777	0	0	0	0	0	0	0	0	0.003688	0	0	0	0
OTU001272	12	0	0	0	1	0	0	1	0	0	0	3	0	0	0	0	0	0	0	0	1	0	1	0	0	0	0	3	2	0	0	0	0	0	0	0	0.001562	0	0	0.001872	0	0	0	0.005334	0	0	0	0	0
OTU001273	12	0	0	0	0	0	1	0	0	3	1	0	0	0	0	0	0	2	2	0	3	0	0	0	0	0	0	0	0	0	0	0	0	0	0	0	0	0	0.001696	0	0	0.005211	0.001504	0	0	0	0	0	0
OTU001274	12	0	0	0	0	0	0	0	4	0	0	0	1	0	0	0	0	0	7	0	0	0	0	0	0	0	0	0	0	0	0	0	0	0	0	0	0	0	0	0	0.006784	0	0	0	0.001844	0	0	0	0
OTU001275	12	1	0	0	1	0	0	2	0	3	1	0	0	0	0	0	0	0	0	1	0	0	0	0	0	1	0	1	1	0	0	0	0	0.001647	0	0	0.001562	0	0	0.003743	0	0.005211	0.001504	0	0	0	0	0	0
OTU001276	12	5	0	0	0	0	0	2	0	0	0	0	0	0	0	0	0	1	0	0	0	0	0	0	0	0	0	0	0	3	0	1	0	0.008233	0	0	0	0	0	0.003743	0	0	0	0	0	0	0	0	0
OTU001277	12	0	0	0	0	2	2	0	0	0	0	0	0	0	0	0	2	2	0	0	0	0	0	0	0	0	0	1	1	0	2	0	0	0	0	0	0	0.003599	0.003392	0	0	0	0	0	0	0	0	0	0.00294
OTU001278	12	0	0	1	2	0	0	0	0	0	0	0	0	0	4	1	0	0	1	0	0	0	0	0	1	0	0	0	0	0	1	1	0	0	0	0.001777	0.003123	0	0	0	0	0	0	0	0	0	0.005876	0.001684	0
OTU001279	12	0	0	0	0	1	3	0	0	1	0	1	0	1	0	0	0	1	3	0	0	0	0	0	0	0	0	0	0	0	0	0	1	0	0	0	0	0.001799	0.005088	0	0	0.001737	0	0.001778	0	0.001803	0	0	0
OTU001280	12	0	0	0	0	0	1	0	0	0	0	0	0	0	0	0	0	0	0	0	0	0	2	4	0	0	0	0	1	0	1	2	1	0	0	0	0	0	0.001696	0	0	0	0	0	0	0	0	0	0
OTU001281	12	0	0	0	0	0	0	1	0	0	5	1	0	0	0	0	0	0	0	0	0	0	2	0	0	0	0	0	0	0	0	3	0	0	0	0	0	0	0	0.001872	0	0	0.00752	0.001778	0	0	0	0	0
OTU001282	12	0	0	0	0	0	0	0	0	2	0	5	1	1	0	0	2	0	0	0	0	0	0	0	0	0	1	0	0	0	0	0	0	0	0	0	0	0	0	0	0	0.003474	0	0.008889	0.001844	0.001803	0	0	0.00294
OTU001283	12	0	0	0	0	0	0	0	4	0	0	0	6	0	0	0	0	0	1	0	0	0	0	0	0	1	0	0	0	0	0	0	0	0	0	0	0	0	0	0	0.006784	0	0	0	0.011064	0	0	0	0
OTU001284	12	0	1	2	0	1	0	1	0	0	1	0	0	0	0	0	1	1	0	1	1	0	1	0	1	0	0	0	0	0	0	0	0	0	0.001816	0.003553	0	0.001799	0	0.001872	0	0	0.001504	0	0	0	0	0	0.00147
OTU001285	12	8	0	0	0	2	0	0	0	0	0	0	0	1	0	0	0	0	0	0	0	0	1	0	0	0	0	0	0	0	0	0	0	0.013173	0	0	0	0.003599	0	0	0	0	0	0	0	0.001803	0	0	0
OTU001286	12	0	0	0	2	0	0	0	0	0	0	2	0	4	0	1	1	0	1	0	0	0	0	0	0	0	0	0	1	0	0	0	0	0	0	0	0.003123	0	0	0	0	0	0	0.003556	0	0.007211	0	0.001684	0.00147
OTU001287	12	0	1	0	0	0	0	0	0	0	0	0	0	0	0	1	0	0	2	4	0	0	1	0	0	0	2	1	0	0	0	0	0	0	0.001816	0	0	0	0	0	0	0	0	0	0	0	0	0.001684	0
OTU001288	12	8	1	1	0	2	0	0	0	0	0	0	0	0	0	0	0	0	0	0	0	0	0	0	0	0	0	0	0	0	0	0	0	0.013173	0.001816	0.001777	0	0.003599	0	0	0	0	0	0	0	0	0	0	0
OTU001289	12	3	1	0	0	0	0	0	1	0	0	0	0	0	0	1	0	0	0	1	0	0	2	0	2	0	0	0	0	0	1	0	0	0.00494	0.001816	0	0	0	0	0	0.001696	0	0	0	0	0	0	0.001684	0
OTU001290	12	0	0	0	0	0	0	0	0	1	0	2	0	0	0	0	0	0	0	0	0	0	0	0	0	0	0	0	8	0	0	1	0	0	0	0	0	0	0	0	0	0.001737	0	0.003556	0	0	0	0	0
OTU001291	12	0	0	0	1	1	0	0	1	0	0	0	0	1	1	0	0	0	0	0	0	3	0	0	2	0	0	0	1	0	1	0	0	0	0	0	0.001562	0.001799	0	0	0.001696	0	0	0	0	0.001803	0.001469	0	0
OTU001292	12	2	4	0	0	0	2	0	0	4	0	0	0	0	0	0	0	0	0	0	0	0	0	0	0	0	0	0	0	0	0	0	0	0.003293	0.007263	0	0	0	0.003392	0	0	0.006949	0	0	0	0	0	0	0
OTU001293	12	0	0	0	0	0	0	0	0	3	0	0	0	1	0	0	0	0	0	0	2	0	0	0	0	2	0	2	0	0	0	0	2	0	0	0	0	0	0	0	0	0.005211	0	0	0	0.001803	0	0	0
OTU001294	12	0	0	0	0	0	0	0	0	1	1	5	0	0	0	0	1	0	0	0	0	0	0	1	0	0	2	1	0	0	0	0	0	0	0	0	0	0	0	0	0	0.001737	0.001504	0.008889	0	0	0	0	0.00147
OTU001295	12	2	1	0	1	0	0	0	0	0	0	2	0	1	0	1	0	0	0	0	0	0	0	0	0	1	2	1	0	0	0	0	0	0.003293	0.001816	0	0.001562	0	0	0	0	0	0	0.003556	0	0.001803	0	0.001684	0
OTU001296	12	0	0	0	3	2	2	0	0	0	1	0	0	0	0	0	1	0	1	0	0	0	0	0	0	0	0	2	0	0	0	0	0	0	0	0	0.004685	0.003599	0.003392	0	0	0	0.001504	0	0	0	0	0	0.00147
OTU001297	12	2	0	0	0	0	1	1	4	0	0	0	0	0	0	0	0	1	1	0	1	0	0	0	0	0	1	0	0	0	0	0	0	0.003293	0	0	0	0	0.001696	0.001872	0.006784	0	0	0	0	0	0	0	0
OTU001298	12	1	0	0	0	2	2	2	0	0	0	0	0	0	0	0	0	0	0	0	0	0	1	0	0	0	0	1	0	0	0	3	0	0.001647	0	0	0	0.003599	0.003392	0.003743	0	0	0	0	0	0	0	0	0
OTU001299	12	2	0	0	0	0	0	0	0	0	0	0	1	0	0	1	0	0	3	0	0	0	0	0	0	0	0	0	0	0	1	4	0	0.003293	0	0	0	0	0	0	0	0	0	0	0.001844	0	0	0.001684	0
OTU001300	12	0	0	0	0	0	2	0	0	0	0	0	1	0	0	0	0	0	2	0	1	0	0	0	0	3	3	0	0	0	0	0	0	0	0	0	0	0	0.003392	0	0	0	0	0	0.001844	0	0	0	0
OTU001301	12	0	0	0	0	0	0	0	0	0	0	0	0	0	0	0	0	0	0	0	0	0	0	0	0	0	4	0	0	4	0	0	4	0	0	0	0	0	0	0	0	0	0	0	0	0	0	0	0
OTU001302	12	0	0	0	2	0	0	2	0	1	0	0	5	0	0	0	0	2	0	0	0	0	0	0	0	0	0	0	0	0	0	0	0	0	0	0	0.003123	0	0	0.003743	0	0.001737	0	0	0.00922	0	0	0	0
OTU001303	12	0	0	1	0	1	0	1	0	0	1	1	0	0	1	0	0	1	0	1	0	1	0	0	0	0	0	0	2	0	1	0	0	0	0	0.001777	0	0.001799	0	0.001872	0	0	0.001504	0.001778	0	0	0.001469	0	0
OTU001304	12	1	0	0	0	0	0	2	2	0	0	0	0	1	0	0	0	0	2	0	0	0	0	1	0	2	1	0	0	0	0	0	0	0.001647	0	0	0	0	0	0.003743	0.003392	0	0	0	0	0.001803	0	0	0
OTU001305	12	1	0	0	0	3	1	1	1	0	0	3	0	0	0	0	0	0	1	0	0	0	0	0	0	1	0	0	0	0	0	0	0	0.001647	0	0	0	0.005398	0.001696	0.001872	0.001696	0	0	0.005334	0	0	0	0	0
OTU001306	12	0	0	0	0	0	0	0	0	0	0	0	9	0	0	0	0	0	0	0	2	0	1	0	0	0	0	0	0	0	0	0	0	0	0	0	0	0	0	0	0	0	0	0	0.016597	0	0	0	0
OTU001307	12	0	3	0	0	1	2	0	0	0	2	0	0	1	1	0	0	0	0	0	2	0	0	0	0	0	0	0	0	0	0	0	0	0	0.005447	0	0	0.001799	0.003392	0	0	0	0.003008	0	0	0.001803	0.001469	0	0
OTU001308	12	0	0	0	0	0	0	0	0	0	1	0	0	0	0	0	0	0	2	0	3	2	3	0	0	1	0	0	0	0	0	0	0	0	0	0	0	0	0	0	0	0	0.001504	0	0	0	0	0	0
OTU001309	12	0	0	0	0	0	0	0	0	0	0	0	0	0	5	0	1	1	1	0	1	1	0	0	0	0	0	1	1	0	0	0	0	0	0	0	0	0	0	0	0	0	0	0	0	0	0.007345	0	0.00147
OTU001310	12	0	0	0	0	3	1	1	0	0	0	0	0	0	0	0	0	0	0	0	0	0	1	2	0	4	0	0	0	0	0	0	0	0	0	0	0	0.005398	0.001696	0.001872	0	0	0	0	0	0	0	0	0
OTU001311	12	6	0	0	0	1	0	0	0	0	0	0	0	0	0	0	0	0	1	0	0	1	0	0	0	2	0	0	0	0	0	1	0	0.009879	0	0	0	0.001799	0	0	0	0	0	0	0	0	0	0	0
OTU001312	12	0	0	0	0	0	0	0	0	0	0	0	0	4	0	0	0	0	0	0	1	0	0	3	1	0	0	0	2	1	0	0	0	0	0	0	0	0	0	0	0	0	0	0	0	0.007211	0	0	0
OTU001313	11	0	0	0	0	0	0	1	0	0	1	0	0	0	1	0	0	0	0	3	0	0	0	0	0	0	1	0	0	4	0	0	0	0	0	0	0	0	0	0.001872	0	0	0.001504	0	0	0	0.001469	0	0
OTU001314	11	0	0	0	0	0	0	5	3	2	0	0	0	0	0	0	0	0	0	0	0	0	0	0	1	0	0	0	0	0	0	0	0	0	0	0	0	0	0	0.009359	0.005088	0.003474	0	0	0	0	0	0	0
OTU001315	11	0	0	0	0	0	0	0	0	0	0	0	0	1	0	0	0	0	0	2	0	0	3	5	0	0	0	0	0	0	0	0	0	0	0	0	0	0	0	0	0	0	0	0	0	0.001803	0	0	0
OTU001316	11	0	0	0	0	0	3	0	0	1	0	0	0	0	0	4	0	0	0	0	0	0	0	2	0	0	0	1	0	0	0	0	0	0	0	0	0	0	0.005088	0	0	0.001737	0	0	0	0	0	0.006737	0
OTU001317	11	2	4	0	0	0	0	0	0	0	0	0	0	0	0	0	0	0	0	0	0	0	0	0	0	0	4	0	0	0	0	0	1	0.003293	0.007263	0	0	0	0	0	0	0	0	0	0	0	0	0	0
OTU001318	11	0	0	0	0	0	0	1	0	2	0	0	0	0	0	1	0	5	0	0	0	0	1	0	0	0	0	0	0	0	1	0	0	0	0	0	0	0	0	0.001872	0	0.003474	0	0	0	0	0	0.001684	0
OTU001319	11	0	0	0	0	0	0	3	0	0	3	1	0	0	0	0	0	1	0	0	0	0	0	0	0	0	2	0	0	1	0	0	0	0	0	0	0	0	0	0.005615	0	0	0.004512	0.001778	0	0	0	0	0
OTU001320	11	0	0	0	0	2	0	0	0	0	0	0	1	1	0	0	0	0	1	0	0	0	0	3	0	0	1	0	0	2	0	0	0	0	0	0	0	0.003599	0	0	0	0	0	0	0.001844	0.001803	0	0	0
OTU001321	11	3	0	0	0	0	0	2	0	0	0	2	0	0	2	0	0	0	0	0	0	0	0	0	1	0	0	0	0	0	0	0	1	0.00494	0	0	0	0	0	0.003743	0	0	0	0.003556	0	0	0.002938	0	0
OTU001322	11	1	0	3	1	0	0	0	0	0	0	0	2	0	1	0	0	3	0	0	0	0	0	0	0	0	0	0	0	0	0	0	0	0.001647	0	0.00533	0.001562	0	0	0	0	0	0	0	0.003688	0	0.001469	0	0
OTU001323	11	0	0	0	0	0	0	0	0	0	0	0	0	0	0	1	0	0	0	0	0	0	1	1	0	2	0	3	0	0	3	0	0	0	0	0	0	0	0	0	0	0	0	0	0	0	0	0.001684	0
OTU001324	11	1	0	0	2	0	0	0	0	0	0	0	0	0	0	0	0	0	0	1	0	3	1	0	0	1	1	1	0	0	0	0	0	0.001647	0	0	0.003123	0	0	0	0	0	0	0	0	0	0	0	0
OTU001325	11	0	0	0	0	0	0	0	1	0	0	0	0	0	0	0	0	0	0	0	0	0	0	0	0	0	0	4	1	0	3	2	0	0	0	0	0	0	0	0	0.001696	0	0	0	0	0	0	0	0
OTU001326	11	0	0	0	2	0	0	0	0	0	0	0	1	1	6	0	0	0	0	0	0	0	0	0	0	0	0	0	0	0	1	0	0	0	0	0	0.003123	0	0	0	0	0	0	0	0.001844	0.001803	0.008814	0	0
OTU001327	11	0	0	0	0	0	0	0	6	0	0	0	0	0	0	0	1	0	0	1	0	0	0	2	0	0	0	0	0	0	1	0	0	0	0	0	0	0	0	0	0.010176	0	0	0	0	0	0	0	0.00147
OTU001328	11	0	0	0	0	0	0	1	0	0	1	0	2	0	0	1	0	0	0	0	0	0	0	0	0	3	0	1	0	0	0	0	2	0	0	0	0	0	0	0.001872	0	0	0.001504	0	0.003688	0	0	0.001684	0
OTU001329	11	0	0	0	0	0	0	0	0	3	0	4	0	0	0	0	0	2	0	0	0	0	0	1	0	0	0	0	0	0	0	0	1	0	0	0	0	0	0	0	0	0.005211	0	0.007111	0	0	0	0	0
OTU001330	11	0	1	0	0	0	0	0	0	1	0	0	0	4	0	0	1	0	0	0	0	0	2	0	0	1	0	0	0	0	0	1	0	0	0.001816	0	0	0	0	0	0	0.001737	0	0	0	0.007211	0	0	0.00147
OTU001331	11	0	1	0	0	0	0	1	0	0	0	2	0	0	0	1	0	0	0	0	0	0	5	0	0	1	0	0	0	0	0	0	0	0	0.001816	0	0	0	0	0.001872	0	0	0	0.003556	0	0	0	0.001684	0
OTU001332	11	0	0	1	0	0	0	0	0	0	0	2	1	2	0	0	0	0	2	1	1	0	0	0	0	0	0	1	0	0	0	0	0	0	0	0.001777	0	0	0	0	0	0	0	0.003556	0.001844	0.003605	0	0	0
OTU001333	11	0	0	1	0	0	0	1	0	0	0	0	0	2	1	0	0	0	0	0	0	0	0	0	0	2	0	0	0	0	0	4	0	0	0	0.001777	0	0	0	0.001872	0	0	0	0	0	0.003605	0.001469	0	0
OTU001334	11	2	0	0	1	0	0	4	0	0	0	0	1	0	1	0	0	0	0	0	0	1	0	0	0	0	0	0	1	0	0	0	0	0.003293	0	0	0.001562	0	0	0.007487	0	0	0	0	0.001844	0	0.001469	0	0
OTU001335	11	0	0	0	0	0	0	0	0	0	0	2	0	1	0	0	0	0	1	1	0	0	2	0	2	0	1	1	0	0	0	0	0	0	0	0	0	0	0	0	0	0	0	0.003556	0	0.001803	0	0	0
OTU001336	11	0	1	0	0	0	0	1	0	0	0	0	0	0	0	0	0	0	0	0	0	0	2	0	0	2	0	2	0	3	0	0	0	0	0.001816	0	0	0	0	0.001872	0	0	0	0	0	0	0	0	0
OTU001337	11	0	0	0	0	0	0	0	0	0	0	0	1	0	0	4	0	2	0	0	0	0	0	0	0	0	0	0	4	0	0	0	0	0	0	0	0	0	0	0	0	0	0	0	0.001844	0	0	0.006737	0
OTU001338	11	0	0	0	1	0	1	0	0	1	0	1	0	1	0	0	0	0	4	0	0	0	0	0	0	0	0	0	0	0	1	1	0	0	0	0	0.001562	0	0.001696	0	0	0.001737	0	0.001778	0	0.001803	0	0	0
OTU001339	11	1	0	1	0	1	2	2	0	1	0	0	0	0	0	0	0	0	0	2	0	0	0	0	0	0	0	0	1	0	0	0	0	0.001647	0	0.001777	0	0.001799	0.003392	0.003743	0	0.001737	0	0	0	0	0	0	0
OTU001340	11	0	0	0	0	0	0	4	0	0	0	0	0	0	0	0	3	0	0	0	2	1	0	0	0	0	0	0	0	1	0	0	0	0	0	0	0	0	0	0.007487	0	0	0	0	0	0	0	0	0.00441
OTU001341	11	0	0	0	0	4	0	0	0	0	0	4	0	0	0	0	0	0	0	0	0	0	0	0	1	0	0	0	0	0	0	1	1	0	0	0	0	0.007198	0	0	0	0	0	0.007111	0	0	0	0	0
OTU001342	11	0	0	0	1	2	0	0	0	0	0	0	0	0	0	0	1	0	0	0	0	0	0	0	0	0	7	0	0	0	0	0	0	0	0	0	0.001562	0.003599	0	0	0	0	0	0	0	0	0	0	0.00147
OTU001343	11	0	0	0	0	3	0	1	0	0	0	2	0	0	1	0	0	0	0	0	0	0	0	0	0	1	0	0	0	2	0	1	0	0	0	0	0	0.005398	0	0.001872	0	0	0	0.003556	0	0	0.001469	0	0
OTU001344	11	0	0	0	0	0	3	0	1	0	0	0	0	0	1	0	0	3	0	1	1	0	0	0	0	0	0	0	0	0	0	1	0	0	0	0	0	0	0.005088	0	0.001696	0	0	0	0	0	0.001469	0	0
OTU001345	11	0	0	0	0	0	0	0	0	0	0	0	2	3	0	0	0	0	0	0	0	0	1	0	0	0	0	0	0	1	2	2	0	0	0	0	0	0	0	0	0	0	0	0	0.003688	0.005408	0	0	0
OTU001346	11	0	0	0	1	3	2	0	0	1	0	0	0	0	0	3	0	0	0	0	0	0	0	0	1	0	0	0	0	0	0	0	0	0	0	0	0.001562	0.005398	0.003392	0	0	0.001737	0	0	0	0	0	0.005053	0
OTU001347	11	1	8	0	0	0	0	0	0	0	0	0	0	0	0	0	0	0	0	0	0	0	0	0	0	0	0	0	1	0	0	0	1	0.001647	0.014526	0	0	0	0	0	0	0	0	0	0	0	0	0	0
OTU001348	11	0	0	0	0	0	1	1	0	0	0	1	1	0	0	0	0	0	0	0	0	2	0	0	1	0	1	0	0	3	0	0	0	0	0	0	0	0	0.001696	0.001872	0	0	0	0.001778	0.001844	0	0	0	0
OTU001349	11	2	0	0	0	1	1	1	0	0	0	0	0	1	0	0	0	0	0	0	1	0	0	0	1	0	0	0	0	2	0	0	1	0.003293	0	0	0	0.001799	0.001696	0.001872	0	0	0	0	0	0.001803	0	0	0
OTU001350	11	0	1	2	0	0	1	0	0	0	0	2	0	0	2	0	0	0	0	0	0	0	0	1	0	0	0	0	0	2	0	0	0	0	0.001816	0.003553	0	0	0.001696	0	0	0	0	0.003556	0	0	0.002938	0	0
OTU001351	11	1	0	1	0	0	0	3	0	0	1	2	0	2	0	0	0	1	0	0	0	0	0	0	0	0	0	0	0	0	0	0	0	0.001647	0	0.001777	0	0	0	0.005615	0	0	0.001504	0.003556	0	0.003605	0	0	0
OTU001352	11	0	0	0	0	1	0	0	5	0	0	0	1	1	0	0	0	0	0	0	1	0	0	0	0	0	1	0	0	1	0	0	0	0	0	0	0	0.001799	0	0	0.00848	0	0	0	0.001844	0.001803	0	0	0
OTU001353	11	0	0	0	0	1	0	0	0	0	0	0	0	0	0	0	2	4	0	0	0	0	1	3	0	0	0	0	0	0	0	0	0	0	0	0	0	0.001799	0	0	0	0	0	0	0	0	0	0	0.00294
OTU001354	11	0	0	2	0	0	1	4	0	0	0	0	2	0	0	1	0	0	0	0	0	0	1	0	0	0	0	0	0	0	0	0	0	0	0	0.003553	0	0	0.001696	0.007487	0	0	0	0	0.003688	0	0	0.001684	0
OTU001355	11	0	0	0	0	0	2	0	1	2	0	0	0	0	0	0	0	0	0	0	1	0	3	2	0	0	0	0	0	0	0	0	0	0	0	0	0	0	0.003392	0	0.001696	0.003474	0	0	0	0	0	0	0
OTU001356	11	1	1	0	0	0	0	1	0	1	0	0	1	0	0	0	0	0	0	0	0	0	2	0	1	2	1	0	0	0	0	0	0	0.001647	0.001816	0	0	0	0	0.001872	0	0.001737	0	0	0.001844	0	0	0	0
OTU001357	11	1	2	0	0	1	0	1	0	0	1	0	1	0	2	0	0	0	0	0	0	0	0	0	0	0	0	0	2	0	0	0	0	0.001647	0.003632	0	0	0.001799	0	0.001872	0	0	0.001504	0	0.001844	0	0.002938	0	0
OTU001358	11	0	1	0	0	0	0	0	0	1	0	0	0	0	0	0	0	0	2	0	0	0	0	0	0	1	5	0	1	0	0	0	0	0	0.001816	0	0	0	0	0	0	0.001737	0	0	0	0	0	0	0
OTU001359	11	0	0	0	0	0	0	1	1	2	0	3	0	0	0	0	0	0	1	2	0	0	0	0	0	0	0	0	0	1	0	0	0	0	0	0	0	0	0	0.001872	0.001696	0.003474	0	0.005334	0	0	0	0	0
OTU001360	11	0	0	0	0	0	0	2	0	0	0	1	0	0	0	0	0	0	0	0	1	0	0	1	0	0	0	3	1	0	1	0	1	0	0	0	0	0	0	0.003743	0	0	0	0.001778	0	0	0	0	0
OTU001361	11	0	0	0	0	0	0	0	0	0	0	1	2	0	4	0	0	0	1	1	0	1	0	1	0	0	0	0	0	0	0	0	0	0	0	0	0	0	0	0	0	0	0	0.001778	0.003688	0	0.005876	0	0
OTU001362	11	1	0	4	1	1	0	0	0	0	0	0	0	0	0	0	0	1	0	0	1	1	1	0	0	0	0	0	0	0	0	0	0	0.001647	0	0.007106	0.001562	0.001799	0	0	0	0	0	0	0	0	0	0	0
OTU001363	11	0	0	1	0	0	0	0	0	1	0	0	3	0	2	0	0	0	0	0	1	0	0	0	0	0	1	0	0	0	0	0	2	0	0	0.001777	0	0	0	0	0	0.001737	0	0	0.005532	0	0.002938	0	0
OTU001364	11	0	0	0	0	0	0	0	1	2	0	0	1	2	0	0	0	0	0	0	0	2	0	0	0	0	0	0	3	0	0	0	0	0	0	0	0	0	0	0	0.001696	0.003474	0	0	0.001844	0.003605	0	0	0
OTU001365	11	0	0	0	0	0	0	0	0	0	0	0	0	0	1	0	4	0	0	1	4	1	0	0	0	0	0	0	0	0	0	0	0	0	0	0	0	0	0	0	0	0	0	0	0	0	0.001469	0	0.00588
OTU001366	11	0	0	0	3	0	0	0	0	0	0	1	0	0	1	0	0	0	0	0	1	1	0	1	1	0	0	0	2	0	0	0	0	0	0	0	0.004685	0	0	0	0	0	0	0.001778	0	0	0.001469	0	0
OTU001367	10	5	0	0	0	0	0	0	0	0	0	0	0	0	0	0	0	0	0	0	0	2	0	0	0	2	0	0	0	0	0	0	1	0.008233	0	0	0	0	0	0	0	0	0	0	0	0	0	0	0
OTU001368	10	0	0	0	0	0	0	0	0	0	0	0	0	1	3	2	0	1	3	0	0	0	0	0	0	0	0	0	0	0	0	0	0	0	0	0	0	0	0	0	0	0	0	0	0	0.001803	0.004407	0.003369	0
OTU001369	10	2	0	1	0	1	0	0	0	0	1	2	0	0	0	0	0	0	0	0	0	0	0	0	0	0	0	3	0	0	0	0	0	0.003293	0	0.001777	0	0.001799	0	0	0	0	0.001504	0.003556	0	0	0	0	0
OTU001370	10	0	0	0	3	0	0	0	2	0	0	0	0	1	0	0	0	0	0	0	0	0	1	0	0	1	0	0	2	0	0	0	0	0	0	0	0.004685	0	0	0	0.003392	0	0	0	0	0.001803	0	0	0
OTU001371	10	0	3	1	0	0	0	0	1	0	0	0	0	1	2	1	0	0	0	0	0	0	0	1	0	0	0	0	0	0	0	0	0	0	0.005447	0.001777	0	0	0	0	0.001696	0	0	0	0	0.001803	0.002938	0.001684	0
OTU001372	10	0	2	0	0	3	2	0	2	0	0	1	0	0	0	0	0	0	0	0	0	0	0	0	0	0	0	0	0	0	0	0	0	0	0.003632	0	0	0.005398	0.003392	0	0.003392	0	0	0.001778	0	0	0	0	0
OTU001373	10	0	0	1	0	0	0	0	1	0	0	0	1	0	0	0	0	0	0	2	0	1	2	0	0	0	0	0	0	1	0	1	0	0	0	0.001777	0	0	0	0	0.001696	0	0	0	0.001844	0	0	0	0
OTU001374	10	1	0	0	0	1	2	0	0	0	0	1	0	0	0	0	0	0	0	0	0	0	0	2	0	0	1	0	0	2	0	0	0	0.001647	0	0	0	0.001799	0.003392	0	0	0	0	0.001778	0	0	0	0	0
OTU001375	10	0	2	0	0	0	1	0	0	0	3	0	0	0	0	0	0	0	0	0	0	0	0	0	3	0	0	1	0	0	0	0	0	0	0.003632	0	0	0	0.001696	0	0	0	0.004512	0	0	0	0	0	0
OTU001376	10	0	1	1	0	1	0	0	0	0	0	2	0	1	0	1	0	0	0	0	0	0	0	0	0	0	0	0	0	2	0	0	1	0	0.001816	0.001777	0	0.001799	0	0	0	0	0	0.003556	0	0.001803	0	0.001684	0
OTU001377	10	0	0	0	0	0	0	3	0	0	1	0	3	0	0	0	0	0	1	0	0	1	0	0	0	0	0	0	0	0	0	0	1	0	0	0	0	0	0	0.005615	0	0	0.001504	0	0.005532	0	0	0	0
OTU001378	10	0	0	1	0	0	0	0	0	0	1	0	0	0	0	0	0	0	3	0	0	0	2	2	0	0	0	1	0	0	0	0	0	0	0	0.001777	0	0	0	0	0	0	0.001504	0	0	0	0	0	0
OTU001379	10	0	0	0	0	2	0	0	2	0	0	0	1	1	1	0	0	0	0	0	0	0	0	0	0	0	0	0	0	1	2	0	0	0	0	0	0	0.003599	0	0	0.003392	0	0	0	0.001844	0.001803	0.001469	0	0
OTU001380	10	0	0	0	2	0	0	0	3	0	0	0	0	0	0	1	0	0	0	0	0	1	0	0	0	0	0	0	2	1	0	0	0	0	0	0	0.003123	0	0	0	0.005088	0	0	0	0	0	0	0.001684	0
OTU001381	10	0	0	2	0	0	0	1	0	0	0	0	0	1	0	0	0	0	0	0	0	0	0	0	0	0	3	1	1	1	0	0	0	0	0	0.003553	0	0	0	0.001872	0	0	0	0	0	0.001803	0	0	0
OTU001382	10	2	0	0	0	0	0	1	0	4	1	0	0	0	0	0	1	0	0	0	0	0	1	0	0	0	0	0	0	0	0	0	0	0.003293	0	0	0	0	0	0.001872	0	0.006949	0.001504	0	0	0	0	0	0.00147
OTU001383	10	0	0	1	0	0	0	0	2	0	0	0	0	0	0	1	0	0	0	0	0	1	0	0	0	3	0	1	0	0	1	0	0	0	0	0.001777	0	0	0	0	0.003392	0	0	0	0	0	0	0.001684	0
OTU001384	10	0	1	0	3	0	0	2	0	0	0	0	0	0	0	0	3	0	0	0	0	0	0	1	0	0	0	0	0	0	0	0	0	0	0.001816	0	0.004685	0	0	0.003743	0	0	0	0	0	0	0	0	0.00441
OTU001385	10	0	0	2	0	0	0	0	1	0	0	0	1	0	1	4	0	0	0	0	0	0	0	0	1	0	0	0	0	0	0	0	0	0	0	0.003553	0	0	0	0	0.001696	0	0	0	0.001844	0	0.001469	0.006737	0
OTU001386	10	0	0	1	0	3	1	0	0	0	0	1	0	0	0	0	1	1	1	0	0	0	0	0	0	0	1	0	0	0	0	0	0	0	0	0.001777	0	0.005398	0.001696	0	0	0	0	0.001778	0	0	0	0	0.00147
OTU001387	10	0	1	1	0	0	0	0	0	0	0	0	0	0	0	0	0	0	0	1	0	0	0	0	1	0	1	0	1	1	3	0	0	0	0.001816	0.001777	0	0	0	0	0	0	0	0	0	0	0	0	0
OTU001388	10	0	0	0	1	0	0	0	0	2	2	0	0	0	0	0	0	0	0	0	0	0	0	0	0	0	5	0	0	0	0	0	0	0	0	0	0.001562	0	0	0	0	0.003474	0.003008	0	0	0	0	0	0
OTU001389	10	0	0	0	0	0	0	0	0	0	0	0	0	1	0	0	0	0	0	0	0	0	0	0	0	0	0	0	6	3	0	0	0	0	0	0	0	0	0	0	0	0	0	0	0	0.001803	0	0	0
OTU001390	10	0	0	1	0	0	1	0	0	1	0	0	0	0	0	0	0	0	0	0	0	0	0	0	0	0	0	0	0	0	0	0	7	0	0	0.001777	0	0	0.001696	0	0	0.001737	0	0	0	0	0	0	0
OTU001391	10	0	0	0	0	0	1	1	0	0	0	0	0	0	0	1	0	0	1	0	0	0	0	0	0	1	0	2	0	0	1	1	1	0	0	0	0	0	0.001696	0.001872	0	0	0	0	0	0	0	0.001684	0
OTU001392	10	0	0	0	0	0	0	0	1	2	4	0	0	0	0	0	1	0	0	0	0	0	0	0	0	0	0	2	0	0	0	0	0	0	0	0	0	0	0	0	0.001696	0.003474	0.006016	0	0	0	0	0	0.00147
OTU001393	10	0	0	0	0	0	0	4	0	0	0	3	0	0	0	0	0	0	0	0	0	0	0	0	0	0	2	1	0	0	0	0	0	0	0	0	0	0	0	0.007487	0	0	0	0.005334	0	0	0	0	0
OTU001394	10	0	0	0	1	0	0	0	0	1	0	1	3	0	0	0	0	0	0	0	1	0	1	0	0	0	2	0	0	0	0	0	0	0	0	0	0.001562	0	0	0	0	0.001737	0	0.001778	0.005532	0	0	0	0
OTU001395	10	0	0	0	0	1	0	0	2	1	2	0	0	0	3	0	0	0	0	0	0	0	1	0	0	0	0	0	0	0	0	0	0	0	0	0	0	0.001799	0	0	0.003392	0.001737	0.003008	0	0	0	0.004407	0	0
OTU001396	10	0	0	2	0	0	1	0	0	0	0	0	0	0	0	0	0	0	0	0	0	0	2	0	0	1	2	2	0	0	0	0	0	0	0	0.003553	0	0	0.001696	0	0	0	0	0	0	0	0	0	0
OTU001397	10	0	4	0	0	0	0	0	0	0	0	0	0	0	0	0	0	0	0	0	0	0	0	0	0	4	0	0	0	0	2	0	0	0	0.007263	0	0	0	0	0	0	0	0	0	0	0	0	0	0
OTU001398	10	0	0	0	0	0	1	0	0	0	0	0	2	0	0	0	0	0	0	0	1	0	0	2	0	0	2	0	1	0	0	0	1	0	0	0	0	0	0.001696	0	0	0	0	0	0.003688	0	0	0	0
OTU001399	10	2	2	0	0	0	0	0	0	0	2	0	0	0	0	0	0	0	1	3	0	0	0	0	0	0	0	0	0	0	0	0	0	0.003293	0.003632	0	0	0	0	0	0	0	0.003008	0	0	0	0	0	0
OTU001400	10	0	0	0	0	0	0	0	0	0	0	0	1	0	2	0	1	0	0	0	0	5	0	1	0	0	0	0	0	0	0	0	0	0	0	0	0	0	0	0	0	0	0	0	0.001844	0	0.002938	0	0.00147
OTU001401	10	0	1	0	0	0	0	0	0	0	2	0	1	0	0	0	0	0	2	0	0	1	0	0	0	0	1	2	0	0	0	0	0	0	0.001816	0	0	0	0	0	0	0	0.003008	0	0.001844	0	0	0	0
OTU001402	10	0	0	2	0	0	0	1	0	0	0	0	0	0	0	0	0	0	0	0	0	0	2	0	0	0	0	0	0	1	0	0	4	0	0	0.003553	0	0	0	0.001872	0	0	0	0	0	0	0	0	0
OTU001403	10	0	0	0	0	0	0	1	0	0	0	0	0	0	0	0	0	0	1	4	0	1	0	1	0	0	0	0	0	0	0	0	2	0	0	0	0	0	0	0.001872	0	0	0	0	0	0	0	0	0
OTU001404	10	0	0	0	0	5	0	0	0	0	1	0	0	0	3	0	0	0	0	0	0	0	0	0	0	0	0	0	1	0	0	0	0	0	0	0	0	0.008997	0	0	0	0	0.001504	0	0	0	0.004407	0	0
OTU001405	10	0	0	0	0	0	0	0	0	1	0	1	0	0	0	0	0	0	0	0	0	0	1	0	0	0	3	4	0	0	0	0	0	0	0	0	0	0	0	0	0	0.001737	0	0.001778	0	0	0	0	0
OTU001406	10	0	0	2	0	4	1	0	0	0	0	0	0	0	0	0	0	0	0	3	0	0	0	0	0	0	0	0	0	0	0	0	0	0	0	0.003553	0	0.007198	0.001696	0	0	0	0	0	0	0	0	0	0
OTU001407	10	0	0	0	3	0	0	0	0	0	0	0	0	0	1	0	0	0	0	1	0	1	0	0	0	0	0	0	4	0	0	0	0	0	0	0	0.004685	0	0	0	0	0	0	0	0	0	0.001469	0	0
OTU001408	10	0	0	0	0	0	0	0	2	5	0	1	0	0	0	2	0	0	0	0	0	0	0	0	0	0	0	0	0	0	0	0	0	0	0	0	0	0	0	0	0.003392	0.008686	0	0.001778	0	0	0	0.003369	0
OTU001409	10	0	0	5	0	2	0	0	0	0	0	0	0	0	0	1	0	0	0	0	1	0	0	0	0	0	0	1	0	0	0	0	0	0	0	0.008883	0	0.003599	0	0	0	0	0	0	0	0	0	0.001684	0
OTU001410	10	1	0	0	0	0	0	0	0	0	0	0	0	2	0	0	0	1	0	0	0	1	0	3	0	0	0	0	0	0	2	0	0	0.001647	0	0	0	0	0	0	0	0	0	0	0	0.003605	0	0	0
OTU001411	10	0	2	1	0	0	0	0	0	1	0	0	1	0	0	1	0	1	0	0	0	1	1	0	0	0	1	0	0	0	0	0	0	0	0.003632	0.001777	0	0	0	0	0	0.001737	0	0	0.001844	0	0	0.001684	0
OTU001412	10	0	0	0	2	0	0	0	0	1	0	0	1	0	0	0	1	1	0	1	0	0	0	0	1	0	0	0	2	0	0	0	0	0	0	0	0.003123	0	0	0	0	0.001737	0	0	0.001844	0	0	0	0.00147
OTU001413	10	0	0	0	0	0	0	0	0	0	0	0	0	1	0	0	0	0	0	0	2	0	5	0	0	1	0	0	0	0	1	0	0	0	0	0	0	0	0	0	0	0	0	0	0	0.001803	0	0	0
OTU001414	10	0	0	1	0	0	5	0	0	0	0	0	0	0	0	1	0	0	2	0	0	0	0	0	0	0	0	0	0	1	0	0	0	0	0	0.001777	0	0	0.008479	0	0	0	0	0	0	0	0	0.001684	0
OTU001415	10	1	0	0	0	0	0	1	0	0	2	0	0	0	0	0	0	0	1	0	1	0	1	0	0	2	0	0	1	0	0	0	0	0.001647	0	0	0	0	0	0.001872	0	0	0.003008	0	0	0	0	0	0
OTU001416	10	0	0	0	0	0	0	0	0	0	0	0	1	0	0	0	0	0	1	0	0	0	0	4	0	1	0	0	0	2	1	0	0	0	0	0	0	0	0	0	0	0	0	0	0.001844	0	0	0	0
OTU001417	10	0	0	0	0	2	0	0	0	0	0	1	0	0	0	0	0	3	0	0	0	0	0	1	0	0	0	0	2	0	1	0	0	0	0	0	0	0.003599	0	0	0	0	0	0.001778	0	0	0	0	0
OTU001418	10	0	0	0	3	2	0	0	0	1	0	0	0	0	0	0	0	0	0	0	0	0	3	1	0	0	0	0	0	0	0	0	0	0	0	0	0.004685	0.003599	0	0	0	0.001737	0	0	0	0	0	0	0
OTU001419	10	0	1	0	0	0	2	1	0	0	0	2	0	0	0	0	0	0	0	1	0	0	0	0	0	0	0	0	0	0	0	3	0	0	0.001816	0	0	0	0.003392	0.001872	0	0	0	0.003556	0	0	0	0	0
OTU001420	10	0	0	0	1	0	0	0	0	0	2	1	0	0	0	0	0	0	0	0	0	2	0	0	0	0	0	0	1	0	0	0	3	0	0	0	0.001562	0	0	0	0	0	0.003008	0.001778	0	0	0	0	0
OTU001421	10	2	0	0	0	0	3	0	0	0	0	0	1	0	0	0	0	0	0	0	0	0	0	0	0	0	0	0	0	3	0	0	1	0.003293	0	0	0	0	0.005088	0	0	0	0	0	0.001844	0	0	0	0
OTU001422	10	0	0	0	0	1	1	0	0	1	0	0	0	1	0	1	1	0	0	0	0	0	2	0	0	0	0	0	0	0	2	0	0	0	0	0	0	0.001799	0.001696	0	0	0.001737	0	0	0	0.001803	0	0.001684	0.00147
OTU001423	10	0	1	0	2	0	0	2	0	0	0	0	0	0	0	0	0	0	0	0	0	0	1	0	2	0	0	1	0	0	1	0	0	0	0.001816	0	0.003123	0	0	0.003743	0	0	0	0	0	0	0	0	0
OTU001424	10	1	0	0	0	0	1	0	1	0	4	0	0	0	0	0	0	0	0	0	0	2	0	0	0	0	0	0	0	0	0	0	1	0.001647	0	0	0	0	0.001696	0	0.001696	0	0.006016	0	0	0	0	0	0
OTU001425	10	0	0	0	0	0	0	0	1	0	0	0	0	2	0	2	0	0	0	0	0	0	0	0	0	0	0	0	2	0	1	0	2	0	0	0	0	0	0	0	0.001696	0	0	0	0	0.003605	0	0.003369	0
OTU001426	10	0	0	0	0	0	0	0	0	0	0	0	1	0	5	0	0	0	2	0	0	0	0	0	0	0	0	0	0	2	0	0	0	0	0	0	0	0	0	0	0	0	0	0	0.001844	0	0.007345	0	0
OTU001427	10	0	0	2	0	0	0	0	0	0	0	0	0	0	0	0	0	2	0	0	0	0	5	0	0	0	0	0	0	0	0	0	1	0	0	0.003553	0	0	0	0	0	0	0	0	0	0	0	0	0
OTU001428	10	0	0	0	0	0	0	0	3	0	0	0	1	0	0	2	0	0	0	0	2	1	0	0	0	0	0	0	0	0	0	1	0	0	0	0	0	0	0	0	0.005088	0	0	0	0.001844	0	0	0.003369	0
OTU001429	10	0	0	1	0	0	0	0	0	0	0	0	0	3	0	0	0	0	1	1	1	0	0	1	0	0	0	0	0	0	0	2	0	0	0	0.001777	0	0	0	0	0	0	0	0	0	0.005408	0	0	0
OTU001430	10	3	0	4	0	0	1	0	0	0	0	0	1	0	0	0	0	0	0	0	0	0	0	0	0	0	1	0	0	0	0	0	0	0.00494	0	0.007106	0	0	0.001696	0	0	0	0	0	0.001844	0	0	0	0
OTU001431	9	0	0	0	1	0	0	0	1	0	0	0	2	0	0	1	0	1	0	0	2	0	0	1	0	0	0	0	0	0	0	0	0	0	0	0	0.001562	0	0	0	0.001696	0	0	0	0.003688	0	0	0.001684	0
OTU001432	9	0	0	0	0	1	0	0	0	0	0	0	0	0	0	1	2	0	0	0	2	0	2	0	0	0	0	0	0	0	1	0	0	0	0	0	0	0.001799	0	0	0	0	0	0	0	0	0	0.001684	0.00294
OTU001433	9	0	0	1	0	0	0	0	0	0	0	0	0	0	0	0	0	0	0	0	4	0	0	0	0	1	0	0	3	0	0	0	0	0	0	0.001777	0	0	0	0	0	0	0	0	0	0	0	0	0
OTU001434	9	0	0	1	0	0	1	0	0	0	0	0	1	0	0	0	0	0	0	0	5	1	0	0	0	0	0	0	0	0	0	0	0	0	0	0.001777	0	0	0.001696	0	0	0	0	0	0.001844	0	0	0	0
OTU001435	9	0	0	0	0	0	1	0	0	0	0	0	2	0	0	0	0	0	0	0	0	0	2	0	0	0	0	0	0	0	0	0	4	0	0	0	0	0	0.001696	0	0	0	0	0	0.003688	0	0	0	0
OTU001436	9	0	0	0	1	0	0	1	0	0	0	0	0	0	0	1	0	0	0	1	0	1	0	0	0	2	1	0	0	1	0	0	0	0	0	0	0.001562	0	0	0.001872	0	0	0	0	0	0	0	0.001684	0
OTU001437	9	2	1	2	0	0	0	2	0	0	0	0	0	0	0	0	0	0	0	0	0	0	1	0	0	0	1	0	0	0	0	0	0	0.003293	0.001816	0.003553	0	0	0	0.003743	0	0	0	0	0	0	0	0	0
OTU001438	9	0	0	0	0	0	2	0	0	0	0	0	0	0	1	0	0	0	0	2	0	0	1	0	2	0	0	0	0	0	0	0	1	0	0	0	0	0	0.003392	0	0	0	0	0	0	0	0.001469	0	0
OTU001439	9	0	2	0	0	0	1	0	0	0	0	0	0	0	0	0	0	0	0	2	2	0	0	0	0	0	0	0	0	0	0	0	2	0	0.003632	0	0	0	0.001696	0	0	0	0	0	0	0	0	0	0
OTU001440	9	0	1	0	1	0	0	3	0	1	0	0	1	0	0	0	0	0	0	0	0	0	0	0	0	0	0	0	0	1	1	0	0	0	0.001816	0	0.001562	0	0	0.005615	0	0.001737	0	0	0.001844	0	0	0	0
OTU001441	9	0	0	0	0	1	1	0	0	0	0	0	0	0	1	0	0	0	0	3	0	0	1	0	0	0	0	0	0	1	0	1	0	0	0	0	0	0.001799	0.001696	0	0	0	0	0	0	0	0.001469	0	0
OTU001442	9	0	1	0	0	0	0	1	0	2	1	1	0	0	1	1	0	0	0	0	0	0	0	1	0	0	0	0	0	0	0	0	0	0	0.001816	0	0	0	0	0.001872	0	0.003474	0.001504	0.001778	0	0	0.001469	0.001684	0
OTU001443	9	2	0	0	0	0	0	0	0	0	0	0	0	0	0	0	0	0	0	0	0	1	0	1	0	0	0	0	0	0	1	4	0	0.003293	0	0	0	0	0	0	0	0	0	0	0	0	0	0	0
OTU001444	9	0	0	0	0	2	0	4	0	0	0	0	1	0	0	0	0	0	1	0	0	0	0	0	0	0	0	0	1	0	0	0	0	0	0	0	0	0.003599	0	0.007487	0	0	0	0	0.001844	0	0	0	0
OTU001445	9	0	0	0	3	0	0	0	0	0	0	0	0	0	1	0	3	1	0	0	0	0	0	0	1	0	0	0	0	0	0	0	0	0	0	0	0.004685	0	0	0	0	0	0	0	0	0	0.001469	0	0.00441
OTU001446	9	0	3	0	0	0	0	0	0	0	0	0	0	0	0	0	1	0	0	0	0	0	0	4	0	1	0	0	0	0	0	0	0	0	0.005447	0	0	0	0	0	0	0	0	0	0	0	0	0	0.00147
OTU001447	9	0	0	0	0	0	0	1	0	0	4	1	0	0	0	0	0	0	0	0	0	2	0	0	0	0	1	0	0	0	0	0	0	0	0	0	0	0	0	0.001872	0	0	0.006016	0.001778	0	0	0	0	0
OTU001448	9	1	0	0	0	0	0	0	0	0	0	0	0	0	0	0	0	0	8	0	0	0	0	0	0	0	0	0	0	0	0	0	0	0.001647	0	0	0	0	0	0	0	0	0	0	0	0	0	0	0
OTU001449	9	0	0	0	3	0	0	1	1	0	0	1	0	0	0	0	2	0	0	0	0	0	0	0	0	0	0	0	1	0	0	0	0	0	0	0	0.004685	0	0	0.001872	0.001696	0	0	0.001778	0	0	0	0	0.00294
OTU001450	9	0	1	0	1	0	0	0	0	0	0	0	0	0	0	4	0	0	0	3	0	0	0	0	0	0	0	0	0	0	0	0	0	0	0.001816	0	0.001562	0	0	0	0	0	0	0	0	0	0	0.006737	0
OTU001451	9	0	0	0	3	1	0	0	0	0	0	1	0	1	0	0	0	0	1	0	0	0	0	0	0	0	0	0	0	0	2	0	0	0	0	0	0.004685	0.001799	0	0	0	0	0	0.001778	0	0.001803	0	0	0
OTU001452	9	0	0	0	0	0	0	0	0	0	2	0	0	0	0	2	0	0	0	0	0	0	0	0	0	0	0	3	1	0	0	0	1	0	0	0	0	0	0	0	0	0	0.003008	0	0	0	0	0.003369	0
OTU001453	9	0	0	0	0	0	0	0	0	0	0	0	0	0	0	0	0	0	0	0	0	0	0	0	0	0	1	0	2	0	0	0	6	0	0	0	0	0	0	0	0	0	0	0	0	0	0	0	0
OTU001454	9	0	1	0	0	0	0	0	0	0	0	0	0	0	0	0	0	0	0	2	1	3	2	0	0	0	0	0	0	0	0	0	0	0	0.001816	0	0	0	0	0	0	0	0	0	0	0	0	0	0
OTU001455	9	0	0	0	0	0	0	0	3	0	1	0	0	0	0	0	0	0	0	0	0	0	3	0	0	0	0	0	1	0	0	1	0	0	0	0	0	0	0	0	0.005088	0	0.001504	0	0	0	0	0	0
OTU001456	9	0	0	0	0	0	0	0	0	0	8	0	0	0	0	0	0	0	0	0	0	0	0	0	0	0	0	1	0	0	0	0	0	0	0	0	0	0	0	0	0	0	0.012032	0	0	0	0	0	0
OTU001457	9	0	1	1	0	0	1	0	0	0	0	0	0	0	0	0	2	0	0	0	1	1	0	0	0	0	2	0	0	0	0	0	0	0	0.001816	0.001777	0	0	0.001696	0	0	0	0	0	0	0	0	0	0.00294
OTU001458	9	0	5	0	0	0	0	0	0	0	0	0	0	0	0	2	0	0	0	0	0	0	0	0	0	0	1	0	0	0	0	0	1	0	0.009079	0	0	0	0	0	0	0	0	0	0	0	0	0.003369	0
OTU001459	9	0	0	0	0	0	0	0	0	0	0	0	0	0	1	1	0	0	2	0	0	0	0	0	0	0	4	0	0	1	0	0	0	0	0	0	0	0	0	0	0	0	0	0	0	0	0.001469	0.001684	0
OTU001460	9	0	0	0	0	0	0	1	0	0	0	0	6	0	0	0	0	0	0	0	0	0	0	0	0	0	0	0	1	0	1	0	0	0	0	0	0	0	0	0.001872	0	0	0	0	0.011064	0	0	0	0
OTU001461	9	0	1	0	0	1	1	0	0	0	0	2	0	2	0	0	2	0	0	0	0	0	0	0	0	0	0	0	0	0	0	0	0	0	0.001816	0	0	0.001799	0.001696	0	0	0	0	0.003556	0	0.003605	0	0	0.00294
OTU001462	9	0	0	0	0	0	0	0	0	0	0	0	2	0	0	0	0	0	0	0	0	1	0	0	0	0	0	0	0	6	0	0	0	0	0	0	0	0	0	0	0	0	0	0	0.003688	0	0	0	0
OTU001463	9	0	0	0	0	0	2	1	0	0	0	0	0	3	0	0	2	0	0	0	0	0	0	1	0	0	0	0	0	0	0	0	0	0	0	0	0	0	0.003392	0.001872	0	0	0	0	0	0.005408	0	0	0.00294
OTU001464	9	0	0	0	1	0	0	0	0	1	0	0	0	1	0	0	2	1	0	0	0	0	0	0	0	0	2	0	0	1	0	0	0	0	0	0	0.001562	0	0	0	0	0.001737	0	0	0	0.001803	0	0	0.00294
OTU001465	9	0	1	0	0	1	0	0	0	0	2	0	0	0	0	0	0	0	0	0	0	0	0	0	0	0	3	0	0	1	0	0	1	0	0.001816	0	0	0.001799	0	0	0	0	0.003008	0	0	0	0	0	0
OTU001466	9	0	0	2	5	0	0	0	2	0	0	0	0	0	0	0	0	0	0	0	0	0	0	0	0	0	0	0	0	0	0	0	0	0	0	0.003553	0.007808	0	0	0	0.003392	0	0	0	0	0	0	0	0
OTU001467	9	0	0	0	0	0	1	1	0	0	0	1	0	0	0	0	0	0	1	0	2	0	0	2	0	0	0	0	0	1	0	0	0	0	0	0	0	0	0.001696	0.001872	0	0	0	0.001778	0	0	0	0	0
OTU001468	9	0	0	0	3	1	0	1	0	0	0	0	0	0	0	0	0	0	0	0	0	0	0	2	0	0	0	0	0	0	2	0	0	0	0	0	0.004685	0.001799	0	0.001872	0	0	0	0	0	0	0	0	0
OTU001469	9	0	0	3	0	0	0	1	0	0	0	0	1	0	0	0	0	0	2	0	0	0	0	0	2	0	0	0	0	0	0	0	0	0	0	0.00533	0	0	0	0.001872	0	0	0	0	0.001844	0	0	0	0
OTU001470	9	2	0	1	0	0	0	1	3	0	0	0	0	0	0	0	0	0	0	0	0	0	0	0	0	0	0	0	0	0	0	0	2	0.003293	0	0.001777	0	0	0	0.001872	0.005088	0	0	0	0	0	0	0	0
OTU001471	9	0	0	3	1	0	0	0	0	0	2	0	0	0	0	0	0	0	0	0	3	0	0	0	0	0	0	0	0	0	0	0	0	0	0	0.00533	0.001562	0	0	0	0	0	0.003008	0	0	0	0	0	0
OTU001472	9	0	0	0	0	0	0	0	1	0	0	0	0	0	2	0	0	0	1	0	0	0	1	0	0	0	3	0	0	0	0	0	1	0	0	0	0	0	0	0	0.001696	0	0	0	0	0	0.002938	0	0
OTU001473	9	0	1	0	0	0	0	0	0	0	0	0	0	0	0	3	0	0	3	0	0	0	2	0	0	0	0	0	0	0	0	0	0	0	0.001816	0	0	0	0	0	0	0	0	0	0	0	0	0.005053	0
OTU001474	9	0	2	0	1	0	0	0	0	0	1	0	0	0	0	1	0	0	0	2	0	0	0	1	0	0	0	1	0	0	0	0	0	0	0.003632	0	0.001562	0	0	0	0	0	0.001504	0	0	0	0	0.001684	0
OTU001475	9	0	0	0	0	0	0	1	0	0	0	0	1	0	1	0	3	2	0	0	0	0	0	0	1	0	0	0	0	0	0	0	0	0	0	0	0	0	0	0.001872	0	0	0	0	0.001844	0	0.001469	0	0.00441
OTU001476	9	0	0	1	0	0	0	0	0	0	1	0	2	0	0	0	0	0	0	0	1	0	1	0	0	0	0	0	0	2	0	0	1	0	0	0.001777	0	0	0	0	0	0	0.001504	0	0.003688	0	0	0	0
OTU001477	9	0	0	0	0	0	0	0	0	0	0	0	0	0	0	4	1	0	0	0	2	0	0	0	0	0	0	2	0	0	0	0	0	0	0	0	0	0	0	0	0	0	0	0	0	0	0	0.006737	0.00147
OTU001478	9	2	2	0	0	1	0	0	0	0	0	0	0	0	1	0	0	0	0	0	0	0	0	0	0	0	0	2	0	1	0	0	0	0.003293	0.003632	0	0	0.001799	0	0	0	0	0	0	0	0	0.001469	0	0
OTU001479	9	0	0	0	0	0	4	0	0	0	0	0	1	1	0	0	0	0	0	0	0	0	0	1	0	0	0	2	0	0	0	0	0	0	0	0	0	0	0.006784	0	0	0	0	0	0.001844	0.001803	0	0	0
OTU001480	9	1	1	0	2	1	0	0	0	0	2	0	0	0	0	0	0	0	0	0	0	0	1	0	0	0	0	1	0	0	0	0	0	0.001647	0.001816	0	0.003123	0.001799	0	0	0	0	0.003008	0	0	0	0	0	0
OTU001481	9	1	0	0	2	0	0	0	0	0	0	2	0	0	0	0	0	0	0	0	0	2	0	2	0	0	0	0	0	0	0	0	0	0.001647	0	0	0.003123	0	0	0	0	0	0	0.003556	0	0	0	0	0
OTU001482	9	1	0	0	2	2	0	0	0	0	0	0	0	0	0	3	0	0	0	0	0	0	0	0	0	0	0	0	0	0	0	1	0	0.001647	0	0	0.003123	0.003599	0	0	0	0	0	0	0	0	0	0.005053	0
OTU001483	9	1	0	0	0	0	0	0	2	0	0	0	0	2	1	0	0	3	0	0	0	0	0	0	0	0	0	0	0	0	0	0	0	0.001647	0	0	0	0	0	0	0.003392	0	0	0	0	0.003605	0.001469	0	0
OTU001484	9	0	0	0	0	0	0	0	0	0	1	0	0	0	0	0	0	0	0	0	0	0	0	0	0	0	0	3	0	5	0	0	0	0	0	0	0	0	0	0	0	0	0.001504	0	0	0	0	0	0
OTU001485	9	0	0	0	0	1	0	0	1	0	0	0	0	0	0	1	0	0	2	0	2	0	0	0	0	0	0	0	0	0	0	2	0	0	0	0	0	0.001799	0	0	0.001696	0	0	0	0	0	0	0.001684	0
OTU001486	9	0	0	0	0	0	0	1	0	0	2	0	0	0	0	0	0	0	0	0	0	0	0	3	0	0	0	0	3	0	0	0	0	0	0	0	0	0	0	0.001872	0	0	0.003008	0	0	0	0	0	0
OTU001487	9	0	0	0	0	0	0	0	0	0	1	0	0	0	0	0	0	0	0	0	0	0	0	0	0	0	6	2	0	0	0	0	0	0	0	0	0	0	0	0	0	0	0.001504	0	0	0	0	0	0
OTU001488	9	1	0	0	0	0	2	1	0	0	0	0	0	0	0	0	1	1	0	0	0	0	0	1	0	2	0	0	0	0	0	0	0	0.001647	0	0	0	0	0.003392	0.001872	0	0	0	0	0	0	0	0	0.00147
OTU001489	9	0	0	0	1	0	1	0	0	0	0	4	0	0	0	0	0	0	0	0	0	0	0	0	0	0	1	0	0	0	2	0	0	0	0	0	0.001562	0	0.001696	0	0	0	0	0.007111	0	0	0	0	0
OTU001490	9	1	0	2	0	0	0	0	0	0	0	0	1	0	0	0	0	0	0	0	5	0	0	0	0	0	0	0	0	0	0	0	0	0.001647	0	0.003553	0	0	0	0	0	0	0	0	0.001844	0	0	0	0
OTU001491	9	0	0	0	0	0	0	3	0	0	0	0	1	0	0	0	0	0	0	0	0	0	0	0	3	0	0	0	0	2	0	0	0	0	0	0	0	0	0	0.005615	0	0	0	0	0.001844	0	0	0	0
OTU001492	9	0	3	0	2	0	0	1	0	0	0	0	0	0	0	0	0	0	0	0	0	1	0	2	0	0	0	0	0	0	0	0	0	0	0.005447	0	0.003123	0	0	0.001872	0	0	0	0	0	0	0	0	0
OTU001493	9	0	1	0	0	0	0	0	0	0	0	2	0	0	0	0	1	0	0	0	1	0	1	0	0	0	0	1	0	2	0	0	0	0	0.001816	0	0	0	0	0	0	0	0	0.003556	0	0	0	0	0.00147
OTU001494	9	0	0	0	0	1	0	0	0	0	0	0	0	0	0	0	0	1	0	3	0	0	4	0	0	0	0	0	0	0	0	0	0	0	0	0	0	0.001799	0	0	0	0	0	0	0	0	0	0	0
OTU001495	9	0	0	0	0	0	0	0	0	0	0	0	1	0	1	0	0	0	0	0	6	0	0	0	0	0	0	0	0	0	0	0	1	0	0	0	0	0	0	0	0	0	0	0	0.001844	0	0.001469	0	0
OTU001496	9	0	0	0	0	1	0	2	0	0	0	0	0	0	0	0	0	1	1	3	1	0	0	0	0	0	0	0	0	0	0	0	0	0	0	0	0	0.001799	0	0.003743	0	0	0	0	0	0	0	0	0
OTU001497	9	0	0	0	3	0	0	0	0	0	1	0	0	0	2	0	0	0	0	0	1	0	0	0	0	0	1	0	0	0	1	0	0	0	0	0	0.004685	0	0	0	0	0	0.001504	0	0	0	0.002938	0	0
OTU001498	9	0	0	0	0	0	0	1	0	0	0	0	0	0	0	0	0	0	2	0	0	0	0	0	0	1	0	0	0	0	0	0	5	0	0	0	0	0	0	0.001872	0	0	0	0	0	0	0	0	0
OTU001499	9	0	0	0	0	0	0	0	0	0	0	0	0	0	0	0	0	0	0	0	0	1	0	0	0	0	7	1	0	0	0	0	0	0	0	0	0	0	0	0	0	0	0	0	0	0	0	0	0
OTU001500	9	0	0	0	0	3	0	0	0	0	0	0	0	0	0	3	0	0	0	0	0	0	1	0	0	0	0	0	0	0	2	0	0	0	0	0	0	0.005398	0	0	0	0	0	0	0	0	0	0.005053	0
OTU001501	9	0	0	0	0	0	1	6	0	0	0	0	0	0	0	0	0	0	0	0	0	0	1	0	1	0	0	0	0	0	0	0	0	0	0	0	0	0	0.001696	0.01123	0	0	0	0	0	0	0	0	0
OTU001502	9	0	0	0	0	3	0	0	2	0	0	0	0	0	0	1	0	0	0	0	2	0	0	0	0	0	0	0	0	0	0	1	0	0	0	0	0	0.005398	0	0	0.003392	0	0	0	0	0	0	0.001684	0
OTU001503	9	0	2	0	0	0	1	0	5	0	0	0	0	0	0	0	0	0	0	0	0	1	0	0	0	0	0	0	0	0	0	0	0	0	0.003632	0	0	0	0.001696	0	0.00848	0	0	0	0	0	0	0	0
OTU001504	9	1	0	1	2	0	0	0	0	0	0	3	0	0	0	0	0	0	0	0	0	0	0	0	0	0	0	0	2	0	0	0	0	0.001647	0	0.001777	0.003123	0	0	0	0	0	0	0.005334	0	0	0	0	0
OTU001505	9	0	0	0	0	0	0	0	0	0	0	0	0	0	0	0	0	0	0	0	0	0	4	0	3	0	0	0	1	1	0	0	0	0	0	0	0	0	0	0	0	0	0	0	0	0	0	0	0
OTU001506	9	0	0	0	0	0	0	1	0	2	0	0	0	1	0	0	4	0	1	0	0	0	0	0	0	0	0	0	0	0	0	0	0	0	0	0	0	0	0	0.001872	0	0.003474	0	0	0	0.001803	0	0	0.00588
OTU001507	9	0	0	0	0	0	0	0	0	0	0	0	0	1	0	0	0	0	0	0	0	1	0	5	0	0	0	2	0	0	0	0	0	0	0	0	0	0	0	0	0	0	0	0	0	0.001803	0	0	0
OTU001508	9	0	0	0	0	0	1	0	0	0	0	0	0	0	2	0	2	0	0	2	0	0	0	0	2	0	0	0	0	0	0	0	0	0	0	0	0	0	0.001696	0	0	0	0	0	0	0	0.002938	0	0.00294
OTU001509	9	0	0	0	0	0	0	3	0	1	0	0	4	0	0	0	0	0	0	0	0	1	0	0	0	0	0	0	0	0	0	0	0	0	0	0	0	0	0	0.005615	0	0.001737	0	0	0.007376	0	0	0	0
OTU001510	9	2	3	0	0	1	0	0	0	0	0	0	0	0	0	1	1	1	0	0	0	0	0	0	0	0	0	0	0	0	0	0	0	0.003293	0.005447	0	0	0.001799	0	0	0	0	0	0	0	0	0	0.001684	0.00147
OTU001511	9	0	1	0	1	0	0	0	0	0	0	0	0	0	0	0	0	0	0	4	0	0	0	0	1	0	0	2	0	0	0	0	0	0	0.001816	0	0.001562	0	0	0	0	0	0	0	0	0	0	0	0
OTU001512	9	1	0	0	0	0	0	0	0	0	2	0	0	0	0	0	0	4	0	0	0	0	0	0	0	0	0	0	0	0	0	0	2	0.001647	0	0	0	0	0	0	0	0	0.003008	0	0	0	0	0	0
OTU001513	9	0	0	0	0	1	0	3	0	0	0	0	0	2	2	0	0	0	0	0	0	0	0	0	0	0	0	0	0	0	1	0	0	0	0	0	0	0.001799	0	0.005615	0	0	0	0	0	0.003605	0.002938	0	0
OTU001514	9	0	0	0	0	0	0	0	0	2	2	1	0	0	2	0	0	0	0	0	0	0	2	0	0	0	0	0	0	0	0	0	0	0	0	0	0	0	0	0	0	0.003474	0.003008	0.001778	0	0	0.002938	0	0
OTU001515	9	7	0	0	0	0	1	0	0	0	0	0	0	0	0	0	0	0	1	0	0	0	0	0	0	0	0	0	0	0	0	0	0	0.011526	0	0	0	0	0.001696	0	0	0	0	0	0	0	0	0	0
OTU001516	9	0	0	0	0	0	0	0	6	0	0	0	0	0	0	0	0	0	1	0	0	0	0	0	0	0	1	0	0	0	0	1	0	0	0	0	0	0	0	0	0.010176	0	0	0	0	0	0	0	0
OTU001517	8	0	0	0	2	0	0	0	0	1	2	1	0	2	0	0	0	0	0	0	0	0	0	0	0	0	0	0	0	0	0	0	0	0	0	0	0.003123	0	0	0	0	0.001737	0.003008	0.001778	0	0.003605	0	0	0
OTU001518	8	0	0	1	0	0	0	0	0	0	0	0	0	0	0	3	0	1	0	0	0	0	0	0	0	0	0	2	0	1	0	0	0	0	0	0.001777	0	0	0	0	0	0	0	0	0	0	0	0.005053	0
OTU001519	8	0	0	0	0	1	1	0	0	1	0	0	3	0	0	0	0	0	0	1	0	0	0	0	0	0	0	0	0	0	0	1	0	0	0	0	0	0.001799	0.001696	0	0	0.001737	0	0	0.005532	0	0	0	0
OTU001520	8	1	0	0	0	0	0	0	0	1	0	0	0	0	3	0	3	0	0	0	0	0	0	0	0	0	0	0	0	0	0	0	0	0.001647	0	0	0	0	0	0	0	0.001737	0	0	0	0	0.004407	0	0.00441
OTU001521	8	0	0	0	0	0	0	0	0	0	0	0	0	0	2	0	0	0	0	0	0	0	0	0	0	0	0	0	0	0	1	5	0	0	0	0	0	0	0	0	0	0	0	0	0	0	0.002938	0	0
OTU001522	8	3	0	0	0	0	3	0	0	0	0	0	0	0	0	0	0	0	0	0	0	0	0	1	0	0	0	1	0	0	0	0	0	0.00494	0	0	0	0	0.005088	0	0	0	0	0	0	0	0	0	0
OTU001523	8	0	1	0	0	0	3	0	0	0	0	0	0	0	0	0	0	0	0	1	0	0	0	1	0	0	1	1	0	0	0	0	0	0	0.001816	0	0	0	0.005088	0	0	0	0	0	0	0	0	0	0
OTU001524	8	0	0	0	0	0	0	0	0	1	0	0	0	1	1	0	0	2	2	0	0	0	0	0	0	1	0	0	0	0	0	0	0	0	0	0	0	0	0	0	0	0.001737	0	0	0	0.001803	0.001469	0	0
OTU001525	8	0	0	0	0	0	0	3	0	0	0	0	2	0	1	0	0	0	0	0	0	0	1	0	0	0	0	0	0	0	1	0	0	0	0	0	0	0	0	0.005615	0	0	0	0	0.003688	0	0.001469	0	0
OTU001526	8	0	0	0	0	0	0	0	0	0	0	0	4	0	0	1	1	0	1	0	0	0	0	0	0	0	1	0	0	0	0	0	0	0	0	0	0	0	0	0	0	0	0	0	0.007376	0	0	0.001684	0.00147
OTU001527	8	0	0	0	0	0	1	0	4	0	0	0	0	0	0	0	0	0	0	0	0	0	2	0	0	0	1	0	0	0	0	0	0	0	0	0	0	0	0.001696	0	0.006784	0	0	0	0	0	0	0	0
OTU001528	8	0	0	0	0	0	0	0	0	0	0	0	1	0	0	0	0	0	0	0	0	0	5	0	0	0	0	2	0	0	0	0	0	0	0	0	0	0	0	0	0	0	0	0	0.001844	0	0	0	0
OTU001529	8	0	0	0	0	0	0	0	0	0	0	0	0	0	0	0	0	0	4	1	0	0	0	0	0	1	0	0	0	2	0	0	0	0	0	0	0	0	0	0	0	0	0	0	0	0	0	0	0
OTU001530	8	0	0	0	0	0	0	1	0	3	0	0	1	0	0	0	0	2	0	1	0	0	0	0	0	0	0	0	0	0	0	0	0	0	0	0	0	0	0	0.001872	0	0.005211	0	0	0.001844	0	0	0	0
OTU001531	8	0	0	0	0	0	0	2	0	1	0	0	0	2	0	0	0	0	1	1	0	0	0	0	1	0	0	0	0	0	0	0	0	0	0	0	0	0	0	0.003743	0	0.001737	0	0	0	0.003605	0	0	0
OTU001532	8	0	0	0	0	0	1	0	0	0	0	0	0	0	1	0	0	0	0	0	0	1	0	0	1	0	0	1	1	0	2	0	0	0	0	0	0	0	0.001696	0	0	0	0	0	0	0	0.001469	0	0
OTU001533	8	0	1	0	0	0	0	2	0	0	0	0	0	0	0	0	0	0	0	5	0	0	0	0	0	0	0	0	0	0	0	0	0	0	0.001816	0	0	0	0	0.003743	0	0	0	0	0	0	0	0	0
OTU001534	8	1	0	1	0	0	0	0	0	0	0	0	0	0	2	0	0	0	0	0	0	1	0	0	0	0	0	0	2	0	0	0	1	0.001647	0	0.001777	0	0	0	0	0	0	0	0	0	0	0.002938	0	0
OTU001535	8	0	0	1	3	0	0	1	0	0	0	0	0	0	0	0	0	1	0	0	1	1	0	0	0	0	0	0	0	0	0	0	0	0	0	0.001777	0.004685	0	0	0.001872	0	0	0	0	0	0	0	0	0
OTU001536	8	0	2	0	0	2	0	0	0	0	0	0	0	0	0	0	0	0	0	0	1	0	2	0	0	0	0	0	0	1	0	0	0	0	0.003632	0	0	0.003599	0	0	0	0	0	0	0	0	0	0	0
OTU001537	8	0	0	0	1	1	0	0	0	0	0	0	2	0	0	0	1	0	0	0	0	0	0	0	3	0	0	0	0	0	0	0	0	0	0	0	0.001562	0.001799	0	0	0	0	0	0	0.003688	0	0	0	0.00147
OTU001538	8	0	0	0	0	0	0	0	0	0	0	0	0	0	0	0	0	0	0	0	0	0	4	2	0	0	0	0	0	2	0	0	0	0	0	0	0	0	0	0	0	0	0	0	0	0	0	0	0
OTU001539	8	0	1	0	0	0	0	0	0	0	0	1	0	2	0	0	0	0	0	1	0	0	1	0	0	1	0	1	0	0	0	0	0	0	0.001816	0	0	0	0	0	0	0	0	0.001778	0	0.003605	0	0	0
OTU001540	8	0	0	2	0	1	0	0	0	0	0	0	0	0	0	2	2	0	0	1	0	0	0	0	0	0	0	0	0	0	0	0	0	0	0	0.003553	0	0.001799	0	0	0	0	0	0	0	0	0	0.003369	0.00294
OTU001541	8	0	0	0	0	0	0	1	0	0	0	0	0	1	0	0	2	0	0	4	0	0	0	0	0	0	0	0	0	0	0	0	0	0	0	0	0	0	0	0.001872	0	0	0	0	0	0.001803	0	0	0.00294
OTU001542	8	0	0	1	0	4	0	0	0	0	0	0	0	0	0	0	1	0	0	0	0	1	0	0	1	0	0	0	0	0	0	0	0	0	0	0.001777	0	0.007198	0	0	0	0	0	0	0	0	0	0	0.00147
OTU001543	8	0	0	0	0	0	0	0	0	1	0	0	0	0	2	0	2	0	0	0	0	0	0	3	0	0	0	0	0	0	0	0	0	0	0	0	0	0	0	0	0	0.001737	0	0	0	0	0.002938	0	0.00294
OTU001544	8	1	0	0	0	0	0	0	3	0	0	0	3	1	0	0	0	0	0	0	0	0	0	0	0	0	0	0	0	0	0	0	0	0.001647	0	0	0	0	0	0	0.005088	0	0	0	0.005532	0.001803	0	0	0
OTU001545	8	1	0	0	0	0	0	0	0	0	1	0	0	0	0	0	0	0	2	1	0	0	0	0	0	0	3	0	0	0	0	0	0	0.001647	0	0	0	0	0	0	0	0	0.001504	0	0	0	0	0	0
OTU001546	8	0	1	3	0	0	0	0	0	0	0	0	0	0	0	0	0	0	0	0	0	0	1	0	1	0	0	0	0	0	0	0	2	0	0.001816	0.00533	0	0	0	0	0	0	0	0	0	0	0	0	0
OTU001547	8	0	0	0	0	2	0	0	0	0	0	0	0	0	0	0	0	3	0	0	1	0	0	0	0	0	0	0	0	0	0	0	2	0	0	0	0	0.003599	0	0	0	0	0	0	0	0	0	0	0
OTU001548	8	0	0	0	0	0	0	2	0	0	0	0	4	0	0	0	0	0	0	0	0	0	0	1	0	0	0	1	0	0	0	0	0	0	0	0	0	0	0	0.003743	0	0	0	0	0.007376	0	0	0	0
OTU001549	8	3	0	0	0	0	0	0	0	0	0	0	0	0	0	0	0	0	0	1	0	0	0	0	0	0	4	0	0	0	0	0	0	0.00494	0	0	0	0	0	0	0	0	0	0	0	0	0	0	0
OTU001550	8	0	0	0	0	0	0	1	0	0	0	1	0	0	0	1	0	0	0	0	2	0	0	0	0	0	0	0	3	0	0	0	0	0	0	0	0	0	0	0.001872	0	0	0	0.001778	0	0	0	0.001684	0
OTU001551	8	0	0	0	0	1	0	0	0	0	0	0	0	0	0	0	0	0	0	0	0	0	0	0	0	0	0	1	0	6	0	0	0	0	0	0	0	0.001799	0	0	0	0	0	0	0	0	0	0	0
OTU001552	8	0	0	0	0	0	0	0	0	1	2	0	3	0	0	0	0	0	0	0	0	0	0	0	0	0	0	0	1	0	1	0	0	0	0	0	0	0	0	0	0	0.001737	0.003008	0	0.005532	0	0	0	0
OTU001553	8	0	0	2	0	0	1	0	0	0	0	0	2	1	0	0	0	0	0	0	0	0	0	0	0	0	0	0	1	0	1	0	0	0	0	0.003553	0	0	0.001696	0	0	0	0	0	0.003688	0.001803	0	0	0
OTU001554	8	0	0	0	0	0	1	0	0	0	0	0	2	1	0	0	0	0	0	0	1	0	0	0	0	0	1	1	0	0	0	0	1	0	0	0	0	0	0.001696	0	0	0	0	0	0.003688	0.001803	0	0	0
OTU001555	8	1	0	0	0	1	0	1	0	0	1	0	0	0	0	0	1	0	1	0	0	0	0	0	0	0	0	0	0	2	0	0	0	0.001647	0	0	0	0.001799	0	0.001872	0	0	0.001504	0	0	0	0	0	0.00147
OTU001556	8	0	0	0	0	0	0	0	0	0	0	0	0	0	2	0	0	2	0	0	0	4	0	0	0	0	0	0	0	0	0	0	0	0	0	0	0	0	0	0	0	0	0	0	0	0	0.002938	0	0
OTU001557	8	1	0	0	0	0	0	0	4	0	0	0	1	0	0	2	0	0	0	0	0	0	0	0	0	0	0	0	0	0	0	0	0	0.001647	0	0	0	0	0	0	0.006784	0	0	0	0.001844	0	0	0.003369	0
OTU001558	8	0	5	1	0	0	0	0	0	0	0	0	0	0	0	0	0	0	0	0	0	0	0	0	0	0	0	2	0	0	0	0	0	0	0.009079	0.001777	0	0	0	0	0	0	0	0	0	0	0	0	0
OTU001559	8	0	0	0	0	0	0	0	0	0	0	0	0	0	0	0	0	0	0	0	0	0	0	0	0	1	3	0	0	0	4	0	0	0	0	0	0	0	0	0	0	0	0	0	0	0	0	0	0
OTU001560	8	0	0	0	0	0	0	0	0	1	1	0	0	0	0	0	0	2	0	0	0	0	0	0	0	0	2	0	2	0	0	0	0	0	0	0	0	0	0	0	0	0.001737	0.001504	0	0	0	0	0	0
OTU001561	8	0	0	0	0	0	0	0	1	0	0	0	0	0	0	0	1	0	0	0	0	0	0	4	0	0	0	0	0	2	0	0	0	0	0	0	0	0	0	0	0.001696	0	0	0	0	0	0	0	0.00147
OTU001562	8	0	0	0	0	1	1	0	0	3	0	0	1	0	2	0	0	0	0	0	0	0	0	0	0	0	0	0	0	0	0	0	0	0	0	0	0	0.001799	0.001696	0	0	0.005211	0	0	0.001844	0	0.002938	0	0
OTU001563	8	0	0	0	0	0	0	0	0	0	7	0	0	0	0	0	0	0	0	0	0	0	0	0	0	0	0	0	0	0	1	0	0	0	0	0	0	0	0	0	0	0	0.010528	0	0	0	0	0	0
OTU001564	8	0	0	0	0	0	0	0	0	0	0	0	2	0	0	0	0	0	1	2	0	0	0	0	0	0	0	0	2	1	0	0	0	0	0	0	0	0	0	0	0	0	0	0	0.003688	0	0	0	0
OTU001565	8	0	0	0	2	0	1	1	0	0	1	0	0	3	0	0	0	0	0	0	0	0	0	0	0	0	0	0	0	0	0	0	0	0	0	0	0.003123	0	0.001696	0.001872	0	0	0.001504	0	0	0.005408	0	0	0
OTU001566	8	0	0	0	0	0	1	4	0	0	0	0	0	0	1	0	0	0	1	1	0	0	0	0	0	0	0	0	0	0	0	0	0	0	0	0	0	0	0.001696	0.007487	0	0	0	0	0	0	0.001469	0	0
OTU001567	8	1	4	0	0	1	0	0	0	0	0	0	0	0	0	0	0	0	0	0	0	0	0	0	0	0	0	0	0	0	0	0	2	0.001647	0.007263	0	0	0.001799	0	0	0	0	0	0	0	0	0	0	0
OTU001568	8	0	0	0	0	1	0	0	0	0	0	0	0	0	0	2	0	0	0	0	0	0	2	0	0	2	0	0	0	1	0	0	0	0	0	0	0	0.001799	0	0	0	0	0	0	0	0	0	0.003369	0
OTU001569	8	0	1	0	0	0	0	0	0	0	0	0	0	0	0	0	1	1	0	2	0	0	0	0	0	0	3	0	0	0	0	0	0	0	0.001816	0	0	0	0	0	0	0	0	0	0	0	0	0	0.00147
OTU001570	8	0	0	2	0	0	0	1	0	0	0	1	0	0	0	0	0	2	0	0	0	0	0	0	0	0	0	0	0	0	2	0	0	0	0	0.003553	0	0	0	0.001872	0	0	0	0.001778	0	0	0	0	0
OTU001571	8	0	0	0	2	0	0	0	0	0	1	0	0	0	0	0	0	0	0	0	0	0	2	2	0	0	1	0	0	0	0	0	0	0	0	0	0.003123	0	0	0	0	0	0.001504	0	0	0	0	0	0
OTU001572	8	2	0	0	0	0	0	1	0	0	0	4	0	1	0	0	0	0	0	0	0	0	0	0	0	0	0	0	0	0	0	0	0	0.003293	0	0	0	0	0	0.001872	0	0	0	0.007111	0	0.001803	0	0	0
OTU001573	8	0	0	0	0	0	0	0	3	0	0	0	0	1	0	0	0	0	0	0	0	0	0	2	0	1	1	0	0	0	0	0	0	0	0	0	0	0	0	0	0.005088	0	0	0	0	0.001803	0	0	0
OTU001574	8	0	0	0	0	0	0	0	0	0	0	0	0	0	0	0	0	0	0	6	0	0	0	0	0	0	2	0	0	0	0	0	0	0	0	0	0	0	0	0	0	0	0	0	0	0	0	0	0
OTU001575	8	0	2	1	0	0	3	0	0	0	0	0	0	0	0	0	1	0	0	0	0	0	0	0	0	0	0	0	0	1	0	0	0	0	0.003632	0.001777	0	0	0.005088	0	0	0	0	0	0	0	0	0	0.00147
OTU001576	8	0	0	0	0	0	1	0	0	0	0	0	0	0	0	0	5	0	0	0	2	0	0	0	0	0	0	0	0	0	0	0	0	0	0	0	0	0	0.001696	0	0	0	0	0	0	0	0	0	0.00735
OTU001577	8	0	0	0	0	0	0	0	0	0	0	0	0	0	0	0	0	0	0	0	5	0	0	0	0	0	3	0	0	0	0	0	0	0	0	0	0	0	0	0	0	0	0	0	0	0	0	0	0
OTU001578	8	0	0	0	4	0	0	0	0	0	1	1	0	0	0	0	0	0	0	0	0	0	0	0	0	0	2	0	0	0	0	0	0	0	0	0	0.006246	0	0	0	0	0	0.001504	0.001778	0	0	0	0	0
OTU001579	8	0	0	0	0	0	0	0	0	0	0	0	0	7	0	0	0	0	0	0	0	0	0	0	0	0	0	0	0	0	0	1	0	0	0	0	0	0	0	0	0	0	0	0	0	0.012619	0	0	0
OTU001580	8	0	0	0	4	0	1	0	0	0	0	0	0	0	0	0	0	0	0	2	0	0	0	0	0	1	0	0	0	0	0	0	0	0	0	0	0.006246	0	0.001696	0	0	0	0	0	0	0	0	0	0
OTU001581	8	0	1	0	0	0	0	0	0	1	0	1	0	1	0	0	0	0	2	0	0	0	0	0	0	0	0	0	0	0	0	2	0	0	0.001816	0	0	0	0	0	0	0.001737	0	0.001778	0	0.001803	0	0	0
OTU001582	8	0	0	2	0	0	0	0	2	0	0	0	0	0	0	0	1	0	1	0	0	2	0	0	0	0	0	0	0	0	0	0	0	0	0	0.003553	0	0	0	0	0.003392	0	0	0	0	0	0	0	0.00147
OTU001583	8	0	0	0	0	0	0	0	0	0	0	0	0	0	0	0	0	0	0	0	2	0	1	0	4	0	0	0	0	0	1	0	0	0	0	0	0	0	0	0	0	0	0	0	0	0	0	0	0
OTU001584	8	0	0	0	0	0	0	0	0	0	0	0	0	0	0	0	0	0	0	0	2	0	2	0	1	1	1	0	0	1	0	0	0	0	0	0	0	0	0	0	0	0	0	0	0	0	0	0	0
OTU001585	8	0	0	0	0	0	0	4	0	0	0	0	0	0	0	0	0	0	1	0	2	0	0	0	0	0	0	0	0	0	1	0	0	0	0	0	0	0	0	0.007487	0	0	0	0	0	0	0	0	0
OTU001586	8	1	0	0	0	0	0	0	0	0	0	2	0	1	0	0	0	0	0	1	0	0	0	2	0	0	1	0	0	0	0	0	0	0.001647	0	0	0	0	0	0	0	0	0	0.003556	0	0.001803	0	0	0
OTU001587	8	0	0	0	0	0	0	1	0	0	0	0	0	0	0	0	0	0	0	0	0	0	0	0	0	1	0	0	2	0	4	0	0	0	0	0	0	0	0	0.001872	0	0	0	0	0	0	0	0	0
OTU001588	8	2	0	1	0	0	0	0	0	0	0	0	2	0	0	0	0	0	1	0	1	0	0	0	0	0	0	0	0	0	0	1	0	0.003293	0	0.001777	0	0	0	0	0	0	0	0	0.003688	0	0	0	0
OTU001589	8	0	0	0	0	0	0	0	0	0	1	0	0	0	2	0	1	0	0	0	0	0	0	0	0	0	0	1	0	0	0	3	0	0	0	0	0	0	0	0	0	0	0.001504	0	0	0	0.002938	0	0.00147
OTU001590	8	0	0	0	0	0	2	0	1	0	1	0	0	2	0	0	0	0	0	0	0	2	0	0	0	0	0	0	0	0	0	0	0	0	0	0	0	0	0.003392	0	0.001696	0	0.001504	0	0	0.003605	0	0	0
OTU001591	8	0	0	1	0	0	0	0	0	0	0	0	0	6	0	0	0	0	0	0	0	0	0	0	1	0	0	0	0	0	0	0	0	0	0	0.001777	0	0	0	0	0	0	0	0	0	0.010816	0	0	0
OTU001592	7	6	0	0	0	0	0	0	0	0	0	0	0	0	0	0	0	0	1	0	0	0	0	0	0	0	0	0	0	0	0	0	0	0.009879	0	0	0	0	0	0	0	0	0	0	0	0	0	0	0
OTU001593	7	0	0	0	0	3	0	2	0	0	0	0	1	0	0	0	0	0	0	0	0	0	0	0	0	0	0	1	0	0	0	0	0	0	0	0	0	0.005398	0	0.003743	0	0	0	0	0.001844	0	0	0	0
OTU001594	7	0	0	0	0	1	0	0	0	0	1	0	0	0	0	0	0	0	0	0	0	0	1	0	0	0	1	0	0	0	2	0	1	0	0	0	0	0.001799	0	0	0	0	0.001504	0	0	0	0	0	0
OTU001595	7	3	0	0	0	0	0	0	0	0	0	1	0	0	0	0	0	0	0	0	2	0	0	0	1	0	0	0	0	0	0	0	0	0.00494	0	0	0	0	0	0	0	0	0	0.001778	0	0	0	0	0
OTU001596	7	0	0	0	0	0	0	0	0	0	0	0	3	0	0	0	0	1	0	0	0	0	0	0	0	0	0	0	0	3	0	0	0	0	0	0	0	0	0	0	0	0	0	0	0.005532	0	0	0	0
OTU001597	7	0	0	0	0	0	0	0	0	0	0	0	0	1	0	3	0	0	0	0	1	0	2	0	0	0	0	0	0	0	0	0	0	0	0	0	0	0	0	0	0	0	0	0	0	0.001803	0	0.005053	0
OTU001598	7	0	0	0	0	1	0	0	0	2	0	0	0	1	0	0	2	0	0	0	0	0	0	0	0	0	1	0	0	0	0	0	0	0	0	0	0	0.001799	0	0	0	0.003474	0	0	0	0.001803	0	0	0.00294
OTU001599	7	0	0	1	0	2	0	0	1	2	0	0	0	0	0	0	0	0	0	0	0	0	0	0	0	0	0	0	0	0	0	0	1	0	0	0.001777	0	0.003599	0	0	0.001696	0.003474	0	0	0	0	0	0	0
OTU001600	7	0	0	0	0	0	0	1	0	0	0	0	0	0	0	0	0	0	0	0	0	0	0	0	1	0	0	5	0	0	0	0	0	0	0	0	0	0	0	0.001872	0	0	0	0	0	0	0	0	0
OTU001601	7	0	0	0	0	0	0	1	0	0	1	0	0	0	0	0	0	2	0	0	1	0	0	1	0	0	0	0	1	0	0	0	0	0	0	0	0	0	0	0.001872	0	0	0.001504	0	0	0	0	0	0
OTU001602	7	0	0	0	0	0	0	0	0	0	0	0	0	6	0	0	0	0	0	0	0	0	0	0	0	0	0	1	0	0	0	0	0	0	0	0	0	0	0	0	0	0	0	0	0	0.010816	0	0	0
OTU001603	7	0	0	0	0	0	1	0	1	0	0	0	3	0	0	0	0	0	0	0	0	0	0	0	0	0	0	0	2	0	0	0	0	0	0	0	0	0	0.001696	0	0.001696	0	0	0	0.005532	0	0	0	0
OTU001604	7	0	0	0	0	0	0	0	0	0	0	3	0	0	0	0	0	0	0	0	0	0	0	3	0	0	1	0	0	0	0	0	0	0	0	0	0	0	0	0	0	0	0	0.005334	0	0	0	0	0
OTU001605	7	0	0	0	0	0	0	1	0	0	0	0	0	0	1	1	3	1	0	0	0	0	0	0	0	0	0	0	0	0	0	0	0	0	0	0	0	0	0	0.001872	0	0	0	0	0	0	0.001469	0.001684	0.00441
OTU001606	7	0	4	0	0	3	0	0	0	0	0	0	0	0	0	0	0	0	0	0	0	0	0	0	0	0	0	0	0	0	0	0	0	0	0.007263	0	0	0.005398	0	0	0	0	0	0	0	0	0	0	0
OTU001607	7	0	2	0	0	1	0	0	0	0	0	0	0	0	0	0	0	0	0	0	0	0	0	0	3	0	1	0	0	0	0	0	0	0	0.003632	0	0	0.001799	0	0	0	0	0	0	0	0	0	0	0
OTU001608	7	0	0	0	0	0	0	0	0	0	0	0	1	0	0	0	0	0	0	1	0	0	0	0	0	2	0	1	1	0	0	0	1	0	0	0	0	0	0	0	0	0	0	0	0.001844	0	0	0	0
OTU001609	7	0	0	0	0	2	0	0	0	0	1	0	1	0	0	0	0	0	0	1	0	0	0	0	1	0	0	0	1	0	0	0	0	0	0	0	0	0.003599	0	0	0	0	0.001504	0	0.001844	0	0	0	0
OTU001610	7	0	0	0	0	0	0	0	0	0	0	0	0	0	0	0	0	0	0	0	0	0	0	0	0	0	0	0	0	7	0	0	0	0	0	0	0	0	0	0	0	0	0	0	0	0	0	0	0
OTU001611	7	0	2	0	0	0	0	0	0	1	0	0	0	0	0	0	0	0	0	2	0	0	0	0	0	0	0	0	0	0	0	0	2	0	0.003632	0	0	0	0	0	0	0.001737	0	0	0	0	0	0	0
OTU001612	7	0	0	0	0	0	0	0	2	0	0	0	0	3	0	0	0	0	0	0	0	0	0	0	0	0	0	0	0	2	0	0	0	0	0	0	0	0	0	0	0.003392	0	0	0	0	0.005408	0	0	0
OTU001613	7	1	0	2	0	0	0	0	0	0	0	0	0	0	0	0	0	0	4	0	0	0	0	0	0	0	0	0	0	0	0	0	0	0.001647	0	0.003553	0	0	0	0	0	0	0	0	0	0	0	0	0
OTU001614	7	2	0	0	0	0	0	0	0	0	0	0	0	0	0	0	0	0	0	3	0	0	0	0	0	0	0	0	1	0	0	1	0	0.003293	0	0	0	0	0	0	0	0	0	0	0	0	0	0	0
OTU001615	7	0	0	3	1	0	0	0	1	0	0	0	0	0	0	0	0	0	0	0	0	0	0	0	0	0	0	0	0	0	2	0	0	0	0	0.00533	0.001562	0	0	0	0.001696	0	0	0	0	0	0	0	0
OTU001616	7	0	0	0	0	0	0	0	2	0	0	0	0	5	0	0	0	0	0	0	0	0	0	0	0	0	0	0	0	0	0	0	0	0	0	0	0	0	0	0	0.003392	0	0	0	0	0.009013	0	0	0
OTU001617	7	0	0	0	0	0	0	0	0	0	0	0	0	0	0	0	0	0	0	0	0	0	0	0	7	0	0	0	0	0	0	0	0	0	0	0	0	0	0	0	0	0	0	0	0	0	0	0	0
OTU001618	7	0	0	0	0	0	0	0	0	0	0	0	0	0	3	0	0	0	0	0	0	0	0	0	0	0	0	4	0	0	0	0	0	0	0	0	0	0	0	0	0	0	0	0	0	0	0.004407	0	0
OTU001619	7	0	0	0	0	0	0	0	0	0	0	0	0	0	0	0	0	0	0	0	1	0	1	0	0	3	0	2	0	0	0	0	0	0	0	0	0	0	0	0	0	0	0	0	0	0	0	0	0
OTU001620	7	1	0	0	0	2	0	3	0	0	0	0	0	1	0	0	0	0	0	0	0	0	0	0	0	0	0	0	0	0	0	0	0	0.001647	0	0	0	0.003599	0	0.005615	0	0	0	0	0	0.001803	0	0	0
OTU001621	7	0	0	0	0	0	0	0	0	7	0	0	0	0	0	0	0	0	0	0	0	0	0	0	0	0	0	0	0	0	0	0	0	0	0	0	0	0	0	0	0	0.01216	0	0	0	0	0	0	0
OTU001622	7	0	0	0	0	0	1	0	0	0	0	0	0	0	2	0	0	0	0	0	0	0	0	0	3	0	0	0	0	0	0	1	0	0	0	0	0	0	0.001696	0	0	0	0	0	0	0	0.002938	0	0
OTU001623	7	0	0	0	0	6	1	0	0	0	0	0	0	0	0	0	0	0	0	0	0	0	0	0	0	0	0	0	0	0	0	0	0	0	0	0	0	0.010797	0.001696	0	0	0	0	0	0	0	0	0	0
OTU001624	7	0	0	0	0	0	0	0	0	0	0	0	0	0	3	0	0	0	0	0	0	0	0	0	0	0	0	0	0	0	0	4	0	0	0	0	0	0	0	0	0	0	0	0	0	0	0.004407	0	0
OTU001625	7	0	0	0	1	0	0	0	0	0	0	0	0	0	0	0	0	0	0	0	0	0	0	0	0	0	4	1	0	0	0	0	1	0	0	0	0.001562	0	0	0	0	0	0	0	0	0	0	0	0
OTU001626	7	0	0	0	0	0	0	0	0	0	0	0	0	0	1	0	0	0	0	0	0	0	1	0	3	0	0	0	2	0	0	0	0	0	0	0	0	0	0	0	0	0	0	0	0	0	0.001469	0	0
OTU001627	7	0	0	0	1	3	0	0	0	0	0	1	0	0	0	1	0	0	0	0	0	0	0	0	0	0	1	0	0	0	0	0	0	0	0	0	0.001562	0.005398	0	0	0	0	0	0.001778	0	0	0	0.001684	0
OTU001628	7	0	0	0	0	0	0	1	1	0	0	0	0	0	0	0	2	0	0	1	0	0	0	0	1	0	1	0	0	0	0	0	0	0	0	0	0	0	0	0.001872	0.001696	0	0	0	0	0	0	0	0.00294
OTU001629	7	0	0	0	0	0	0	0	0	0	0	0	0	0	0	0	0	1	0	0	0	0	0	0	0	6	0	0	0	0	0	0	0	0	0	0	0	0	0	0	0	0	0	0	0	0	0	0	0
OTU001630	7	0	1	0	0	0	3	0	0	0	0	1	1	0	0	0	0	0	0	0	0	0	0	1	0	0	0	0	0	0	0	0	0	0	0.001816	0	0	0	0.005088	0	0	0	0	0.001778	0.001844	0	0	0	0
OTU001631	7	0	0	0	0	0	0	0	0	0	3	0	0	0	0	4	0	0	0	0	0	0	0	0	0	0	0	0	0	0	0	0	0	0	0	0	0	0	0	0	0	0	0.004512	0	0	0	0	0.006737	0
OTU001632	7	0	1	0	1	0	0	0	0	0	0	0	0	0	3	0	0	0	0	1	0	0	0	0	0	0	0	1	0	0	0	0	0	0	0.001816	0	0.001562	0	0	0	0	0	0	0	0	0	0.004407	0	0
OTU001633	7	2	0	0	0	0	0	0	0	0	0	0	3	0	1	0	1	0	0	0	0	0	0	0	0	0	0	0	0	0	0	0	0	0.003293	0	0	0	0	0	0	0	0	0	0	0.005532	0	0.001469	0	0.00147
OTU001634	7	0	0	0	0	0	0	0	0	0	4	0	0	0	0	0	0	0	0	0	0	0	1	0	0	0	0	2	0	0	0	0	0	0	0	0	0	0	0	0	0	0	0.006016	0	0	0	0	0	0
OTU001635	7	0	1	0	0	0	0	0	0	1	1	0	2	0	0	0	0	0	0	0	0	2	0	0	0	0	0	0	0	0	0	0	0	0	0.001816	0	0	0	0	0	0	0.001737	0.001504	0	0.003688	0	0	0	0
OTU001636	7	1	0	0	0	0	0	0	0	0	1	1	2	0	0	0	0	0	0	0	1	0	0	0	0	0	0	1	0	0	0	0	0	0.001647	0	0	0	0	0	0	0	0	0.001504	0.001778	0.003688	0	0	0	0
OTU001637	7	0	0	0	0	0	0	0	1	0	0	0	0	2	0	0	0	0	0	0	3	0	0	0	0	0	1	0	0	0	0	0	0	0	0	0	0	0	0	0	0.001696	0	0	0	0	0.003605	0	0	0
OTU001638	7	0	0	0	0	0	0	0	0	0	0	1	0	1	0	0	0	0	0	0	0	1	0	2	0	0	1	0	0	0	1	0	0	0	0	0	0	0	0	0	0	0	0	0.001778	0	0.001803	0	0	0
OTU001639	7	0	0	0	1	1	0	0	0	0	0	0	0	0	0	0	1	1	0	0	0	0	2	0	0	0	0	0	0	0	1	0	0	0	0	0	0.001562	0.001799	0	0	0	0	0	0	0	0	0	0	0.00147
OTU001640	7	0	0	0	2	0	0	0	5	0	0	0	0	0	0	0	0	0	0	0	0	0	0	0	0	0	0	0	0	0	0	0	0	0	0	0	0.003123	0	0	0	0.00848	0	0	0	0	0	0	0	0
OTU001641	7	0	0	2	0	0	3	0	0	0	0	0	0	0	0	0	0	0	0	0	0	0	0	0	0	0	0	0	0	1	0	0	1	0	0	0.003553	0	0	0.005088	0	0	0	0	0	0	0	0	0	0
OTU001642	7	0	0	0	0	0	0	0	0	0	0	0	0	1	0	0	0	0	0	0	0	1	0	0	0	2	0	0	3	0	0	0	0	0	0	0	0	0	0	0	0	0	0	0	0	0.001803	0	0	0
OTU001643	7	0	3	0	0	0	0	0	0	0	0	0	0	0	0	0	0	0	0	2	0	0	0	0	0	2	0	0	0	0	0	0	0	0	0.005447	0	0	0	0	0	0	0	0	0	0	0	0	0	0
OTU001644	7	0	0	1	0	0	0	1	3	1	0	0	0	0	0	0	0	1	0	0	0	0	0	0	0	0	0	0	0	0	0	0	0	0	0	0.001777	0	0	0	0.001872	0.005088	0.001737	0	0	0	0	0	0	0
OTU001645	7	0	0	0	0	0	0	0	0	0	0	0	0	0	0	0	1	0	0	0	0	0	0	0	0	0	0	0	0	6	0	0	0	0	0	0	0	0	0	0	0	0	0	0	0	0	0	0	0.00147
OTU001646	7	0	0	0	0	2	2	0	0	0	0	0	0	0	0	0	0	0	0	0	0	0	0	0	0	0	0	0	0	0	0	2	1	0	0	0	0	0.003599	0.003392	0	0	0	0	0	0	0	0	0	0
OTU001647	7	0	0	0	0	0	0	0	0	6	0	0	0	0	0	0	1	0	0	0	0	0	0	0	0	0	0	0	0	0	0	0	0	0	0	0	0	0	0	0	0	0.010423	0	0	0	0	0	0	0.00147
OTU001648	7	0	0	1	0	0	1	0	0	0	1	0	0	1	0	0	2	0	0	0	0	0	0	0	0	1	0	0	0	0	0	0	0	0	0	0.001777	0	0	0.001696	0	0	0	0.001504	0	0	0.001803	0	0	0.00294
OTU001649	7	0	0	0	1	0	0	0	0	0	0	0	0	0	0	0	0	0	0	0	1	0	0	0	0	1	0	0	0	0	0	4	0	0	0	0	0.001562	0	0	0	0	0	0	0	0	0	0	0	0
OTU001650	7	0	0	0	0	1	0	1	1	1	0	0	0	0	0	0	3	0	0	0	0	0	0	0	0	0	0	0	0	0	0	0	0	0	0	0	0	0.001799	0	0.001872	0.001696	0.001737	0	0	0	0	0	0	0.00441
OTU001651	7	0	0	0	0	0	0	0	0	0	0	0	0	0	0	0	2	0	0	0	1	1	0	0	0	0	1	0	0	0	0	2	0	0	0	0	0	0	0	0	0	0	0	0	0	0	0	0	0.00294
OTU001652	7	0	0	0	2	0	0	0	0	0	0	0	0	1	0	0	0	0	0	1	0	1	0	1	0	0	0	1	0	0	0	0	0	0	0	0	0.003123	0	0	0	0	0	0	0	0	0.001803	0	0	0
OTU001653	7	0	0	0	1	0	0	0	0	0	0	0	0	0	0	0	3	0	0	1	0	0	0	0	0	0	2	0	0	0	0	0	0	0	0	0	0.001562	0	0	0	0	0	0	0	0	0	0	0	0.00441
OTU001654	7	0	0	0	0	1	0	0	0	0	1	0	0	1	0	0	0	0	0	0	1	0	0	0	1	0	0	0	2	0	0	0	0	0	0	0	0	0.001799	0	0	0	0	0.001504	0	0	0.001803	0	0	0
OTU001655	7	0	0	0	0	0	0	0	0	2	0	5	0	0	0	0	0	0	0	0	0	0	0	0	0	0	0	0	0	0	0	0	0	0	0	0	0	0	0	0	0	0.003474	0	0.008889	0	0	0	0	0
OTU001656	7	0	0	0	0	0	0	0	0	0	0	0	0	0	0	0	0	0	0	0	0	0	0	0	0	0	1	1	0	2	2	0	1	0	0	0	0	0	0	0	0	0	0	0	0	0	0	0	0
OTU001657	7	0	0	0	0	0	0	0	0	0	0	0	0	0	0	0	0	0	0	0	0	0	0	0	0	0	5	1	0	0	0	1	0	0	0	0	0	0	0	0	0	0	0	0	0	0	0	0	0
OTU001658	7	0	0	0	0	0	0	0	0	4	0	0	0	0	0	0	0	0	1	0	0	0	0	0	0	0	0	0	1	0	1	0	0	0	0	0	0	0	0	0	0	0.006949	0	0	0	0	0	0	0
OTU001659	7	0	0	0	0	0	0	0	0	0	0	0	0	0	2	0	0	0	0	0	0	0	0	0	0	5	0	0	0	0	0	0	0	0	0	0	0	0	0	0	0	0	0	0	0	0	0.002938	0	0
OTU001660	7	0	0	0	0	2	0	0	0	0	0	0	0	0	0	0	0	0	0	1	0	1	2	0	0	1	0	0	0	0	0	0	0	0	0	0	0	0.003599	0	0	0	0	0	0	0	0	0	0	0
OTU001661	7	0	0	0	0	2	0	0	2	0	0	0	0	0	0	0	0	0	0	0	0	0	0	1	0	2	0	0	0	0	0	0	0	0	0	0	0	0.003599	0	0	0.003392	0	0	0	0	0	0	0	0
OTU001662	7	0	1	0	0	0	0	1	0	0	0	0	0	0	0	0	0	0	3	0	1	0	0	0	0	0	0	0	0	1	0	0	0	0	0.001816	0	0	0	0	0.001872	0	0	0	0	0	0	0	0	0
OTU001663	7	0	0	0	0	0	0	0	0	5	0	0	0	0	0	0	0	0	0	0	0	0	0	0	0	0	1	0	0	0	1	0	0	0	0	0	0	0	0	0	0	0.008686	0	0	0	0	0	0	0
OTU001664	7	0	0	0	0	0	0	0	0	0	0	2	0	0	1	0	0	1	0	0	0	0	0	0	0	0	0	2	1	0	0	0	0	0	0	0	0	0	0	0	0	0	0	0.003556	0	0	0.001469	0	0
OTU001665	7	0	0	0	0	0	1	0	0	0	0	2	0	0	0	0	0	0	0	0	0	0	0	0	0	1	0	0	0	0	0	0	3	0	0	0	0	0	0.001696	0	0	0	0	0.003556	0	0	0	0	0
OTU001666	7	1	0	0	0	1	0	0	0	0	0	0	0	3	1	0	0	0	0	0	0	0	0	0	1	0	0	0	0	0	0	0	0	0.001647	0	0	0	0.001799	0	0	0	0	0	0	0	0.005408	0.001469	0	0
OTU001667	7	0	0	0	0	0	1	1	0	0	1	0	0	0	0	0	0	0	0	0	0	0	0	0	1	0	0	0	0	3	0	0	0	0	0	0	0	0	0.001696	0.001872	0	0	0.001504	0	0	0	0	0	0
OTU001668	7	0	0	0	0	0	1	0	0	1	0	0	0	0	0	0	0	0	0	0	0	0	0	2	0	3	0	0	0	0	0	0	0	0	0	0	0	0	0.001696	0	0	0.001737	0	0	0	0	0	0	0
OTU001669	7	0	0	0	3	0	0	0	0	2	0	0	0	0	0	0	0	0	0	0	0	0	0	0	0	0	2	0	0	0	0	0	0	0	0	0	0.004685	0	0	0	0	0.003474	0	0	0	0	0	0	0
OTU001670	7	0	0	0	0	0	0	0	1	0	0	0	0	0	3	0	0	0	0	0	0	0	0	0	0	2	0	0	0	0	1	0	0	0	0	0	0	0	0	0	0.001696	0	0	0	0	0	0.004407	0	0
OTU001671	7	0	0	0	1	0	0	0	0	0	0	1	0	0	3	0	0	0	0	0	0	0	0	0	0	0	0	2	0	0	0	0	0	0	0	0	0.001562	0	0	0	0	0	0	0.001778	0	0	0.004407	0	0
OTU001672	7	0	2	0	0	0	0	0	0	0	0	0	0	0	2	0	0	0	0	0	0	0	0	0	0	0	1	0	0	0	0	0	2	0	0.003632	0	0	0	0	0	0	0	0	0	0	0	0.002938	0	0
OTU001673	7	1	0	0	0	0	0	0	1	0	0	0	0	1	0	0	0	0	0	0	0	0	2	0	0	0	0	0	0	0	0	2	0	0.001647	0	0	0	0	0	0	0.001696	0	0	0	0	0.001803	0	0	0
OTU001674	7	0	0	0	0	3	0	1	0	0	1	0	0	0	0	0	0	0	0	0	0	0	0	0	0	0	2	0	0	0	0	0	0	0	0	0	0	0.005398	0	0.001872	0	0	0.001504	0	0	0	0	0	0
OTU001675	7	0	1	0	0	0	0	0	0	1	0	0	0	1	0	0	0	0	0	0	0	4	0	0	0	0	0	0	0	0	0	0	0	0	0.001816	0	0	0	0	0	0	0.001737	0	0	0	0.001803	0	0	0
OTU001676	7	0	0	0	0	0	0	5	0	0	0	0	1	0	0	0	0	0	0	0	0	0	0	0	0	0	1	0	0	0	0	0	0	0	0	0	0	0	0	0.009359	0	0	0	0	0.001844	0	0	0	0
OTU001677	7	0	2	0	0	0	0	0	0	0	0	0	0	0	0	0	0	0	3	0	0	0	0	1	0	0	0	0	0	0	0	0	1	0	0.003632	0	0	0	0	0	0	0	0	0	0	0	0	0	0
OTU001678	7	0	0	0	0	0	0	2	1	0	0	0	0	1	0	0	1	0	0	0	0	0	0	0	0	0	0	0	0	0	0	2	0	0	0	0	0	0	0	0.003743	0.001696	0	0	0	0	0.001803	0	0	0.00147
OTU001679	7	0	0	0	0	0	0	0	0	0	2	4	0	0	0	0	0	0	0	0	0	0	1	0	0	0	0	0	0	0	0	0	0	0	0	0	0	0	0	0	0	0	0.003008	0.007111	0	0	0	0	0
OTU001680	7	0	0	0	0	0	2	0	0	0	0	0	0	0	0	1	0	1	0	0	0	2	0	0	0	0	0	1	0	0	0	0	0	0	0	0	0	0	0.003392	0	0	0	0	0	0	0	0	0.001684	0
OTU001681	7	0	0	0	0	0	0	0	2	0	0	0	0	0	0	1	0	0	0	2	0	0	2	0	0	0	0	0	0	0	0	0	0	0	0	0	0	0	0	0	0.003392	0	0	0	0	0	0	0.001684	0
OTU001682	7	0	0	0	0	0	0	0	0	0	2	0	0	0	0	0	1	0	0	0	0	0	0	0	0	0	0	0	1	0	0	0	3	0	0	0	0	0	0	0	0	0	0.003008	0	0	0	0	0	0.00147
OTU001683	7	0	0	0	0	0	0	0	0	0	0	0	0	0	0	0	0	0	0	0	0	0	5	0	0	0	0	0	0	0	1	1	0	0	0	0	0	0	0	0	0	0	0	0	0	0	0	0	0
OTU001684	7	0	0	0	0	0	1	0	0	0	0	0	1	1	0	0	0	0	0	0	1	0	1	0	0	0	2	0	0	0	0	0	0	0	0	0	0	0	0.001696	0	0	0	0	0	0.001844	0.001803	0	0	0
OTU001685	7	0	0	0	0	0	3	0	0	0	0	0	0	0	0	0	0	0	0	2	0	0	0	2	0	0	0	0	0	0	0	0	0	0	0	0	0	0	0.005088	0	0	0	0	0	0	0	0	0	0
OTU001686	7	0	0	0	0	0	0	0	0	0	2	5	0	0	0	0	0	0	0	0	0	0	0	0	0	0	0	0	0	0	0	0	0	0	0	0	0	0	0	0	0	0	0.003008	0.008889	0	0	0	0	0
OTU001687	7	0	0	0	2	0	0	0	0	0	0	0	1	0	4	0	0	0	0	0	0	0	0	0	0	0	0	0	0	0	0	0	0	0	0	0	0.003123	0	0	0	0	0	0	0	0.001844	0	0.005876	0	0
OTU001688	7	0	2	0	0	0	0	0	0	0	2	0	0	0	0	0	0	1	0	0	0	0	1	0	0	0	0	0	1	0	0	0	0	0	0.003632	0	0	0	0	0	0	0	0.003008	0	0	0	0	0	0
OTU001689	7	0	0	0	0	0	0	0	2	0	0	0	0	0	1	0	0	0	0	0	1	0	0	0	2	0	0	0	0	0	0	1	0	0	0	0	0	0	0	0	0.003392	0	0	0	0	0	0.001469	0	0
OTU001690	7	0	0	0	0	0	0	1	0	0	0	0	0	0	0	0	0	0	2	0	0	0	0	0	0	0	0	4	0	0	0	0	0	0	0	0	0	0	0	0.001872	0	0	0	0	0	0	0	0	0
OTU001691	7	0	1	0	0	0	0	0	0	0	0	0	0	1	2	1	0	0	0	0	0	1	0	0	0	0	0	0	0	0	0	0	1	0	0.001816	0	0	0	0	0	0	0	0	0	0	0.001803	0.002938	0.001684	0
OTU001692	7	0	0	0	0	0	0	0	1	0	0	0	0	0	0	2	0	0	0	0	0	0	0	0	0	0	0	0	3	1	0	0	0	0	0	0	0	0	0	0	0.001696	0	0	0	0	0	0	0.003369	0
OTU001693	7	0	1	0	0	0	0	4	0	0	0	0	0	0	0	0	0	0	0	0	0	0	0	0	0	0	0	0	0	0	0	0	2	0	0.001816	0	0	0	0	0.007487	0	0	0	0	0	0	0	0	0
OTU001694	7	3	0	0	2	0	0	0	1	0	0	0	0	0	0	0	0	0	0	1	0	0	0	0	0	0	0	0	0	0	0	0	0	0.00494	0	0	0.003123	0	0	0	0.001696	0	0	0	0	0	0	0	0
OTU001695	7	0	0	0	0	0	0	0	0	0	0	0	0	5	0	0	0	0	0	0	0	0	0	0	0	0	0	0	1	1	0	0	0	0	0	0	0	0	0	0	0	0	0	0	0	0.009013	0	0	0
OTU001696	7	0	0	0	0	2	0	0	0	0	0	0	0	0	0	0	0	0	3	0	0	0	1	0	0	0	0	0	1	0	0	0	0	0	0	0	0	0.003599	0	0	0	0	0	0	0	0	0	0	0
OTU001697	7	0	0	0	1	0	0	0	0	0	5	0	1	0	0	0	0	0	0	0	0	0	0	0	0	0	0	0	0	0	0	0	0	0	0	0	0.001562	0	0	0	0	0	0.00752	0	0.001844	0	0	0	0
OTU001698	7	0	0	0	0	1	0	0	0	1	0	0	0	0	0	0	0	0	0	0	0	0	0	1	0	3	1	0	0	0	0	0	0	0	0	0	0	0.001799	0	0	0	0.001737	0	0	0	0	0	0	0
OTU001699	7	2	0	0	0	1	0	0	0	0	0	0	0	0	0	0	2	0	0	0	0	2	0	0	0	0	0	0	0	0	0	0	0	0.003293	0	0	0	0.001799	0	0	0	0	0	0	0	0	0	0	0.00294
OTU001700	7	0	0	0	0	0	0	0	0	2	0	0	0	0	0	4	0	0	0	0	0	0	0	0	0	0	1	0	0	0	0	0	0	0	0	0	0	0	0	0	0	0.003474	0	0	0	0	0	0.006737	0
OTU001701	7	0	0	0	0	2	0	0	0	0	0	0	0	1	0	0	0	0	0	0	0	0	1	0	0	1	0	0	0	0	0	0	2	0	0	0	0	0.003599	0	0	0	0	0	0	0	0.001803	0	0	0
OTU001702	7	2	4	0	0	0	0	0	0	0	0	0	0	0	0	0	0	0	0	0	0	0	0	0	0	1	0	0	0	0	0	0	0	0.003293	0.007263	0	0	0	0	0	0	0	0	0	0	0	0	0	0
OTU001703	7	0	1	0	0	0	2	0	0	0	0	0	0	0	0	0	0	0	0	0	0	2	0	1	0	0	0	1	0	0	0	0	0	0	0.001816	0	0	0	0.003392	0	0	0	0	0	0	0	0	0	0
OTU001704	7	0	0	0	0	0	0	0	0	0	0	0	0	0	0	0	0	2	0	0	0	0	0	0	0	1	2	2	0	0	0	0	0	0	0	0	0	0	0	0	0	0	0	0	0	0	0	0	0
OTU001705	7	2	0	0	0	0	0	0	0	0	0	0	0	0	0	0	0	0	0	0	0	0	5	0	0	0	0	0	0	0	0	0	0	0.003293	0	0	0	0	0	0	0	0	0	0	0	0	0	0	0
OTU001706	7	0	0	0	0	0	0	0	0	0	0	0	0	2	0	0	0	0	0	0	1	0	4	0	0	0	0	0	0	0	0	0	0	0	0	0	0	0	0	0	0	0	0	0	0	0.003605	0	0	0
OTU001707	6	0	0	0	3	0	0	1	0	0	0	0	0	0	0	0	0	0	0	0	0	0	1	0	0	0	0	0	0	1	0	0	0	0	0	0	0.004685	0	0	0.001872	0	0	0	0	0	0	0	0	0
OTU001708	6	2	0	0	0	0	0	2	0	0	0	1	0	0	0	0	0	0	0	0	0	0	0	0	0	0	1	0	0	0	0	0	0	0.003293	0	0	0	0	0	0.003743	0	0	0	0.001778	0	0	0	0	0
OTU001709	6	0	0	0	0	0	0	2	1	0	0	0	0	0	0	0	0	1	0	0	0	0	0	0	0	0	0	2	0	0	0	0	0	0	0	0	0	0	0	0.003743	0.001696	0	0	0	0	0	0	0	0
OTU001710	6	0	0	0	0	0	3	0	0	0	0	0	0	0	0	0	0	0	0	0	0	0	0	1	0	0	0	0	2	0	0	0	0	0	0	0	0	0	0.005088	0	0	0	0	0	0	0	0	0	0
OTU001711	6	0	0	0	0	0	1	0	2	0	1	0	0	0	0	0	0	0	0	0	2	0	0	0	0	0	0	0	0	0	0	0	0	0	0	0	0	0	0.001696	0	0.003392	0	0.001504	0	0	0	0	0	0
OTU001712	6	0	0	0	0	0	0	0	5	0	0	0	0	0	0	0	0	0	0	0	0	0	0	0	0	1	0	0	0	0	0	0	0	0	0	0	0	0	0	0	0.00848	0	0	0	0	0	0	0	0
OTU001713	6	1	0	0	0	0	0	0	0	0	0	0	0	0	0	0	0	0	0	0	0	0	0	3	1	0	0	0	0	0	0	0	1	0.001647	0	0	0	0	0	0	0	0	0	0	0	0	0	0	0
OTU001714	6	0	0	0	0	0	0	0	0	0	0	0	4	0	0	0	0	0	0	0	0	0	2	0	0	0	0	0	0	0	0	0	0	0	0	0	0	0	0	0	0	0	0	0	0.007376	0	0	0	0
OTU001715	6	0	0	0	0	0	0	0	0	1	0	1	0	0	0	0	0	0	0	0	0	0	0	0	0	1	1	0	2	0	0	0	0	0	0	0	0	0	0	0	0	0.001737	0	0.001778	0	0	0	0	0
OTU001716	6	0	0	0	0	0	4	0	0	0	0	0	0	0	0	0	0	0	0	0	0	2	0	0	0	0	0	0	0	0	0	0	0	0	0	0	0	0	0.006784	0	0	0	0	0	0	0	0	0	0
OTU001717	6	0	0	0	0	0	0	0	0	0	0	0	0	3	0	0	0	0	1	0	0	0	0	0	0	0	1	0	0	0	0	1	0	0	0	0	0	0	0	0	0	0	0	0	0	0.005408	0	0	0
OTU001718	6	3	0	0	0	1	0	0	0	0	0	0	0	0	0	0	0	0	0	0	0	0	1	0	0	0	0	0	1	0	0	0	0	0.00494	0	0	0	0.001799	0	0	0	0	0	0	0	0	0	0	0
OTU001719	6	0	0	0	0	0	0	0	0	0	0	0	0	0	0	0	0	0	0	0	0	0	0	0	0	0	4	1	0	0	0	1	0	0	0	0	0	0	0	0	0	0	0	0	0	0	0	0	0
OTU001720	6	0	0	0	0	0	0	0	0	0	0	0	0	0	0	0	0	1	0	0	1	0	4	0	0	0	0	0	0	0	0	0	0	0	0	0	0	0	0	0	0	0	0	0	0	0	0	0	0
OTU001721	6	0	0	1	0	3	0	0	1	0	0	0	0	0	0	0	0	0	0	0	0	1	0	0	0	0	0	0	0	0	0	0	0	0	0	0.001777	0	0.005398	0	0	0.001696	0	0	0	0	0	0	0	0
OTU001722	6	0	0	0	0	0	0	1	2	1	0	0	0	0	0	0	0	0	0	0	0	0	0	2	0	0	0	0	0	0	0	0	0	0	0	0	0	0	0	0.001872	0.003392	0.001737	0	0	0	0	0	0	0
OTU001723	6	0	0	0	0	0	0	2	1	0	0	0	0	1	0	0	1	1	0	0	0	0	0	0	0	0	0	0	0	0	0	0	0	0	0	0	0	0	0	0.003743	0.001696	0	0	0	0	0.001803	0	0	0.00147
OTU001724	6	0	0	0	0	0	0	0	1	0	2	0	0	0	0	0	0	0	0	0	0	0	1	0	0	0	0	0	0	0	0	0	2	0	0	0	0	0	0	0	0.001696	0	0.003008	0	0	0	0	0	0
OTU001725	6	0	0	2	0	0	2	0	0	2	0	0	0	0	0	0	0	0	0	0	0	0	0	0	0	0	0	0	0	0	0	0	0	0	0	0.003553	0	0	0.003392	0	0	0.003474	0	0	0	0	0	0	0
OTU001726	6	1	0	0	3	0	0	1	0	0	0	0	0	0	0	0	1	0	0	0	0	0	0	0	0	0	0	0	0	0	0	0	0	0.001647	0	0	0.004685	0	0	0.001872	0	0	0	0	0	0	0	0	0.00147
OTU001727	6	0	0	0	0	0	0	0	0	0	0	0	0	0	0	2	0	0	0	0	0	0	2	0	0	0	0	2	0	0	0	0	0	0	0	0	0	0	0	0	0	0	0	0	0	0	0	0.003369	0
OTU001728	6	0	0	0	0	0	0	0	0	0	0	0	0	0	0	0	0	0	0	0	0	0	0	0	0	0	0	0	0	6	0	0	0	0	0	0	0	0	0	0	0	0	0	0	0	0	0	0	0
OTU001729	6	0	0	0	0	0	0	2	0	0	0	0	0	0	0	4	0	0	0	0	0	0	0	0	0	0	0	0	0	0	0	0	0	0	0	0	0	0	0	0.003743	0	0	0	0	0	0	0	0.006737	0
OTU001730	6	0	0	0	0	0	0	0	0	0	0	0	0	0	0	0	0	0	0	1	0	0	1	0	0	0	0	0	1	0	3	0	0	0	0	0	0	0	0	0	0	0	0	0	0	0	0	0	0
OTU001731	6	0	0	0	0	0	0	0	0	0	0	1	0	0	0	0	2	0	0	0	0	0	0	0	0	1	0	0	2	0	0	0	0	0	0	0	0	0	0	0	0	0	0	0.001778	0	0	0	0	0.00294
OTU001732	6	0	0	0	0	0	6	0	0	0	0	0	0	0	0	0	0	0	0	0	0	0	0	0	0	0	0	0	0	0	0	0	0	0	0	0	0	0	0.010175	0	0	0	0	0	0	0	0	0	0
OTU001733	6	0	0	0	0	0	0	0	3	0	0	0	0	0	0	0	2	0	0	1	0	0	0	0	0	0	0	0	0	0	0	0	0	0	0	0	0	0	0	0	0.005088	0	0	0	0	0	0	0	0.00294
OTU001734	6	0	0	0	0	0	0	0	0	0	0	0	0	0	0	0	0	0	1	0	0	0	0	0	5	0	0	0	0	0	0	0	0	0	0	0	0	0	0	0	0	0	0	0	0	0	0	0	0
OTU001735	6	3	0	0	0	0	0	0	0	0	0	0	0	0	0	0	3	0	0	0	0	0	0	0	0	0	0	0	0	0	0	0	0	0.00494	0	0	0	0	0	0	0	0	0	0	0	0	0	0	0.00441
OTU001736	6	0	1	0	0	0	0	0	0	0	0	0	1	1	0	1	0	0	0	0	0	0	0	0	0	0	0	0	0	0	0	2	0	0	0.001816	0	0	0	0	0	0	0	0	0	0.001844	0.001803	0	0.001684	0
OTU001737	6	0	0	0	0	0	0	1	0	0	0	0	0	0	0	1	0	3	0	0	0	0	1	0	0	0	0	0	0	0	0	0	0	0	0	0	0	0	0	0.001872	0	0	0	0	0	0	0	0.001684	0
OTU001738	6	0	0	0	0	1	0	0	0	0	0	0	0	0	0	0	0	0	0	0	2	0	0	2	0	0	0	1	0	0	0	0	0	0	0	0	0	0.001799	0	0	0	0	0	0	0	0	0	0	0
OTU001739	6	0	0	0	0	0	0	0	0	4	0	1	0	0	0	0	0	0	0	0	0	0	0	0	0	0	1	0	0	0	0	0	0	0	0	0	0	0	0	0	0	0.006949	0	0.001778	0	0	0	0	0
OTU001740	6	0	0	0	2	0	0	0	0	0	0	0	0	0	0	0	0	0	0	0	4	0	0	0	0	0	0	0	0	0	0	0	0	0	0	0	0.003123	0	0	0	0	0	0	0	0	0	0	0	0
OTU001741	6	0	1	3	0	0	0	0	0	0	0	0	0	0	0	0	2	0	0	0	0	0	0	0	0	0	0	0	0	0	0	0	0	0	0.001816	0.00533	0	0	0	0	0	0	0	0	0	0	0	0	0.00294
OTU001742	6	0	2	0	0	0	0	0	0	0	0	0	0	0	0	0	0	0	0	0	0	0	0	0	0	1	1	1	0	0	1	0	0	0	0.003632	0	0	0	0	0	0	0	0	0	0	0	0	0	0
OTU001743	6	0	0	0	0	0	0	0	0	0	0	0	0	0	2	0	0	0	1	0	0	0	0	0	3	0	0	0	0	0	0	0	0	0	0	0	0	0	0	0	0	0	0	0	0	0	0.002938	0	0
OTU001744	6	0	0	0	0	0	0	0	0	2	0	0	1	0	0	0	2	0	0	0	0	0	0	0	0	0	0	0	0	1	0	0	0	0	0	0	0	0	0	0	0	0.003474	0	0	0.001844	0	0	0	0.00294
OTU001745	6	0	0	0	0	2	0	0	0	0	0	0	0	0	0	0	0	0	0	2	1	0	0	0	0	1	0	0	0	0	0	0	0	0	0	0	0	0.003599	0	0	0	0	0	0	0	0	0	0	0
OTU001746	6	0	0	0	0	0	0	0	0	0	0	0	0	2	0	0	0	0	0	0	0	0	0	0	0	3	0	0	0	0	1	0	0	0	0	0	0	0	0	0	0	0	0	0	0	0.003605	0	0	0
OTU001747	6	0	0	0	2	0	0	0	0	2	0	0	0	0	0	0	0	0	0	0	1	0	1	0	0	0	0	0	0	0	0	0	0	0	0	0	0.003123	0	0	0	0	0.003474	0	0	0	0	0	0	0
OTU001748	6	0	0	1	0	0	0	0	0	0	3	0	0	0	0	0	0	0	0	0	0	0	0	0	0	0	1	0	0	0	0	0	1	0	0	0.001777	0	0	0	0	0	0	0.004512	0	0	0	0	0	0
OTU001749	6	0	0	0	0	0	0	0	0	0	0	0	0	0	0	1	4	0	0	0	0	0	0	0	0	0	1	0	0	0	0	0	0	0	0	0	0	0	0	0	0	0	0	0	0	0	0	0.001684	0.00588
OTU001750	6	0	1	0	1	0	0	0	0	1	0	0	2	0	0	0	0	0	0	1	0	0	0	0	0	0	0	0	0	0	0	0	0	0	0.001816	0	0.001562	0	0	0	0	0.001737	0	0	0.003688	0	0	0	0
OTU001751	6	1	2	0	0	0	0	0	2	0	0	0	1	0	0	0	0	0	0	0	0	0	0	0	0	0	0	0	0	0	0	0	0	0.001647	0.003632	0	0	0	0	0	0.003392	0	0	0	0.001844	0	0	0	0
OTU001752	6	0	0	0	0	0	0	0	0	0	1	0	0	0	0	0	0	0	0	0	0	3	0	0	0	1	0	0	0	0	0	1	0	0	0	0	0	0	0	0	0	0	0.001504	0	0	0	0	0	0
OTU001753	6	0	0	0	0	0	0	0	0	0	0	0	0	0	0	2	0	0	2	1	0	0	0	0	1	0	0	0	0	0	0	0	0	0	0	0	0	0	0	0	0	0	0	0	0	0	0	0.003369	0
OTU001754	6	0	2	0	0	0	0	0	0	0	0	0	0	0	0	0	0	0	0	0	0	0	0	0	3	0	1	0	0	0	0	0	0	0	0.003632	0	0	0	0	0	0	0	0	0	0	0	0	0	0
OTU001755	6	0	1	0	0	0	0	0	5	0	0	0	0	0	0	0	0	0	0	0	0	0	0	0	0	0	0	0	0	0	0	0	0	0	0.001816	0	0	0	0	0	0.00848	0	0	0	0	0	0	0	0
OTU001756	6	0	0	0	0	0	0	0	0	0	0	0	0	0	5	0	0	1	0	0	0	0	0	0	0	0	0	0	0	0	0	0	0	0	0	0	0	0	0	0	0	0	0	0	0	0	0.007345	0	0
OTU001757	6	0	0	0	0	0	0	0	0	0	0	0	0	0	0	0	0	0	0	0	0	0	0	1	0	3	0	0	0	2	0	0	0	0	0	0	0	0	0	0	0	0	0	0	0	0	0	0	0
OTU001758	6	0	0	0	0	0	0	0	0	0	0	3	0	0	0	0	0	1	0	0	0	0	0	0	0	0	1	0	0	1	0	0	0	0	0	0	0	0	0	0	0	0	0	0.005334	0	0	0	0	0
OTU001759	6	0	0	0	0	0	4	0	0	1	0	0	0	0	0	0	0	0	0	0	1	0	0	0	0	0	0	0	0	0	0	0	0	0	0	0	0	0	0.006784	0	0	0.001737	0	0	0	0	0	0	0
OTU001760	6	0	0	0	0	0	0	0	0	0	6	0	0	0	0	0	0	0	0	0	0	0	0	0	0	0	0	0	0	0	0	0	0	0	0	0	0	0	0	0	0	0	0.009024	0	0	0	0	0	0
OTU001761	6	0	0	0	0	0	0	0	0	0	1	0	0	0	0	0	0	0	1	0	0	0	2	2	0	0	0	0	0	0	0	0	0	0	0	0	0	0	0	0	0	0	0.001504	0	0	0	0	0	0
OTU001762	6	0	0	0	0	0	0	2	0	1	0	0	0	0	0	0	0	0	0	1	2	0	0	0	0	0	0	0	0	0	0	0	0	0	0	0	0	0	0	0.003743	0	0.001737	0	0	0	0	0	0	0
OTU001763	6	0	0	0	0	0	0	0	0	0	0	0	0	0	0	0	0	0	0	2	0	0	0	3	0	0	0	0	0	1	0	0	0	0	0	0	0	0	0	0	0	0	0	0	0	0	0	0	0
OTU001764	6	0	0	0	0	0	0	0	0	0	0	0	0	0	0	0	0	0	0	3	0	0	0	0	0	0	0	0	0	0	0	0	3	0	0	0	0	0	0	0	0	0	0	0	0	0	0	0	0
OTU001765	6	0	0	0	5	0	0	0	0	0	0	0	0	0	0	0	0	0	1	0	0	0	0	0	0	0	0	0	0	0	0	0	0	0	0	0	0.007808	0	0	0	0	0	0	0	0	0	0	0	0
OTU001766	6	0	0	0	0	0	0	0	0	0	0	0	0	0	0	0	0	3	0	0	0	0	0	0	0	0	0	0	0	0	3	0	0	0	0	0	0	0	0	0	0	0	0	0	0	0	0	0	0
OTU001767	6	0	0	1	0	0	0	1	0	0	0	0	0	0	0	0	0	0	0	2	0	0	1	0	0	0	0	1	0	0	0	0	0	0	0	0.001777	0	0	0	0.001872	0	0	0	0	0	0	0	0	0
OTU001768	6	0	0	0	0	0	0	0	0	0	0	0	0	0	0	0	0	0	0	0	2	4	0	0	0	0	0	0	0	0	0	0	0	0	0	0	0	0	0	0	0	0	0	0	0	0	0	0	0
OTU001769	6	0	0	0	0	0	2	1	0	0	0	0	0	0	0	0	3	0	0	0	0	0	0	0	0	0	0	0	0	0	0	0	0	0	0	0	0	0	0.003392	0.001872	0	0	0	0	0	0	0	0	0.00441
OTU001770	6	0	4	0	0	0	0	0	0	0	0	0	0	0	0	0	0	0	0	2	0	0	0	0	0	0	0	0	0	0	0	0	0	0	0.007263	0	0	0	0	0	0	0	0	0	0	0	0	0	0
OTU001771	6	0	0	1	0	0	0	0	0	0	0	0	0	0	1	1	0	0	0	0	0	0	0	0	0	2	0	0	0	0	1	0	0	0	0	0.001777	0	0	0	0	0	0	0	0	0	0	0.001469	0.001684	0
OTU001772	6	0	0	0	0	0	0	0	0	0	0	0	1	0	0	0	0	2	0	0	0	0	0	0	2	0	0	0	1	0	0	0	0	0	0	0	0	0	0	0	0	0	0	0	0.001844	0	0	0	0
OTU001773	6	0	0	0	0	1	0	0	1	0	0	0	0	0	0	0	0	0	0	0	0	0	3	0	0	1	0	0	0	0	0	0	0	0	0	0	0	0.001799	0	0	0.001696	0	0	0	0	0	0	0	0
OTU001774	6	0	2	0	0	0	0	0	0	0	0	0	0	0	0	0	0	0	1	0	0	0	0	0	0	0	0	0	0	0	3	0	0	0	0.003632	0	0	0	0	0	0	0	0	0	0	0	0	0	0
OTU001775	6	0	0	0	0	0	0	0	0	0	0	0	0	0	0	0	0	0	0	0	0	0	4	0	0	1	0	0	0	0	1	0	0	0	0	0	0	0	0	0	0	0	0	0	0	0	0	0	0
OTU001776	6	0	0	0	0	0	4	0	0	0	0	0	0	0	0	0	0	1	0	0	0	0	0	0	0	0	0	0	0	0	0	0	1	0	0	0	0	0	0.006784	0	0	0	0	0	0	0	0	0	0
OTU001777	6	0	0	0	0	0	1	0	0	0	0	0	0	1	0	0	0	0	0	0	0	0	0	0	0	0	2	0	2	0	0	0	0	0	0	0	0	0	0.001696	0	0	0	0	0	0	0.001803	0	0	0
OTU001778	6	0	0	0	0	0	0	0	0	0	0	0	0	0	0	0	0	0	0	0	0	0	0	3	0	0	0	0	0	0	3	0	0	0	0	0	0	0	0	0	0	0	0	0	0	0	0	0	0
OTU001779	6	0	0	0	1	0	0	0	0	0	0	0	0	0	0	0	0	0	0	0	0	2	0	0	0	1	0	0	0	0	0	0	2	0	0	0	0.001562	0	0	0	0	0	0	0	0	0	0	0	0
OTU001780	6	0	0	0	0	0	0	0	4	0	0	0	0	0	1	0	0	0	0	0	0	0	1	0	0	0	0	0	0	0	0	0	0	0	0	0	0	0	0	0	0.006784	0	0	0	0	0	0.001469	0	0
OTU001781	6	0	0	0	0	2	0	0	0	0	0	0	0	0	0	0	0	0	0	0	0	0	0	0	0	0	0	0	0	4	0	0	0	0	0	0	0	0.003599	0	0	0	0	0	0	0	0	0	0	0
OTU001782	6	0	0	0	0	0	0	0	0	0	0	1	0	0	1	0	0	0	0	0	0	4	0	0	0	0	0	0	0	0	0	0	0	0	0	0	0	0	0	0	0	0	0	0.001778	0	0	0.001469	0	0
OTU001783	6	0	0	0	0	0	0	0	0	0	1	0	0	0	0	0	0	0	0	0	0	0	0	0	3	0	0	0	0	0	1	0	1	0	0	0	0	0	0	0	0	0	0.001504	0	0	0	0	0	0
OTU001784	6	0	0	0	0	0	0	2	3	1	0	0	0	0	0	0	0	0	0	0	0	0	0	0	0	0	0	0	0	0	0	0	0	0	0	0	0	0	0	0.003743	0.005088	0.001737	0	0	0	0	0	0	0
OTU001785	6	0	0	0	0	0	0	0	0	3	0	0	1	0	0	0	0	0	0	0	0	1	1	0	0	0	0	0	0	0	0	0	0	0	0	0	0	0	0	0	0	0.005211	0	0	0.001844	0	0	0	0
OTU001786	6	0	0	0	0	2	0	0	0	0	0	0	0	0	0	0	0	0	1	0	3	0	0	0	0	0	0	0	0	0	0	0	0	0	0	0	0	0.003599	0	0	0	0	0	0	0	0	0	0	0
OTU001787	6	0	0	0	0	0	0	0	0	0	1	0	0	0	2	0	0	0	0	0	0	0	0	0	0	0	0	0	0	0	0	3	0	0	0	0	0	0	0	0	0	0	0.001504	0	0	0	0.002938	0	0
OTU001788	6	0	0	0	0	0	0	0	1	0	0	0	1	0	0	0	0	1	2	0	1	0	0	0	0	0	0	0	0	0	0	0	0	0	0	0	0	0	0	0	0.001696	0	0	0	0.001844	0	0	0	0
OTU001789	6	0	0	0	0	0	0	0	0	0	0	0	0	0	4	0	0	2	0	0	0	0	0	0	0	0	0	0	0	0	0	0	0	0	0	0	0	0	0	0	0	0	0	0	0	0	0.005876	0	0
OTU001790	6	0	0	0	0	0	0	0	0	0	0	0	0	4	0	0	0	0	0	1	0	0	0	0	0	0	0	0	0	0	0	1	0	0	0	0	0	0	0	0	0	0	0	0	0	0.007211	0	0	0
OTU001791	6	1	0	0	0	0	0	0	0	0	0	0	0	0	0	0	0	0	0	0	0	2	0	0	3	0	0	0	0	0	0	0	0	0.001647	0	0	0	0	0	0	0	0	0	0	0	0	0	0	0
OTU001792	6	0	0	0	0	0	0	0	0	0	0	0	0	0	0	0	0	0	0	0	4	0	0	0	0	0	1	0	0	0	1	0	0	0	0	0	0	0	0	0	0	0	0	0	0	0	0	0	0
OTU001793	6	0	0	0	0	0	0	0	0	1	0	0	0	0	0	0	0	0	0	0	0	0	3	0	0	0	0	0	0	2	0	0	0	0	0	0	0	0	0	0	0	0.001737	0	0	0	0	0	0	0
OTU001794	6	0	3	1	0	0	0	0	0	0	0	0	0	0	0	0	0	0	0	2	0	0	0	0	0	0	0	0	0	0	0	0	0	0	0.005447	0.001777	0	0	0	0	0	0	0	0	0	0	0	0	0
OTU001795	6	2	0	0	0	0	0	0	0	0	2	0	0	0	0	0	0	0	0	0	0	0	0	1	0	0	0	0	1	0	0	0	0	0.003293	0	0	0	0	0	0	0	0	0.003008	0	0	0	0	0	0
OTU001796	6	0	0	0	0	0	2	0	0	0	0	0	0	0	1	0	0	1	0	0	0	0	0	2	0	0	0	0	0	0	0	0	0	0	0	0	0	0	0.003392	0	0	0	0	0	0	0	0.001469	0	0
OTU001797	6	0	5	0	0	0	0	0	0	0	0	0	0	0	0	0	0	0	0	0	0	0	0	0	0	0	0	0	0	1	0	0	0	0	0.009079	0	0	0	0	0	0	0	0	0	0	0	0	0	0
OTU001798	6	0	0	0	0	0	0	0	0	0	0	0	0	0	0	0	0	0	0	0	0	0	0	0	0	0	6	0	0	0	0	0	0	0	0	0	0	0	0	0	0	0	0	0	0	0	0	0	0
OTU001799	6	0	0	0	0	0	0	0	0	0	1	0	0	0	0	0	0	0	0	0	0	0	3	0	0	0	1	1	0	0	0	0	0	0	0	0	0	0	0	0	0	0	0.001504	0	0	0	0	0	0
OTU001800	6	0	1	1	0	0	2	0	0	0	1	0	0	0	0	0	0	0	0	0	0	0	1	0	0	0	0	0	0	0	0	0	0	0	0.001816	0.001777	0	0	0.003392	0	0	0	0.001504	0	0	0	0	0	0
OTU001801	6	0	0	0	0	0	0	4	2	0	0	0	0	0	0	0	0	0	0	0	0	0	0	0	0	0	0	0	0	0	0	0	0	0	0	0	0	0	0	0.007487	0.003392	0	0	0	0	0	0	0	0
OTU001802	6	0	0	0	0	0	2	0	0	0	0	0	0	0	0	0	1	0	0	0	0	1	0	0	0	1	0	0	0	0	0	1	0	0	0	0	0	0	0.003392	0	0	0	0	0	0	0	0	0	0.00147
OTU001803	6	0	0	0	0	0	0	0	0	0	0	0	0	0	0	0	0	0	0	0	0	1	0	0	0	1	1	0	0	3	0	0	0	0	0	0	0	0	0	0	0	0	0	0	0	0	0	0	0
OTU001804	6	0	0	0	0	2	0	0	1	2	1	0	0	0	0	0	0	0	0	0	0	0	0	0	0	0	0	0	0	0	0	0	0	0	0	0	0	0.003599	0	0	0.001696	0.003474	0.001504	0	0	0	0	0	0
OTU001805	6	0	0	0	0	2	0	2	0	0	1	0	0	0	0	0	0	0	0	0	0	0	0	0	0	0	0	0	1	0	0	0	0	0	0	0	0	0.003599	0	0.003743	0	0	0.001504	0	0	0	0	0	0
OTU001806	6	0	0	0	0	0	0	0	2	0	0	0	0	0	1	0	0	0	1	0	0	0	0	0	0	0	0	0	2	0	0	0	0	0	0	0	0	0	0	0	0.003392	0	0	0	0	0	0.001469	0	0
OTU001807	6	2	1	0	0	0	0	0	0	0	0	0	0	0	0	0	0	0	0	0	1	0	0	0	0	0	0	2	0	0	0	0	0	0.003293	0.001816	0	0	0	0	0	0	0	0	0	0	0	0	0	0
OTU001808	6	0	0	0	0	0	0	0	0	0	0	0	2	0	0	0	0	1	0	0	0	0	2	0	0	0	0	0	0	0	1	0	0	0	0	0	0	0	0	0	0	0	0	0	0.003688	0	0	0	0
OTU001809	6	0	0	0	0	0	0	0	0	0	0	0	0	0	0	0	0	0	1	4	0	0	0	0	0	1	0	0	0	0	0	0	0	0	0	0	0	0	0	0	0	0	0	0	0	0	0	0	0
OTU001810	6	0	0	0	0	0	4	1	0	0	0	0	0	0	1	0	0	0	0	0	0	0	0	0	0	0	0	0	0	0	0	0	0	0	0	0	0	0	0.006784	0.001872	0	0	0	0	0	0	0.001469	0	0
OTU001811	6	0	0	0	0	0	0	0	0	0	0	0	0	4	1	0	1	0	0	0	0	0	0	0	0	0	0	0	0	0	0	0	0	0	0	0	0	0	0	0	0	0	0	0	0	0.007211	0.001469	0	0.00147
OTU001812	6	1	0	0	0	0	0	0	1	0	0	0	1	0	0	0	0	0	0	0	0	0	0	0	0	2	0	0	0	0	0	1	0	0.001647	0	0	0	0	0	0	0.001696	0	0	0	0.001844	0	0	0	0
OTU001813	6	0	0	1	0	0	0	0	0	0	0	0	4	0	0	0	0	0	0	0	0	0	0	0	0	0	0	0	0	1	0	0	0	0	0	0.001777	0	0	0	0	0	0	0	0	0.007376	0	0	0	0
OTU001814	6	1	0	0	0	0	0	3	0	0	0	0	0	0	0	0	1	0	0	1	0	0	0	0	0	0	0	0	0	0	0	0	0	0.001647	0	0	0	0	0	0.005615	0	0	0	0	0	0	0	0	0.00147
OTU001815	6	0	0	0	0	0	0	0	0	0	1	0	0	0	0	0	0	0	0	0	2	0	0	0	0	1	0	2	0	0	0	0	0	0	0	0	0	0	0	0	0	0	0.001504	0	0	0	0	0	0
OTU001816	6	0	0	0	0	0	2	0	0	3	0	0	0	0	0	0	0	0	0	0	0	0	1	0	0	0	0	0	0	0	0	0	0	0	0	0	0	0	0.003392	0	0	0.005211	0	0	0	0	0	0	0
OTU001817	6	0	0	0	0	0	0	0	0	0	0	0	0	0	0	0	0	0	0	0	4	1	0	0	0	0	1	0	0	0	0	0	0	0	0	0	0	0	0	0	0	0	0	0	0	0	0	0	0
OTU001818	6	0	0	0	0	0	0	0	0	0	0	0	0	0	1	2	0	0	0	0	0	0	0	0	0	0	0	3	0	0	0	0	0	0	0	0	0	0	0	0	0	0	0	0	0	0	0.001469	0.003369	0
OTU001819	6	0	1	0	2	0	2	0	0	0	0	0	0	0	1	0	0	0	0	0	0	0	0	0	0	0	0	0	0	0	0	0	0	0	0.001816	0	0.003123	0	0.003392	0	0	0	0	0	0	0	0.001469	0	0
OTU001820	6	0	0	0	0	0	0	0	0	0	0	0	0	1	0	0	0	5	0	0	0	0	0	0	0	0	0	0	0	0	0	0	0	0	0	0	0	0	0	0	0	0	0	0	0	0.001803	0	0	0
OTU001821	6	0	0	0	0	0	0	0	0	1	0	2	0	0	0	0	0	0	0	0	0	0	0	0	0	0	0	0	2	0	0	0	1	0	0	0	0	0	0	0	0	0.001737	0	0.003556	0	0	0	0	0
OTU001822	6	0	0	0	0	0	0	0	3	0	0	0	0	1	0	0	0	1	0	0	0	0	0	1	0	0	0	0	0	0	0	0	0	0	0	0	0	0	0	0	0.005088	0	0	0	0	0.001803	0	0	0
OTU001823	6	0	0	3	2	0	0	0	0	0	0	0	0	0	0	0	0	0	0	0	0	1	0	0	0	0	0	0	0	0	0	0	0	0	0	0.00533	0.003123	0	0	0	0	0	0	0	0	0	0	0	0
OTU001824	6	0	0	0	0	0	0	0	1	0	0	0	0	0	0	0	2	1	0	0	0	0	1	0	0	0	1	0	0	0	0	0	0	0	0	0	0	0	0	0	0.001696	0	0	0	0	0	0	0	0.00294
OTU001825	6	0	0	0	0	0	0	0	0	0	0	0	0	0	1	0	0	0	0	0	0	0	3	1	0	0	0	0	0	0	0	1	0	0	0	0	0	0	0	0	0	0	0	0	0	0	0.001469	0	0
OTU001826	6	0	0	0	3	0	0	0	0	0	0	0	0	0	0	0	0	0	0	0	0	0	0	0	0	3	0	0	0	0	0	0	0	0	0	0	0.004685	0	0	0	0	0	0	0	0	0	0	0	0
OTU001827	6	1	0	0	0	0	0	0	0	2	0	0	0	0	0	0	0	0	0	0	0	0	3	0	0	0	0	0	0	0	0	0	0	0.001647	0	0	0	0	0	0	0	0.003474	0	0	0	0	0	0	0
OTU001828	6	0	0	0	0	0	0	0	0	6	0	0	0	0	0	0	0	0	0	0	0	0	0	0	0	0	0	0	0	0	0	0	0	0	0	0	0	0	0	0	0	0.010423	0	0	0	0	0	0	0
OTU001829	6	0	2	0	1	0	0	0	0	0	0	0	0	0	0	0	0	0	0	0	0	0	0	0	0	0	0	0	0	3	0	0	0	0	0.003632	0	0.001562	0	0	0	0	0	0	0	0	0	0	0	0
OTU001830	6	0	0	0	0	0	0	1	0	0	0	0	0	0	0	0	0	0	0	0	0	0	0	0	0	0	0	0	0	0	5	0	0	0	0	0	0	0	0	0.001872	0	0	0	0	0	0	0	0	0
OTU001831	6	0	0	0	0	0	0	0	0	0	0	0	0	0	1	0	3	0	0	0	2	0	0	0	0	0	0	0	0	0	0	0	0	0	0	0	0	0	0	0	0	0	0	0	0	0	0.001469	0	0.00441
OTU001832	6	0	0	1	0	0	0	2	0	0	0	0	0	0	3	0	0	0	0	0	0	0	0	0	0	0	0	0	0	0	0	0	0	0	0	0.001777	0	0	0	0.003743	0	0	0	0	0	0	0.004407	0	0
OTU001833	6	0	0	0	0	0	0	0	0	0	0	0	1	0	0	0	0	0	1	0	0	0	0	1	2	0	0	0	0	0	0	1	0	0	0	0	0	0	0	0	0	0	0	0	0.001844	0	0	0	0
OTU001834	6	0	0	0	0	0	5	0	0	0	0	0	0	0	1	0	0	0	0	0	0	0	0	0	0	0	0	0	0	0	0	0	0	0	0	0	0	0	0.008479	0	0	0	0	0	0	0	0.001469	0	0
OTU001835	6	0	0	0	0	0	4	0	0	0	0	0	0	0	0	0	0	0	0	0	0	0	0	0	1	0	0	0	1	0	0	0	0	0	0	0	0	0	0.006784	0	0	0	0	0	0	0	0	0	0
OTU001836	6	0	0	0	1	0	0	0	0	0	0	2	3	0	0	0	0	0	0	0	0	0	0	0	0	0	0	0	0	0	0	0	0	0	0	0	0.001562	0	0	0	0	0	0	0.003556	0.005532	0	0	0	0
OTU001837	6	0	0	0	0	0	0	0	0	0	0	0	0	0	1	0	0	3	1	0	0	0	0	0	0	0	0	0	0	0	0	1	0	0	0	0	0	0	0	0	0	0	0	0	0	0	0.001469	0	0
OTU001838	6	0	2	0	0	0	1	0	0	0	0	0	0	0	0	0	0	3	0	0	0	0	0	0	0	0	0	0	0	0	0	0	0	0	0.003632	0	0	0	0.001696	0	0	0	0	0	0	0	0	0	0
OTU001839	6	0	1	1	0	1	0	0	0	0	0	0	0	0	0	0	0	0	0	0	0	0	0	0	0	0	3	0	0	0	0	0	0	0	0.001816	0.001777	0	0.001799	0	0	0	0	0	0	0	0	0	0	0
OTU001840	6	5	0	0	0	0	0	0	0	0	0	0	0	0	0	0	0	0	0	0	0	0	0	0	1	0	0	0	0	0	0	0	0	0.008233	0	0	0	0	0	0	0	0	0	0	0	0	0	0	0
OTU001841	6	0	0	0	0	3	0	0	0	0	0	0	0	0	0	0	0	0	0	0	3	0	0	0	0	0	0	0	0	0	0	0	0	0	0	0	0	0.005398	0	0	0	0	0	0	0	0	0	0	0
OTU001842	6	0	0	0	0	0	0	0	0	0	0	0	0	0	2	0	0	2	0	0	0	0	0	0	0	0	0	0	0	0	2	0	0	0	0	0	0	0	0	0	0	0	0	0	0	0	0.002938	0	0
OTU001843	6	2	0	0	0	0	0	0	0	0	0	0	0	0	0	0	0	0	0	0	0	0	0	0	0	0	0	3	0	0	0	1	0	0.003293	0	0	0	0	0	0	0	0	0	0	0	0	0	0	0
OTU001844	6	0	0	0	0	0	0	0	0	1	0	0	0	0	0	0	0	0	0	0	0	0	0	0	0	0	0	5	0	0	0	0	0	0	0	0	0	0	0	0	0	0.001737	0	0	0	0	0	0	0
OTU001845	6	1	0	0	0	0	0	0	0	0	0	0	1	0	0	0	0	0	0	0	1	0	0	0	0	0	3	0	0	0	0	0	0	0.001647	0	0	0	0	0	0	0	0	0	0	0.001844	0	0	0	0
OTU001846	6	0	0	0	0	0	0	0	0	0	0	0	0	6	0	0	0	0	0	0	0	0	0	0	0	0	0	0	0	0	0	0	0	0	0	0	0	0	0	0	0	0	0	0	0	0.010816	0	0	0
OTU001847	6	0	0	0	0	0	0	0	0	0	0	0	0	0	0	0	0	0	0	0	0	1	0	0	0	0	3	0	0	2	0	0	0	0	0	0	0	0	0	0	0	0	0	0	0	0	0	0	0
OTU001848	6	0	0	0	0	0	2	0	0	0	0	0	0	0	0	0	0	1	3	0	0	0	0	0	0	0	0	0	0	0	0	0	0	0	0	0	0	0	0.003392	0	0	0	0	0	0	0	0	0	0
OTU001849	6	0	0	0	0	0	0	0	0	0	0	0	0	0	0	0	0	0	2	1	0	0	0	0	0	2	0	1	0	0	0	0	0	0	0	0	0	0	0	0	0	0	0	0	0	0	0	0	0
OTU001850	6	0	0	0	0	0	0	0	0	1	1	0	0	1	0	0	0	0	0	0	0	2	0	0	0	0	1	0	0	0	0	0	0	0	0	0	0	0	0	0	0	0.001737	0.001504	0	0	0.001803	0	0	0
OTU001851	6	0	0	0	0	2	0	0	0	0	1	0	0	0	0	0	0	0	0	0	2	0	0	0	0	0	0	0	1	0	0	0	0	0	0	0	0	0.003599	0	0	0	0	0.001504	0	0	0	0	0	0
OTU001852	6	0	0	0	0	0	1	5	0	0	0	0	0	0	0	0	0	0	0	0	0	0	0	0	0	0	0	0	0	0	0	0	0	0	0	0	0	0	0.001696	0.009359	0	0	0	0	0	0	0	0	0
OTU001853	6	3	0	0	0	0	0	0	0	0	0	0	0	0	0	1	0	0	0	0	1	0	0	0	0	0	0	0	0	0	0	1	0	0.00494	0	0	0	0	0	0	0	0	0	0	0	0	0	0.001684	0
OTU001854	6	0	2	0	0	0	0	0	0	0	0	0	0	0	0	0	0	0	0	3	0	0	0	1	0	0	0	0	0	0	0	0	0	0	0.003632	0	0	0	0	0	0	0	0	0	0	0	0	0	0
OTU001855	6	1	0	0	0	0	0	0	0	0	0	0	0	0	0	0	0	0	0	1	0	0	0	0	0	0	0	1	0	0	3	0	0	0.001647	0	0	0	0	0	0	0	0	0	0	0	0	0	0	0
OTU001856	6	0	0	0	0	0	0	0	1	0	0	0	0	0	0	0	0	0	0	0	0	0	0	0	4	0	0	0	1	0	0	0	0	0	0	0	0	0	0	0	0.001696	0	0	0	0	0	0	0	0
OTU001857	6	0	1	0	0	0	0	0	0	1	0	0	0	0	0	0	0	2	2	0	0	0	0	0	0	0	0	0	0	0	0	0	0	0	0.001816	0	0	0	0	0	0	0.001737	0	0	0	0	0	0	0
OTU001858	6	0	0	3	0	0	0	0	0	0	0	0	0	0	0	0	0	0	0	0	0	0	0	0	3	0	0	0	0	0	0	0	0	0	0	0.00533	0	0	0	0	0	0	0	0	0	0	0	0	0
OTU001859	6	4	0	0	0	0	0	0	0	0	0	0	0	0	0	0	0	0	0	0	1	0	0	0	0	0	1	0	0	0	0	0	0	0.006586	0	0	0	0	0	0	0	0	0	0	0	0	0	0	0
OTU001860	6	0	0	0	0	0	0	0	2	0	0	0	0	0	0	0	0	0	1	0	3	0	0	0	0	0	0	0	0	0	0	0	0	0	0	0	0	0	0	0	0.003392	0	0	0	0	0	0	0	0
OTU001861	6	0	0	0	1	0	0	0	0	0	0	0	0	0	4	0	0	0	0	1	0	0	0	0	0	0	0	0	0	0	0	0	0	0	0	0	0.001562	0	0	0	0	0	0	0	0	0	0.005876	0	0
OTU001862	5	0	0	0	0	0	0	0	0	0	0	0	3	0	0	1	0	0	0	1	0	0	0	0	0	0	0	0	0	0	0	0	0	0	0	0	0	0	0	0	0	0	0	0	0.005532	0	0	0.001684	0
OTU001863	5	0	0	0	0	0	0	0	0	0	0	0	0	0	0	0	0	5	0	0	0	0	0	0	0	0	0	0	0	0	0	0	0	0	0	0	0	0	0	0	0	0	0	0	0	0	0	0	0
OTU001864	5	0	0	0	0	0	0	0	0	0	0	0	1	0	0	0	0	0	0	0	4	0	0	0	0	0	0	0	0	0	0	0	0	0	0	0	0	0	0	0	0	0	0	0	0.001844	0	0	0	0
OTU001865	5	0	0	0	0	0	0	0	0	0	0	0	0	0	0	0	0	0	0	0	2	0	3	0	0	0	0	0	0	0	0	0	0	0	0	0	0	0	0	0	0	0	0	0	0	0	0	0	0
OTU001866	5	0	0	0	0	0	0	0	3	0	0	0	0	0	0	0	0	0	0	0	0	0	0	0	0	0	2	0	0	0	0	0	0	0	0	0	0	0	0	0	0.005088	0	0	0	0	0	0	0	0
OTU001867	5	0	1	0	2	2	0	0	0	0	0	0	0	0	0	0	0	0	0	0	0	0	0	0	0	0	0	0	0	0	0	0	0	0	0.001816	0	0.003123	0.003599	0	0	0	0	0	0	0	0	0	0	0
OTU001868	5	0	0	0	0	3	0	0	1	0	0	0	0	0	0	0	0	0	0	0	0	0	0	0	0	1	0	0	0	0	0	0	0	0	0	0	0	0.005398	0	0	0.001696	0	0	0	0	0	0	0	0
OTU001869	5	0	0	0	0	1	0	0	0	0	0	0	0	0	1	0	0	0	0	0	0	0	0	0	0	0	0	0	0	3	0	0	0	0	0	0	0	0.001799	0	0	0	0	0	0	0	0	0.001469	0	0
OTU001870	5	0	0	0	0	1	0	0	0	1	2	1	0	0	0	0	0	0	0	0	0	0	0	0	0	0	0	0	0	0	0	0	0	0	0	0	0	0.001799	0	0	0	0.001737	0.003008	0.001778	0	0	0	0	0
OTU001871	5	0	0	0	0	0	0	1	0	0	0	0	0	0	0	0	0	0	0	0	0	0	4	0	0	0	0	0	0	0	0	0	0	0	0	0	0	0	0	0.001872	0	0	0	0	0	0	0	0	0
OTU001872	5	0	0	0	3	0	0	0	0	0	0	0	0	0	0	0	0	0	1	0	0	0	0	0	1	0	0	0	0	0	0	0	0	0	0	0	0.004685	0	0	0	0	0	0	0	0	0	0	0	0
OTU001873	5	0	0	0	4	0	0	0	0	0	0	0	0	0	0	0	0	0	0	0	0	0	0	0	1	0	0	0	0	0	0	0	0	0	0	0	0.006246	0	0	0	0	0	0	0	0	0	0	0	0
OTU001874	5	0	0	0	0	0	0	0	0	0	0	0	0	0	0	0	0	2	0	0	0	0	0	0	0	0	0	0	1	0	2	0	0	0	0	0	0	0	0	0	0	0	0	0	0	0	0	0	0
OTU001875	5	0	0	0	1	0	0	0	0	0	0	0	0	0	3	0	0	0	0	0	0	0	0	0	0	1	0	0	0	0	0	0	0	0	0	0	0.001562	0	0	0	0	0	0	0	0	0	0.004407	0	0
OTU001876	5	0	0	0	0	0	0	0	0	0	0	0	1	0	0	3	0	0	0	0	0	1	0	0	0	0	0	0	0	0	0	0	0	0	0	0	0	0	0	0	0	0	0	0	0.001844	0	0	0.005053	0
OTU001877	5	0	0	0	0	0	1	0	0	0	0	0	0	0	0	0	0	0	0	0	2	0	0	0	0	0	0	2	0	0	0	0	0	0	0	0	0	0	0.001696	0	0	0	0	0	0	0	0	0	0
OTU001878	5	0	0	0	0	0	0	0	0	0	1	0	0	1	0	0	0	0	0	0	0	3	0	0	0	0	0	0	0	0	0	0	0	0	0	0	0	0	0	0	0	0	0.001504	0	0	0.001803	0	0	0
OTU001879	5	0	0	0	0	0	0	0	0	0	0	0	0	0	3	0	0	1	0	0	0	0	0	0	0	0	0	0	0	0	0	0	1	0	0	0	0	0	0	0	0	0	0	0	0	0	0.004407	0	0
OTU001880	5	0	0	0	0	0	0	0	0	0	0	0	0	3	0	0	0	0	0	0	2	0	0	0	0	0	0	0	0	0	0	0	0	0	0	0	0	0	0	0	0	0	0	0	0	0.005408	0	0	0
OTU001881	5	0	1	0	2	0	0	0	0	0	0	1	0	0	0	0	0	0	0	0	0	0	0	0	0	0	0	1	0	0	0	0	0	0	0.001816	0	0.003123	0	0	0	0	0	0	0.001778	0	0	0	0	0
OTU001882	5	0	2	0	0	0	0	0	0	0	0	0	0	0	0	0	0	0	0	0	0	0	3	0	0	0	0	0	0	0	0	0	0	0	0.003632	0	0	0	0	0	0	0	0	0	0	0	0	0	0
OTU001883	5	0	0	0	0	0	0	0	0	0	0	0	0	0	1	0	0	0	0	0	0	0	2	0	0	0	0	0	0	0	0	2	0	0	0	0	0	0	0	0	0	0	0	0	0	0	0.001469	0	0
OTU001884	5	0	0	0	0	0	0	3	0	0	0	0	0	0	0	0	0	0	0	0	0	0	0	0	0	0	0	0	0	0	0	0	2	0	0	0	0	0	0	0.005615	0	0	0	0	0	0	0	0	0
OTU001885	5	0	0	0	0	0	0	0	0	0	0	0	0	0	0	0	4	0	0	0	0	0	0	0	0	1	0	0	0	0	0	0	0	0	0	0	0	0	0	0	0	0	0	0	0	0	0	0	0.00588
OTU001886	5	0	0	0	0	0	0	0	0	0	0	0	0	0	0	0	0	0	4	0	0	0	0	0	0	0	0	0	1	0	0	0	0	0	0	0	0	0	0	0	0	0	0	0	0	0	0	0	0
OTU001887	5	0	0	0	0	0	0	1	0	2	0	0	0	0	1	0	0	0	0	0	0	0	0	0	0	1	0	0	0	0	0	0	0	0	0	0	0	0	0	0.001872	0	0.003474	0	0	0	0	0.001469	0	0
OTU001888	5	0	0	0	0	0	0	0	0	0	0	0	0	0	0	0	0	0	0	0	0	0	1	2	0	0	0	0	2	0	0	0	0	0	0	0	0	0	0	0	0	0	0	0	0	0	0	0	0
OTU001889	5	0	0	0	0	0	0	1	1	0	0	0	3	0	0	0	0	0	0	0	0	0	0	0	0	0	0	0	0	0	0	0	0	0	0	0	0	0	0	0.001872	0.001696	0	0	0	0.005532	0	0	0	0
OTU001890	5	0	0	0	0	1	0	0	0	0	0	0	0	0	0	0	0	0	0	0	2	0	0	0	2	0	0	0	0	0	0	0	0	0	0	0	0	0.001799	0	0	0	0	0	0	0	0	0	0	0
OTU001891	5	0	0	0	0	0	5	0	0	0	0	0	0	0	0	0	0	0	0	0	0	0	0	0	0	0	0	0	0	0	0	0	0	0	0	0	0	0	0.008479	0	0	0	0	0	0	0	0	0	0
OTU001892	5	0	0	0	3	0	0	0	1	0	0	0	0	0	0	0	0	0	0	0	0	0	0	0	0	0	0	0	0	0	0	1	0	0	0	0	0.004685	0	0	0	0.001696	0	0	0	0	0	0	0	0
OTU001893	5	0	0	0	0	0	0	0	0	0	0	0	0	0	0	0	0	0	0	0	0	0	0	5	0	0	0	0	0	0	0	0	0	0	0	0	0	0	0	0	0	0	0	0	0	0	0	0	0
OTU001894	5	0	0	0	0	0	0	0	0	0	0	1	0	0	0	0	0	0	0	0	2	0	0	0	0	0	0	0	0	0	2	0	0	0	0	0	0	0	0	0	0	0	0	0.001778	0	0	0	0	0
OTU001895	5	0	2	0	0	1	0	0	0	0	0	0	0	0	0	0	0	0	0	1	0	0	1	0	0	0	0	0	0	0	0	0	0	0	0.003632	0	0	0.001799	0	0	0	0	0	0	0	0	0	0	0
OTU001896	5	0	0	0	0	0	0	1	0	0	0	0	0	1	0	0	0	0	0	0	0	0	0	0	0	0	3	0	0	0	0	0	0	0	0	0	0	0	0	0.001872	0	0	0	0	0	0.001803	0	0	0
OTU001897	5	0	0	0	0	0	0	0	0	0	0	0	0	0	0	0	0	0	1	0	0	2	0	0	0	0	0	2	0	0	0	0	0	0	0	0	0	0	0	0	0	0	0	0	0	0	0	0	0
OTU001898	5	0	0	0	4	0	0	0	0	0	0	0	0	0	0	0	0	0	0	0	0	0	0	0	0	0	0	0	0	0	0	1	0	0	0	0	0.006246	0	0	0	0	0	0	0	0	0	0	0	0
OTU001899	5	0	0	1	0	0	0	0	0	0	0	0	3	0	0	0	0	0	0	0	0	1	0	0	0	0	0	0	0	0	0	0	0	0	0	0.001777	0	0	0	0	0	0	0	0	0.005532	0	0	0	0
OTU001900	5	0	0	0	0	0	0	0	3	0	0	0	0	1	0	0	0	0	0	0	0	0	0	0	0	0	1	0	0	0	0	0	0	0	0	0	0	0	0	0	0.005088	0	0	0	0	0.001803	0	0	0
OTU001901	5	0	0	0	0	0	0	0	0	0	0	0	0	0	0	0	0	0	0	0	3	0	0	0	0	0	0	0	0	0	0	0	2	0	0	0	0	0	0	0	0	0	0	0	0	0	0	0	0
OTU001902	5	0	3	0	0	0	1	0	0	0	0	1	0	0	0	0	0	0	0	0	0	0	0	0	0	0	0	0	0	0	0	0	0	0	0.005447	0	0	0	0.001696	0	0	0	0	0.001778	0	0	0	0	0
OTU001903	5	0	0	0	0	0	0	0	0	0	2	0	0	0	1	0	0	0	0	0	1	0	0	0	0	1	0	0	0	0	0	0	0	0	0	0	0	0	0	0	0	0	0.003008	0	0	0	0.001469	0	0
OTU001904	5	0	0	0	0	0	0	0	2	0	0	0	0	0	0	0	0	0	0	0	0	0	0	0	0	2	0	0	0	1	0	0	0	0	0	0	0	0	0	0	0.003392	0	0	0	0	0	0	0	0
OTU001905	5	0	0	0	0	0	0	0	4	0	0	0	0	0	0	0	0	0	0	0	0	0	1	0	0	0	0	0	0	0	0	0	0	0	0	0	0	0	0	0	0.006784	0	0	0	0	0	0	0	0
OTU001906	5	0	0	0	0	0	0	1	0	3	0	0	0	0	0	0	0	0	0	0	0	0	0	0	0	0	0	1	0	0	0	0	0	0	0	0	0	0	0	0.001872	0	0.005211	0	0	0	0	0	0	0
OTU001907	5	0	0	0	0	0	1	0	0	0	0	0	1	0	0	0	0	0	0	0	0	0	2	0	0	0	0	1	0	0	0	0	0	0	0	0	0	0	0.001696	0	0	0	0	0	0.001844	0	0	0	0
OTU001908	5	0	0	0	0	0	0	0	0	0	0	0	0	0	0	2	0	0	0	1	0	0	0	0	0	0	1	1	0	0	0	0	0	0	0	0	0	0	0	0	0	0	0	0	0	0	0	0.003369	0
OTU001909	5	0	0	0	0	0	2	0	0	0	0	0	0	0	0	0	0	0	0	0	0	0	0	0	0	0	0	0	0	0	3	0	0	0	0	0	0	0	0.003392	0	0	0	0	0	0	0	0	0	0
OTU001910	5	0	0	0	0	0	0	0	0	0	0	0	3	0	0	0	0	0	0	0	1	0	0	0	0	0	0	0	0	0	0	0	1	0	0	0	0	0	0	0	0	0	0	0	0.005532	0	0	0	0
OTU001911	5	0	0	0	0	0	0	0	0	0	0	0	0	0	0	0	3	0	0	0	0	0	2	0	0	0	0	0	0	0	0	0	0	0	0	0	0	0	0	0	0	0	0	0	0	0	0	0	0.00441
OTU001912	5	0	0	0	0	0	0	0	0	0	0	0	0	0	0	0	0	0	0	0	0	0	0	0	1	0	0	0	0	4	0	0	0	0	0	0	0	0	0	0	0	0	0	0	0	0	0	0	0
OTU001913	5	0	0	0	0	0	0	0	0	0	0	0	0	0	0	0	0	0	0	0	0	2	0	1	0	0	0	0	0	0	0	2	0	0	0	0	0	0	0	0	0	0	0	0	0	0	0	0	0
OTU001914	5	0	0	0	0	0	0	0	0	0	0	0	0	0	0	0	0	0	0	0	0	0	0	0	3	2	0	0	0	0	0	0	0	0	0	0	0	0	0	0	0	0	0	0	0	0	0	0	0
OTU001915	5	0	0	0	0	0	0	0	0	0	0	0	0	0	0	0	0	0	0	0	0	1	0	0	0	0	3	0	0	0	1	0	0	0	0	0	0	0	0	0	0	0	0	0	0	0	0	0	0
OTU001916	5	0	0	0	0	1	0	0	0	0	0	0	0	0	0	0	0	0	0	0	0	4	0	0	0	0	0	0	0	0	0	0	0	0	0	0	0	0.001799	0	0	0	0	0	0	0	0	0	0	0
OTU001917	5	0	0	0	0	0	0	0	4	0	0	0	0	0	0	0	0	0	0	0	0	0	0	0	0	1	0	0	0	0	0	0	0	0	0	0	0	0	0	0	0.006784	0	0	0	0	0	0	0	0
OTU001918	5	0	0	2	0	0	0	0	0	0	0	0	0	0	0	0	0	0	0	0	0	0	3	0	0	0	0	0	0	0	0	0	0	0	0	0.003553	0	0	0	0	0	0	0	0	0	0	0	0	0
OTU001919	5	0	5	0	0	0	0	0	0	0	0	0	0	0	0	0	0	0	0	0	0	0	0	0	0	0	0	0	0	0	0	0	0	0	0.009079	0	0	0	0	0	0	0	0	0	0	0	0	0	0
OTU001920	5	0	4	0	0	0	0	0	0	0	0	0	0	0	0	0	0	1	0	0	0	0	0	0	0	0	0	0	0	0	0	0	0	0	0.007263	0	0	0	0	0	0	0	0	0	0	0	0	0	0
OTU001921	5	0	0	0	0	4	0	0	0	0	0	0	0	0	0	0	0	0	0	0	0	0	1	0	0	0	0	0	0	0	0	0	0	0	0	0	0	0.007198	0	0	0	0	0	0	0	0	0	0	0
OTU001922	5	0	0	0	0	0	0	0	0	0	0	0	0	0	0	0	0	0	0	0	0	0	0	0	1	0	0	4	0	0	0	0	0	0	0	0	0	0	0	0	0	0	0	0	0	0	0	0	0
OTU001923	5	0	0	0	0	0	0	0	0	0	0	0	0	0	0	0	0	0	0	0	4	1	0	0	0	0	0	0	0	0	0	0	0	0	0	0	0	0	0	0	0	0	0	0	0	0	0	0	0
OTU001924	5	0	0	0	0	1	0	0	0	0	0	0	0	0	0	0	0	0	0	0	0	0	0	0	0	0	0	0	4	0	0	0	0	0	0	0	0	0.001799	0	0	0	0	0	0	0	0	0	0	0
OTU001925	5	0	4	0	0	0	0	0	0	0	0	0	0	0	0	0	0	0	0	0	0	0	0	0	0	0	0	0	0	1	0	0	0	0	0.007263	0	0	0	0	0	0	0	0	0	0	0	0	0	0
OTU001926	5	0	0	0	1	0	0	0	0	1	0	2	0	0	0	0	0	0	0	0	0	0	0	0	0	0	0	0	0	0	0	1	0	0	0	0	0.001562	0	0	0	0	0.001737	0	0.003556	0	0	0	0	0
OTU001927	5	0	0	0	0	0	0	0	0	1	0	0	0	0	0	0	0	0	0	0	0	0	0	0	0	4	0	0	0	0	0	0	0	0	0	0	0	0	0	0	0	0.001737	0	0	0	0	0	0	0
OTU001928	5	0	0	0	0	0	0	0	4	0	0	0	0	0	0	0	0	0	0	0	0	1	0	0	0	0	0	0	0	0	0	0	0	0	0	0	0	0	0	0	0.006784	0	0	0	0	0	0	0	0
OTU001929	5	0	0	0	0	0	2	0	0	1	0	0	0	2	0	0	0	0	0	0	0	0	0	0	0	0	0	0	0	0	0	0	0	0	0	0	0	0	0.003392	0	0	0.001737	0	0	0	0.003605	0	0	0
OTU001930	5	0	0	1	0	0	0	0	0	3	0	0	0	0	0	0	0	0	0	0	0	0	0	0	0	1	0	0	0	0	0	0	0	0	0	0.001777	0	0	0	0	0	0.005211	0	0	0	0	0	0	0
OTU001931	5	0	0	0	0	0	0	0	0	0	0	0	0	0	0	0	4	0	0	0	0	0	1	0	0	0	0	0	0	0	0	0	0	0	0	0	0	0	0	0	0	0	0	0	0	0	0	0	0.00588
OTU001932	5	0	0	0	1	0	0	0	0	0	3	0	0	0	0	0	0	0	0	0	0	0	0	0	0	0	1	0	0	0	0	0	0	0	0	0	0.001562	0	0	0	0	0	0.004512	0	0	0	0	0	0
OTU001933	5	0	0	0	0	0	0	0	0	0	0	0	0	0	0	0	0	0	0	0	0	0	0	0	0	0	2	0	0	3	0	0	0	0	0	0	0	0	0	0	0	0	0	0	0	0	0	0	0
OTU001934	5	0	1	0	0	0	0	0	0	0	0	0	0	0	1	0	1	0	0	0	0	0	0	0	0	0	0	0	0	2	0	0	0	0	0.001816	0	0	0	0	0	0	0	0	0	0	0	0.001469	0	0.00147
OTU001935	5	0	0	2	0	0	0	1	0	0	0	0	0	0	0	0	0	0	0	0	0	0	2	0	0	0	0	0	0	0	0	0	0	0	0	0.003553	0	0	0	0.001872	0	0	0	0	0	0	0	0	0
OTU001936	5	0	0	0	0	0	0	0	0	0	0	0	0	0	3	0	0	0	0	0	0	0	0	0	0	2	0	0	0	0	0	0	0	0	0	0	0	0	0	0	0	0	0	0	0	0	0.004407	0	0
OTU001937	5	3	0	0	0	0	0	0	0	0	0	0	0	0	0	0	0	2	0	0	0	0	0	0	0	0	0	0	0	0	0	0	0	0.00494	0	0	0	0	0	0	0	0	0	0	0	0	0	0	0
OTU001938	5	0	0	0	0	0	0	0	0	0	0	0	2	1	0	0	1	0	0	0	0	0	0	0	0	0	0	0	0	0	1	0	0	0	0	0	0	0	0	0	0	0	0	0	0.003688	0.001803	0	0	0.00147
OTU001939	5	0	0	0	0	0	0	0	0	0	1	0	1	0	0	0	0	0	0	0	0	2	0	0	0	0	0	0	0	1	0	0	0	0	0	0	0	0	0	0	0	0	0.001504	0	0.001844	0	0	0	0
OTU001940	5	0	0	0	2	0	0	0	1	0	0	0	0	0	0	1	0	0	0	0	0	0	0	0	0	0	0	0	0	0	1	0	0	0	0	0	0.003123	0	0	0	0.001696	0	0	0	0	0	0	0.001684	0
OTU001941	5	0	0	0	0	0	0	0	0	4	0	0	0	0	0	0	1	0	0	0	0	0	0	0	0	0	0	0	0	0	0	0	0	0	0	0	0	0	0	0	0	0.006949	0	0	0	0	0	0	0.00147
OTU001942	5	0	0	0	0	0	0	0	0	0	0	0	0	0	0	5	0	0	0	0	0	0	0	0	0	0	0	0	0	0	0	0	0	0	0	0	0	0	0	0	0	0	0	0	0	0	0	0.008422	0
OTU001943	5	0	0	0	0	1	0	0	0	0	0	0	1	0	0	0	0	0	3	0	0	0	0	0	0	0	0	0	0	0	0	0	0	0	0	0	0	0.001799	0	0	0	0	0	0	0.001844	0	0	0	0
OTU001944	5	0	0	0	1	0	0	0	0	0	0	0	0	0	0	0	0	0	0	4	0	0	0	0	0	0	0	0	0	0	0	0	0	0	0	0	0.001562	0	0	0	0	0	0	0	0	0	0	0	0
OTU001945	5	0	0	0	0	0	0	0	0	0	1	2	0	1	0	0	0	0	0	0	0	0	0	1	0	0	0	0	0	0	0	0	0	0	0	0	0	0	0	0	0	0	0.001504	0.003556	0	0.001803	0	0	0
OTU001946	5	0	0	0	0	0	1	0	4	0	0	0	0	0	0	0	0	0	0	0	0	0	0	0	0	0	0	0	0	0	0	0	0	0	0	0	0	0	0.001696	0	0.006784	0	0	0	0	0	0	0	0
OTU001947	5	0	0	0	0	0	0	0	0	0	0	0	0	0	0	0	3	1	1	0	0	0	0	0	0	0	0	0	0	0	0	0	0	0	0	0	0	0	0	0	0	0	0	0	0	0	0	0	0.00441
OTU001948	5	0	0	0	0	0	0	0	0	0	0	0	0	0	0	0	0	0	0	0	0	0	0	0	0	0	1	0	0	0	4	0	0	0	0	0	0	0	0	0	0	0	0	0	0	0	0	0	0
OTU001949	5	0	0	0	0	0	0	0	0	3	0	0	0	0	0	0	0	0	0	0	0	0	0	0	2	0	0	0	0	0	0	0	0	0	0	0	0	0	0	0	0	0.005211	0	0	0	0	0	0	0
OTU001950	5	0	0	0	0	0	0	0	0	0	0	0	0	0	0	0	0	0	1	0	0	0	3	0	0	0	0	1	0	0	0	0	0	0	0	0	0	0	0	0	0	0	0	0	0	0	0	0	0
OTU001951	5	0	0	3	0	0	0	1	0	0	0	1	0	0	0	0	0	0	0	0	0	0	0	0	0	0	0	0	0	0	0	0	0	0	0	0.00533	0	0	0	0.001872	0	0	0	0.001778	0	0	0	0	0
OTU001952	5	0	0	0	0	0	0	0	0	0	0	0	2	0	0	0	0	0	0	0	0	0	0	2	0	0	0	0	0	0	0	1	0	0	0	0	0	0	0	0	0	0	0	0	0.003688	0	0	0	0
OTU001953	5	3	0	0	0	0	0	0	0	0	0	0	0	0	0	0	0	0	0	0	0	0	0	0	0	2	0	0	0	0	0	0	0	0.00494	0	0	0	0	0	0	0	0	0	0	0	0	0	0	0
OTU001954	5	0	0	0	0	0	1	2	0	0	0	1	0	0	0	0	0	0	0	0	0	0	0	1	0	0	0	0	0	0	0	0	0	0	0	0	0	0	0.001696	0.003743	0	0	0	0.001778	0	0	0	0	0
OTU001955	5	1	1	0	0	0	0	0	0	0	2	0	0	0	0	0	0	0	1	0	0	0	0	0	0	0	0	0	0	0	0	0	0	0.001647	0.001816	0	0	0	0	0	0	0	0.003008	0	0	0	0	0	0
OTU001956	5	0	1	3	1	0	0	0	0	0	0	0	0	0	0	0	0	0	0	0	0	0	0	0	0	0	0	0	0	0	0	0	0	0	0.001816	0.00533	0.001562	0	0	0	0	0	0	0	0	0	0	0	0
OTU001957	5	0	0	0	0	0	0	0	0	0	0	0	0	0	1	0	1	0	0	0	0	0	3	0	0	0	0	0	0	0	0	0	0	0	0	0	0	0	0	0	0	0	0	0	0	0	0.001469	0	0.00147
OTU001958	5	0	2	0	0	0	0	0	0	1	0	0	0	0	0	0	0	0	0	0	0	0	1	0	1	0	0	0	0	0	0	0	0	0	0.003632	0	0	0	0	0	0	0.001737	0	0	0	0	0	0	0
OTU001959	5	0	1	0	0	0	0	0	0	0	0	0	0	0	0	0	0	0	2	0	0	1	0	0	0	1	0	0	0	0	0	0	0	0	0.001816	0	0	0	0	0	0	0	0	0	0	0	0	0	0
OTU001960	5	2	0	0	0	0	2	0	0	0	0	0	0	0	0	0	0	0	0	0	0	0	0	0	0	0	0	0	0	0	0	0	1	0.003293	0	0	0	0	0.003392	0	0	0	0	0	0	0	0	0	0
OTU001961	5	3	0	1	0	0	0	1	0	0	0	0	0	0	0	0	0	0	0	0	0	0	0	0	0	0	0	0	0	0	0	0	0	0.00494	0	0.001777	0	0	0	0.001872	0	0	0	0	0	0	0	0	0
OTU001962	5	0	0	0	0	0	0	0	0	0	0	0	0	0	0	0	4	0	0	0	0	0	0	1	0	0	0	0	0	0	0	0	0	0	0	0	0	0	0	0	0	0	0	0	0	0	0	0	0.00588
OTU001963	5	0	0	0	0	0	0	0	0	0	5	0	0	0	0	0	0	0	0	0	0	0	0	0	0	0	0	0	0	0	0	0	0	0	0	0	0	0	0	0	0	0	0.00752	0	0	0	0	0	0
OTU001964	5	0	1	0	0	0	0	0	0	0	4	0	0	0	0	0	0	0	0	0	0	0	0	0	0	0	0	0	0	0	0	0	0	0	0.001816	0	0	0	0	0	0	0	0.006016	0	0	0	0	0	0
OTU001965	5	0	0	0	0	0	0	1	0	0	0	0	0	0	0	0	0	0	0	0	1	0	0	0	0	0	0	0	0	0	3	0	0	0	0	0	0	0	0	0.001872	0	0	0	0	0	0	0	0	0
OTU001966	5	0	0	0	0	0	0	0	0	0	0	5	0	0	0	0	0	0	0	0	0	0	0	0	0	0	0	0	0	0	0	0	0	0	0	0	0	0	0	0	0	0	0	0.008889	0	0	0	0	0
OTU001967	5	0	0	0	0	0	0	1	1	0	0	0	0	0	2	0	0	0	0	0	0	0	0	0	1	0	0	0	0	0	0	0	0	0	0	0	0	0	0	0.001872	0.001696	0	0	0	0	0	0.002938	0	0
OTU001968	5	0	0	0	0	0	0	0	0	0	0	3	0	2	0	0	0	0	0	0	0	0	0	0	0	0	0	0	0	0	0	0	0	0	0	0	0	0	0	0	0	0	0	0.005334	0	0.003605	0	0	0
OTU001969	5	0	0	0	0	3	1	0	0	0	0	0	0	0	0	0	0	0	0	0	0	0	0	0	0	0	0	0	0	1	0	0	0	0	0	0	0	0.005398	0.001696	0	0	0	0	0	0	0	0	0	0
OTU001970	5	0	0	0	3	0	0	0	0	0	0	0	0	0	0	0	0	2	0	0	0	0	0	0	0	0	0	0	0	0	0	0	0	0	0	0	0.004685	0	0	0	0	0	0	0	0	0	0	0	0
OTU001971	5	0	0	0	0	0	0	0	0	0	0	0	0	3	0	0	0	0	0	0	0	0	0	0	0	0	1	1	0	0	0	0	0	0	0	0	0	0	0	0	0	0	0	0	0	0.005408	0	0	0
OTU001972	5	0	0	1	0	0	3	0	0	0	0	0	0	0	0	1	0	0	0	0	0	0	0	0	0	0	0	0	0	0	0	0	0	0	0	0.001777	0	0	0.005088	0	0	0	0	0	0	0	0	0.001684	0
OTU001973	5	0	0	0	4	0	0	0	0	0	0	0	0	0	0	0	0	0	0	0	0	0	0	0	0	0	1	0	0	0	0	0	0	0	0	0	0.006246	0	0	0	0	0	0	0	0	0	0	0	0
OTU001974	5	0	0	0	0	0	0	0	0	0	0	0	0	1	0	0	4	0	0	0	0	0	0	0	0	0	0	0	0	0	0	0	0	0	0	0	0	0	0	0	0	0	0	0	0	0.001803	0	0	0.00588
OTU001975	5	0	0	0	0	0	0	2	0	0	0	1	0	0	0	0	0	0	0	0	0	0	0	0	1	0	0	0	1	0	0	0	0	0	0	0	0	0	0	0.003743	0	0	0	0.001778	0	0	0	0	0
OTU001976	5	0	0	0	0	5	0	0	0	0	0	0	0	0	0	0	0	0	0	0	0	0	0	0	0	0	0	0	0	0	0	0	0	0	0	0	0	0.008997	0	0	0	0	0	0	0	0	0	0	0
OTU001977	5	0	0	0	1	0	0	0	0	0	0	0	0	2	0	0	0	0	0	0	0	0	1	0	0	0	0	0	0	0	0	1	0	0	0	0	0.001562	0	0	0	0	0	0	0	0	0.003605	0	0	0
OTU001978	5	0	0	2	0	0	0	0	0	0	0	0	0	0	0	0	0	3	0	0	0	0	0	0	0	0	0	0	0	0	0	0	0	0	0	0.003553	0	0	0	0	0	0	0	0	0	0	0	0	0
OTU001979	5	0	0	2	2	0	0	0	0	0	1	0	0	0	0	0	0	0	0	0	0	0	0	0	0	0	0	0	0	0	0	0	0	0	0	0.003553	0.003123	0	0	0	0	0	0.001504	0	0	0	0	0	0
OTU001980	5	0	0	0	0	0	4	0	0	0	0	0	0	0	0	0	0	0	0	0	0	0	0	0	1	0	0	0	0	0	0	0	0	0	0	0	0	0	0.006784	0	0	0	0	0	0	0	0	0	0
OTU001981	5	2	3	0	0	0	0	0	0	0	0	0	0	0	0	0	0	0	0	0	0	0	0	0	0	0	0	0	0	0	0	0	0	0.003293	0.005447	0	0	0	0	0	0	0	0	0	0	0	0	0	0
OTU001982	5	0	0	0	0	0	0	0	0	0	0	0	3	0	0	0	0	2	0	0	0	0	0	0	0	0	0	0	0	0	0	0	0	0	0	0	0	0	0	0	0	0	0	0	0.005532	0	0	0	0
OTU001983	5	0	0	0	0	0	1	0	0	0	0	0	0	1	0	0	0	0	0	0	0	0	0	0	0	0	0	1	0	0	0	2	0	0	0	0	0	0	0.001696	0	0	0	0	0	0	0.001803	0	0	0
OTU001984	5	0	0	0	0	0	0	0	0	0	0	0	0	0	1	0	0	0	0	0	0	0	4	0	0	0	0	0	0	0	0	0	0	0	0	0	0	0	0	0	0	0	0	0	0	0	0.001469	0	0
OTU001985	5	0	1	0	0	0	0	0	0	0	0	0	1	0	0	0	0	0	0	0	0	0	3	0	0	0	0	0	0	0	0	0	0	0	0.001816	0	0	0	0	0	0	0	0	0	0.001844	0	0	0	0
OTU001986	5	0	0	0	0	0	0	0	0	0	0	0	0	0	0	0	0	0	0	0	0	1	0	0	1	0	2	0	0	0	0	0	1	0	0	0	0	0	0	0	0	0	0	0	0	0	0	0	0
OTU001987	5	0	0	0	0	0	1	0	0	1	0	0	0	0	0	0	2	0	0	0	0	0	0	0	0	0	0	0	0	0	0	0	1	0	0	0	0	0	0.001696	0	0	0.001737	0	0	0	0	0	0	0.00294
OTU001988	5	0	0	0	0	0	2	0	0	2	0	1	0	0	0	0	0	0	0	0	0	0	0	0	0	0	0	0	0	0	0	0	0	0	0	0	0	0	0.003392	0	0	0.003474	0	0.001778	0	0	0	0	0
OTU001989	5	0	0	0	0	0	0	0	0	0	0	0	0	0	0	0	0	1	0	0	0	0	0	0	4	0	0	0	0	0	0	0	0	0	0	0	0	0	0	0	0	0	0	0	0	0	0	0	0
OTU001990	5	0	3	0	0	0	0	0	0	0	0	0	0	0	0	0	0	0	0	0	2	0	0	0	0	0	0	0	0	0	0	0	0	0	0.005447	0	0	0	0	0	0	0	0	0	0	0	0	0	0
OTU001991	5	0	0	0	0	0	0	0	0	0	0	0	0	0	0	0	0	0	0	0	0	0	0	1	1	0	0	0	0	3	0	0	0	0	0	0	0	0	0	0	0	0	0	0	0	0	0	0	0
OTU001992	5	0	0	0	0	0	0	0	0	0	0	0	1	0	0	3	0	0	0	0	0	0	1	0	0	0	0	0	0	0	0	0	0	0	0	0	0	0	0	0	0	0	0	0	0.001844	0	0	0.005053	0
OTU001993	5	3	1	0	0	0	0	0	0	0	0	0	0	0	0	0	0	0	0	0	0	0	0	0	0	0	1	0	0	0	0	0	0	0.00494	0.001816	0	0	0	0	0	0	0	0	0	0	0	0	0	0
OTU001994	5	0	0	0	0	3	0	0	0	0	0	0	0	0	0	0	0	0	0	0	0	2	0	0	0	0	0	0	0	0	0	0	0	0	0	0	0	0.005398	0	0	0	0	0	0	0	0	0	0	0
OTU001995	5	0	0	0	0	0	0	0	0	0	3	0	0	0	0	0	0	0	0	1	0	0	0	0	0	0	0	1	0	0	0	0	0	0	0	0	0	0	0	0	0	0	0.004512	0	0	0	0	0	0
OTU001996	5	1	0	0	0	0	0	0	0	0	0	0	0	0	0	0	0	0	0	0	0	0	0	0	0	0	4	0	0	0	0	0	0	0.001647	0	0	0	0	0	0	0	0	0	0	0	0	0	0	0
OTU001997	5	0	0	0	0	0	0	0	0	0	0	1	0	0	0	0	0	0	1	0	2	0	0	0	0	1	0	0	0	0	0	0	0	0	0	0	0	0	0	0	0	0	0	0.001778	0	0	0	0	0
OTU001998	5	0	1	0	0	0	0	0	0	0	0	0	0	0	0	0	0	0	0	0	0	0	3	0	0	0	1	0	0	0	0	0	0	0	0.001816	0	0	0	0	0	0	0	0	0	0	0	0	0	0
OTU001999	5	0	0	0	0	0	0	0	0	0	0	0	0	1	0	0	0	0	0	0	0	0	0	0	4	0	0	0	0	0	0	0	0	0	0	0	0	0	0	0	0	0	0	0	0	0.001803	0	0	0
[truncated: 2,436 more rows]
[truncated: 23 more columns]

[truncated: 6 more sheets: Figure 7—Welch's test CON vs NE, Welch's test CON vsTA400, Welch's test CON vsTA600, Welch's test NE VS NE+TA400, Welch's test NE vs NE+TA600, Welch's test NE+TA400vsNE+TA600]
