# Supplementary material for: Trans-Anethole Alleviates Subclinical Necro-Haemorrhagic Enteritis-Induced Intestinal Barrier Dysfunction and Intestinal Inflammation in Broilers
Source: Front Microbiol. 2022 Mar 21;13:831882. doi: 10.3389/fmicb.2022.831882 (PMC8977854; doi:10.3389/fmicb.2022.831882)
Supplement: Supplementary file 15 [file Data_Sheet_10.ZIP]

Archive with 19 entries (16 files):
- Ileal PCNA Immunohistochemical staining 1/
- Ileal PCNA Immunohistochemical staining 1/CON group/
- Ileal PCNA Immunohistochemical staining 1/CON group/1.jpg
- Ileal PCNA Immunohistochemical staining 1/CON group/2.jpg
- Ileal PCNA Immunohistochemical staining 1/CON group/3.jpg
- Ileal PCNA Immunohistochemical staining 1/CON group/4.jpg
- Ileal PCNA Immunohistochemical staining 1/CON group/5.jpg
- Ileal PCNA Immunohistochemical staining 1/CON group/6.jpg
- Ileal PCNA Immunohistochemical staining 1/CON group/7.jpg
- Ileal PCNA Immunohistochemical staining 1/CON group/8.jpg
- Ileal PCNA Immunohistochemical staining 1/NE group/
- Ileal PCNA Immunohistochemical staining 1/NE group/1.jpg
- Ileal PCNA Immunohistochemical staining 1/NE group/2.jpg
- Ileal PCNA Immunohistochemical staining 1/NE group/3.jpg
- Ileal PCNA Immunohistochemical staining 1/NE group/4.jpg
- Ileal PCNA Immunohistochemical staining 1/NE group/5.jpg
- Ileal PCNA Immunohistochemical staining 1/NE group/6.jpg
- Ileal PCNA Immunohistochemical staining 1/NE group/7.jpg
- Ileal PCNA Immunohistochemical staining 1/NE group/8.jpg
