# Supplementary material for: Trans-Anethole Alleviates Subclinical Necro-Haemorrhagic Enteritis-Induced Intestinal Barrier Dysfunction and Intestinal Inflammation in Broilers
Source: Front Microbiol. 2022 Mar 21;13:831882. doi: 10.3389/fmicb.2022.831882 (PMC8977854; doi:10.3389/fmicb.2022.831882)
Supplement: Supplementary file 16 [file Data_Sheet_11.ZIP]

Archive with 19 entries (16 files):
- Ileal PCNA Immunohistochemical staining 2/
- Ileal PCNA Immunohistochemical staining 2/NE+TA400 group/
- Ileal PCNA Immunohistochemical staining 2/NE+TA400 group/1.jpg
- Ileal PCNA Immunohistochemical staining 2/NE+TA400 group/2.jpg
- Ileal PCNA Immunohistochemical staining 2/NE+TA400 group/3.jpg
- Ileal PCNA Immunohistochemical staining 2/NE+TA400 group/4.jpg
- Ileal PCNA Immunohistochemical staining 2/NE+TA400 group/5.jpg
- Ileal PCNA Immunohistochemical staining 2/NE+TA400 group/6.jpg
- Ileal PCNA Immunohistochemical staining 2/NE+TA400 group/7.jpg
- Ileal PCNA Immunohistochemical staining 2/NE+TA400 group/8.jpg
- Ileal PCNA Immunohistochemical staining 2/NE+TA600 group/
- Ileal PCNA Immunohistochemical staining 2/NE+TA600 group/1.jpg
- Ileal PCNA Immunohistochemical staining 2/NE+TA600 group/3-1-5.jpg
- Ileal PCNA Immunohistochemical staining 2/NE+TA600 group/3.jpg
- Ileal PCNA Immunohistochemical staining 2/NE+TA600 group/4.jpg
- Ileal PCNA Immunohistochemical staining 2/NE+TA600 group/5.jpg
- Ileal PCNA Immunohistochemical staining 2/NE+TA600 group/6.jpg
- Ileal PCNA Immunohistochemical staining 2/NE+TA600 group/7.jpg
- Ileal PCNA Immunohistochemical staining 2/NE+TA600 group/8.jpg
